# Supplementary material for: Metabarcoding reveals high diversity of benthic foraminifera linked to water masses circulation at coastal Svalbard
Source: Geobiology. 2022 Oct 19;21(1):133–50. doi: 10.1111/gbi.12530 (PMC10092302; doi:10.1111/gbi.12530)
Supplement: Supplementary file 1 — FIGURE S1 Water temperature [°C], salinity, and turbidity [FTU] measured at the sampling stations at the time of sampling in August 2016. (A) IS—Isfjorden, (B) WIJ—Wijdefjorden, (C) RIJ—Rijpfjorden, (D) NAL—Nordaustlandet, and (E) EDG—Edgeoya. Water masses are classified after Cottier et al.1 (see Table S2). FIGURE S2 Species accumulation curve for the 15 samples, obtained with the function specaccum of the “vegan” package; it shows the relationship between observed ASVs and number of samples. The lines indicate the averaged accumulated increase of detected OTUs vs. number of samples (1000 bootstrap sampling replicates). The shadowed area indicates the standard deviation. The continuous line represents all the samples pooled together. FIGURE S3 Taxonomic composition of unique and shared foraminiferal ASVs in different size fractions. Bar plots represent the proportion of reads assigned to the taxonomic composition of each fraction by order/clade. TABLE S1 Location of the sampling stations TABLE S2 Definition of water masses in Svalbard according to Cottier et al.1 TABLE S3 Primers and PCR thermal cycling profile2,3 used in this study TABLE S4 Sequencing data statistics and quality control results TABLE S5 Total number of ASVs and sequence read abundance identified within the foraminiferal 37f dataset TABLE S6 Permutational multivariate analysis of variance (PERMANOVA) results based on Bray–Curtis dissimilarities using adonis procedure for showing the effects of method, site, depth, and their interaction on the foraminiferal community structure TABLE S7 Correlation of environmental variables with foraminiferal community compositions following envfit procedure. Pr (>r) indicates the level of significance based on 999 random permutations. Significance codes: 0 ‘***’, .001 ‘**’, .01 ‘*’ TABLE S8 Foraminiferal ASVs and their correlations as computed using sparse PLS regression (sPLS). Correlations between foraminiferal ASVs and environmental parameters are revealed using [file GBI-21-133-s001.zip]

Archive with 2 entries (2 files):
- GBI_12530_Nguyen-et-al-supplementary-information (1).docx
- GBI_12530_Nguyen-et-al-supplementary-Table-S5-S8.xlsx
