# Supplementary material for: Metabarcoding reveals high diversity of benthic foraminifera linked to water masses circulation at coastal Svalbard
Source: Geobiology. 2022 Oct 19;21(1):133–50. doi: 10.1111/gbi.12530 (PMC10092302; doi:10.1111/gbi.12530)
Supplement: Supplementary file 1 — FIGURE S1 Water temperature [°C], salinity, and turbidity [FTU] measured at the sampling stations at the time of sampling in August 2016. (A) IS—Isfjorden, (B) WIJ—Wijdefjorden, (C) RIJ—Rijpfjorden, (D) NAL—Nordaustlandet, and (E) EDG—Edgeoya. Water masses are classified after Cottier et al.1 (see Table S2). FIGURE S2 Species accumulation curve for the 15 samples, obtained with the function specaccum of the “vegan” package; it shows the relationship between observed ASVs and number of samples. The lines indicate the averaged accumulated increase of detected OTUs vs. number of samples (1000 bootstrap sampling replicates). The shadowed area indicates the standard deviation. The continuous line represents all the samples pooled together. FIGURE S3 Taxonomic composition of unique and shared foraminiferal ASVs in different size fractions. Bar plots represent the proportion of reads assigned to the taxonomic composition of each fraction by order/clade. TABLE S1 Location of the sampling stations TABLE S2 Definition of water masses in Svalbard according to Cottier et al.1 TABLE S3 Primers and PCR thermal cycling profile2,3 used in this study TABLE S4 Sequencing data statistics and quality control results TABLE S5 Total number of ASVs and sequence read abundance identified within the foraminiferal 37f dataset TABLE S6 Permutational multivariate analysis of variance (PERMANOVA) results based on Bray–Curtis dissimilarities using adonis procedure for showing the effects of method, site, depth, and their interaction on the foraminiferal community structure TABLE S7 Correlation of environmental variables with foraminiferal community compositions following envfit procedure. Pr (>r) indicates the level of significance based on 999 random permutations. Significance codes: 0 ‘***’, .001 ‘**’, .01 ‘*’ TABLE S8 Foraminiferal ASVs and their correlations as computed using sparse PLS regression (sPLS). Correlations between foraminiferal ASVs and environmental parameters are revealed using [file GBI-21-133-s001.zip › GBI_12530_Nguyen-et-al-supplementary-Table-S5-S8.xlsx]

## Sheet: Table S5
No.	ASVs	Total reads	Occurence	Retained	EDG1_Unsieved	EDG1_>500	EDG1_500_100	EDG1_100_63	EDG1_<63	EDG2_Unsieved	EDG2_>500	EDG2_500_100	EDG2_100_63	EDG2_<63	EDG3_Unsieved	EDG3_>500	EDG3_500_100	EDG3_<63	EDG3_100_63	IS1_Unsieved	IS1_>500	IS1_500_100	IS1_100_63	IS1_<63	IS2_Unsieved	IS2_>500	IS2_500_100	IS2_100_63	IS2_<63	NAL4_Unsieved	NAL4_>500	NAL4_500_100	NAL4_100_63	NAL5_Unsieved	NAL5_>500	NAL5_500_100	NAL5_100_63	NAL5_<63	NAL6_Unsieved	NAL6_>500	NAL6_500_100	NAL6_100_63	NAL6_<63	NAL7_Unsieved	NAL7_>500	NAL7_500_100	NAL7_100_63	NAL7_<63	RIJ1_Unsieved
1	ASV1	289383	71	Yes	25	1	0	0	33	703	8	2055	7864	1098	426	5	870	1247	5493	4061	979	5068	6138	8796	10	1960	4008	30405	16419	263	26	24	3076	3903	280	3	15481	1155	1536	52	534	2414	2156	2787	2033	496	1945	12187	2042
2	ASV2	287433	67	Yes	8	0	0	6	0	198	1	24258	0	27	3727	0	19053	727	10891	1997	63	7819	2403	370	9	388	13701	671	1856	25	18	467	4	6974	1	7239	2004	9	2907	21	12580	18419	250	742	1	6385	4050	190	2548
3	ASV3	268096	46	Yes	13	0	0	53	0	29118	105754	1003	187	10774	1966	71192	0	10365	0	4	3	0	0	0	0	0	0	0	0	0	2	2	6	125	35218	3	0	16	242	22	17	0	276	0	0	9	1024	0	73
4	ASV4	246800	68	Yes	12	0	0	0	0	350	2	621	1721	185	434	0	1487	41	6992	1929	302	7517	35711	3543	1	451	5973	35851	5680	167	32	7952	6060	619	33	8	7658	0	1901	4	88	2978	392	537	23	9	2368	263	1887
5	ASV5	218400	46	Yes	0	0	57	0	0	1897	6	1150	0	11237	7669	27	1277	7630	0	620	1613	1275	364	120	0	508	118	0	15130	0	149	0	10279	5640	0	0	0	30605	0	0	0	0	3250	407	41	0	249	1184	0
6	ASV6	163326	54	Yes	34968	0	2669	3038	45846	857	21	835	169	9928	705	3	145	967	179	336	24	0	0	1058	0	83	187	30	2426	1544	29	0	0	1440	40	167	42	13228	652	64	158	405	679	273	0	0	295	0	1849
7	ASV7	129302	40	Yes	0	0	0	0	0	0	0	0	2	43	303	37	1135	106	1741	378	0	6196	169	0	0	6952	7991	108	182	0	57	0	0	931	0	0	0	0	29	1	2	0	0	0	0	0	666	43	68
8	ASV8	123545	19	Yes	0	0	0	0	0	0	0	0	0	11	4	0	278	23329	909	0	0	0	0	0	0	0	0	0	0	0	0	0	0	8	3	0	0	0	1060	0	23	0	26415	18	0	0	0	0	0
9	ASV9	118530	48	Yes	0	0	0	0	0	57	0	183	0	1142	271	0	50	434	0	55	83	68	0	783	0	201	235	0	1044	169	0	0	341	204	0	0	0	434	87	0	178	114	99	0	0	0	29	0	1520
10	ASV10	120659	62	Yes	791	0	0	11510	210	1747	15	10784	11127	5260	2892	7	10653	780	14859	121	61	14	991	625	0	496	31	556	1218	1696	121	1437	5224	436	0	1	387	341	18	0	0	3	74	67	0	0	0	28	538
11	ASV11	114425	56	Yes	0	0	0	0	0	0	0	0	0	37	47	0	612	11	470	438	1252	482	80	64	0	3786	3878	175	172	0	0	0	0	653	123	3582	73	0	700	296	1005	345	45	1850	930	4728	7143	111	1756
12	ASV12	86442	19	Yes	202	0	72835	0	180	236	0	10565	1704	133	23	0	3	117	0	0	0	0	0	0	0	0	0	0	5	0	0	2	0	45	0	0	0	138	34	0	0	1	210	0	0	0	0	0	0
13	ASV13	78487	36	Yes	29	0	0	0	0	0	0	0	0	0	618	0	2245	4	0	175	1	0	0	0	0	0	3216	4	0	0	0	0	0	0	0	0	0	0	805	0	895	275	73	0	2	18928	0	0	4150
14	ASV14	76234	11	Yes	0	0	0	0	0	38	0	0	0	82	0	0	0	0	0	0	0	0	0	0	0	0	0	0	0	230	75021	253	532	0	0	0	0	44	0	0	2	0	0	0	0	0	0	0	0
15	ASV15	69515	67	Yes	9	0	0	1	0	32	0	523	282	263	275	0	484	685	1894	125	836	609	240	181	0	393	3	479	507	243	4227	445	1628	1058	920	6968	5607	2014	748	226	8	1717	1636	238	536	2	523	264	449
16	ASV16	62124	71	Yes	1	0	5	1	0	222	6	34350	293	1288	1078	2	644	998	226	156	334	22	20	299	3	74	181	30	471	2204	129	614	861	522	57	160	12	3825	391	503	615	132	1161	910	118	580	242	659	74
17	ASV17	60376	63	Yes	0	0	0	1	0	1414	80	4825	8085	5295	91	5	32	287	1852	692	4261	1173	4513	819	2	911	273	4526	1808	152	0	0	0	772	420	2325	706	235	9	2	354	6	20	58	0	1	2319	523	91
18	ASV18	54052	6	Yes	0	0	0	0	0	0	0	0	0	0	0	0	0	0	0	0	0	0	0	0	0	0	0	0	0	0	0	0	0	0	0	0	0	0	0	0	0	0	0	15	0	0	53745	6	0
19	ASV19	51385	46	Yes	0	0	0	3660	67	261	1	14	1050	395	0	0	0	105	324	3315	220	1053	5488	2875	0	673	1	2714	9688	159	0	0	292	100	0	129	0	377	22	7	41	0	43	7	0	0	0	10	0
20	ASV20	47289	21	Yes	0	0	0	0	0	31	0	9401	0	0	0	0	754	0	0	0	0	0	0	128	0	0	0	0	226	0	0	0	0	0	0	35326	0	6	16	0	0	188	12	29	0	0	271	76	92
21	ASV21	46008	21	Yes	0	0	0	0	0	66	0	6	0	547	0	0	0	0	7	12	0	0	0	47	0	0	0	0	124	65	0	41544	38	10	0	4	0	1693	0	0	0	0	78	0	0	0	0	168	0
22	ASV22	45416	16	Yes	0	0	0	0	0	0	0	141	0	0	0	0	0	0	0	0	0	0	0	0	0	0	0	0	0	9298	0	26107	0	0	0	0	0	0	6305	0	451	709	0	0	47	120	62	0	168
23	ASV23	45138	48	Yes	0	0	0	0	0	1	0	0	0	43	36	0	0	374	4	738	537	8107	14	124	0	1265	0	0	707	55	2	0	0	542	53	6175	3	30	140	647	44	164	141	90	0	0	332	54	75
24	ASV24	40522	42	Yes	0	0	0	0	0	1	0	27	0	0	19	0	0	20	28	109	253	201	7	314	0	161	71	71	646	0	0	0	0	1	0	0	0	0	0	0	0	0	0	1385	496	625	232	1275	614
25	ASV25	45130	50	Yes	0	0	0	0	0	82	0	1270	79	191	19	0	0	5	0	1986	286	6226	8185	1288	0	313	2961	7825	3897	35	0	0	264	30	0	0	0	126	328	0	1	2	199	4	0	0	0	175	213
26	ASV26	43208	34	Yes	0	0	0	0	0	0	0	18	0	0	527	0	2	53	12	185	18	15	4	75	1	3	19	79	570	0	0	0	0	0	0	0	0	0	898	0	6264	0	60	4	0	0	0	0	46
27	ASV27	37916	57	Yes	39	0	0	5	0	67	0	1	2085	231	270	2	194	317	8052	70	0	72	461	84	0	2879	179	301	237	102	0	108	130	136	0	1	0	191	167	1005	0	7519	172	290	301	468	2732	186	294
28	ASV28	43789	39	Yes	0	0	0	0	22	106	0	132	8	988	40670	0	48	50	78	0	6	136	0	6	0	78	2	0	20	0	0	0	0	0	0	0	0	13	1	0	0	300	3	0	0	0	0	0	9
29	ASV29	37888	12	Yes	0	0	0	6	0	0	0	0	0	0	0	50	0	0	36833	0	0	0	0	0	0	0	0	0	0	0	0	0	0	0	0	0	0	0	0	49	0	0	0	21	0	0	129	10	0
30	ASV30	36967	21	Yes	0	0	0	0	0	0	0	0	0	0	0	24	1	0	0	2	0	1	0	0	0	5	0	0	70	0	0	0	0	0	0	0	0	0	201	0	0	0	0	0	1572	0	0	50	10
31	ASV31	34179	55	Yes	0	0	0	0	0	5	0	0	0	7	91	7	62	178	895	18	0	78	0	63	0	869	0	0	116	24	1191	28	0	422	144	0	124	10	607	53	679	3140	2013	2168	3054	648	2599	8890	174
32	ASV32	31030	45	Yes	0	0	0	0	33	0	0	1	0	26	10	0	0	39	13	446	7086	442	206	4	1	11	279	15	19	1000	0	4788	0	73	0	0	0	19	30	0	0	0	49	0	0	0	0	0	1169
33	ASV33	30812	29	Yes	0	0	0	0	0	0	0	0	0	0	31	0	0	16	0	127	0	58	0	112	0	0	65	0	308	0	0	10	0	643	0	0	0	0	289	0	3	1	192	0	0	0	0	0	214
34	ASV34	30810	47	Yes	0	0	0	0	0	17	0	449	0	94	14	0	0	0	1	1717	164	2713	5748	1195	0	307	1344	5942	3371	80	27	0	0	0	0	0	0	20	235	0	3	13	80	18	0	0	0	100	170
35	ASV35	38738	32	Yes	0	0	0	0	0	0	0	0	0	0	0	1	0	0	0	80	33302	91	0	92	0	4	207	34	104	0	0	0	0	0	0	0	0	0	2	7	0	1265	28	23	0	0	0	18	8
36	ASV36	28467	34	Yes	29	0	0	0	0	11	0	0	0	0	143	21	2036	0	4	0	4695	0	0	4	0	0	2	0	0	29	0	0	0	0	0	0	0	0	323	6	0	0	38	1575	175	0	0	57	13
38	ASV38	28644	67	Yes	0	0	0	0	13	11	0	76	23	25	89	4	166	266	217	127	236	137	53	886	0	80	138	22	1387	110	33	13	0	105	57	172	67	449	148	41	243	88	482	248	411	280	319	978	917
39	ASV39	27431	16	Yes	2688	0	0	251	3131	0	0	0	1896	0	0	0	0	0	6539	0	0	0	0	0	5	0	0	230	0	0	0	0	0	0	166	6092	826	0	0	14	0	0	0	0	0	0	0	0	0
40	ASV40	27325	42	Yes	0	0	0	0	0	0	0	0	13	0	177	3	655	28	670	0	1776	471	0	0	0	798	2320	0	0	0	0	0	0	166	199	901	0	0	457	165	568	24	0	515	226	891	1115	31	389
41	ASV41	24340	64	Yes	19	0	0	3	5	42	0	99	1553	210	89	7	67	82	2253	285	34	74	0	189	0	0	185	181	307	262	7	0	146	178	3	6	0	40	22	85	102	821	83	35	98	2	199	13	606
42	ASV42	24755	44	Yes	0	0	0	0	0	0	0	155	186	93	9	0	0	7	0	1217	23	2117	5404	845	0	150	1252	5050	2041	30	2	2	195	5	0	0	0	107	229	0	0	0	125	0	8	0	0	45	95
43	ASV43	24126	45	Yes	0	0	0	3	0	146	0	0	66	248	101	0	0	170	0	193	0	0	0	289	0	0	830	4067	562	0	0	0	0	0	0	4	0	0	970	78	2	2552	2234	507	0	95	39	0	1185
44	ASV44	22352	47	Yes	0	0	0	0	0	0	0	0	51	95	521	0	0	618	491	339	0	284	118	387	2	195	0	172	894	24	0	0	0	184	0	205	0	0	311	37	146	437	486	755	144	345	1029	1056	865
45	ASV45	21384	57	Yes	0	0	0	0	0	31	0	257	165	24	45	0	0	0	159	432	296	34	0	46	0	997	1669	302	165	29	0	0	40	487	220	2103	0	7	442	179	1107	715	97	94	203	272	527	248	60
46	ASV46	21434	30	Yes	0	0	0	0	0	0	0	0	0	0	59	0	0	573	0	0	0	39	0	12	0	0	9	0	37	0	0	0	0	0	0	0	0	0	20	15	0	185	49	0	0	0	0	0	261
47	ASV47	21152	9	Yes	0	0	0	3	0	11	0	5	0	25	3273	0	14997	75	2715	0	0	0	0	0	0	0	0	0	0	0	0	0	0	0	0	0	0	0	0	0	0	0	0	0	0	0	0	0	0
48	ASV48	20948	13	Yes	0	0	0	0	0	41	5	0	0	0	0	0	0	114	0	0	3031	0	0	0	0	0	0	0	0	0	0	0	0	0	0	0	0	0	21	0	0	0	0	5	0	0	0	0	0
49	ASV49	20548	63	Yes	0	0	0	347	0	66	1	671	849	477	498	0	104	399	1750	113	102	26	49	563	0	436	170	142	847	221	2	92	1632	733	5	442	1722	309	145	1	23	433	304	29	0	0	0	30	206
50	ASV50	19917	42	Yes	0	0	0	1	0	3	0	0	0	21	8	7	0	6	0	171	166	57	0	37	0	24	41	19	54	0	0	0	0	0	0	0	0	0	20	37	0	30	0	260	198	145	0	74	385
51	ASV51	19971	41	Yes	0	0	0	0	0	0	0	2	0	1	0	0	0	17	0	36	0	451	89	0	0	0	0	132	10	0	7675	0	0	25	0	0	3	10	22	0	3	67	1	3	0	0	0	2	256
52	ASV52	20270	61	Yes	0	0	0	0	0	11	0	1334	159	9	19	0	12	34	134	640	332	0	782	150	0	1939	637	184	448	648	0	181	585	280	21	971	1330	37	49	25	37	432	153	117	3	0	735	74	94
53	ASV53	19316	41	Yes	0	0	0	0	0	4	0	0	32	61	6	0	0	28	0	930	16	2968	3853	479	0	95	271	3808	1612	27	0	0	164	0	0	0	0	82	118	0	0	0	115	0	0	0	0	85	48
54	ASV54	18986	48	Yes	0	0	0	0	0	185	0	338	151	1101	1003	0	243	1132	752	86	0	42	0	317	0	33	119	61	668	870	0	0	0	463	65	0	70	2813	183	0	263	274	835	62	0	0	0	23	217
55	ASV55	18750	55	Yes	60	0	20	12	333	226	0	10010	2318	474	222	0	236	115	118	3	11	53	223	38	0	0	0	62	129	60	15	929	22	31	0	0	0	280	29	0	185	34	80	34	0	1544	30	6	11
56	ASV56	18081	6	Yes	0	0	0	0	0	0	0	0	0	0	0	0	0	0	0	54	0	6168	0	0	0	0	0	0	0	0	0	0	0	3	0	0	0	0	0	0	0	0	0	0	0	0	0	0	0
57	ASV57	17826	25	Yes	0	0	0	0	0	0	0	0	0	0	0	0	0	117	7	48	54	65	11	120	0	0	3	2	400	0	0	0	0	20	0	0	16034	21	7	0	0	0	0	0	0	0	0	7	67
58	ASV58	17565	16	Yes	0	0	0	0	0	0	0	0	0	0	0	0	0	0	0	63	0	506	60	27	0	67	363	304	109	0	0	0	0	0	0	0	0	0	92	0	14680	35	31	0	0	0	0	0	0
59	ASV59	17174	46	Yes	0	0	0	0	0	0	0	0	0	9	29	0	18	9	81	0	2	0	0	0	0	0	2	5	0	0	0	3	0	0	0	0	0	1	18	0	6	15	5	95	42	134	123	202	781
60	ASV60	17375	44	Yes	0	0	0	0	0	0	0	0	0	32	177	1	234	146	910	131	0	183	39	0	0	119	673	53	127	0	0	0	0	269	0	403	0	0	103	0	0	180	73	22	0	143	0	0	484
61	ASV61	17046	29	Yes	0	0	0	0	0	0	0	0	1	0	0	0	40	0	31	0	0	0	0	0	0	0	0	0	0	0	0	0	0	0	2346	6814	2	0	63	0	3988	1086	31	63	7	3	321	177	6
62	ASV62	16507	30	Yes	1	0	0	0	0	0	0	0	0	0	0	0	0	43	0	51	0	4429	41	6	0	0	156	3	15	0	0	0	0	0	0	0	0	0	63	0	181	0	0	0	158	0	0	138	112
63	ASV63	15852	15	Yes	0	0	0	0	0	0	0	0	0	0	0	6	0	3	1	0	0	0	0	0	0	0	0	0	0	0	0	0	0	0	0	0	0	0	874	0	0	0	0	2	0	0	2	0	1
64	ASV64	15404	42	Yes	0	0	0	0	0	5	0	4	0	10	9	0	0	0	0	855	57	1009	3170	658	0	97	901	2891	1907	30	0	0	59	5	0	0	0	45	173	2	0	12	124	0	8	0	0	151	128
65	ASV65	14780	55	Yes	0	0	0	0	0	0	0	0	0	0	4	0	2	15	22	98	83	28	36	192	0	97	22	3	744	0	0	0	0	32	11	15	0	0	134	2312	613	373	121	32	625	23	17	106	128
66	ASV66	15197	59	Yes	0	0	0	0	0	23	0	585	0	14	70	82	234	11	465	70	0	151	50	27	0	269	543	61	67	97	1	232	0	211	35	1914	449	29	17	0	273	308	0	350	82	3	0	386	12
67	ASV67	14870	17	Yes	0	0	0	0	0	0	0	2	0	0	0	0	0	4	4	0	0	0	0	0	0	0	0	0	3	0	0	0	0	0	0	0	0	0	0	0	0	0	0	0	0	0	0	0	67
68	ASV68	15219	20	Yes	0	0	0	0	0	0	0	0	0	0	0	0	0	0	0	1460	0	762	1404	740	3	0	0	146	6373	110	0	0	0	1709	395	0	622	0	576	0	2	169	698	0	0	0	0	0	0
69	ASV69	14340	3	Yes	0	0	0	0	0	0	0	0	0	0	0	0	0	0	0	0	0	0	0	0	0	0	0	0	0	0	0	0	0	0	0	0	0	0	0	0	0	0	0	541	13786	13	0	0	0
70	ASV70	13755	9	Yes	0	0	0	0	0	0	0	0	0	0	0	0	2199	0	2930	0	0	0	0	0	0	0	0	0	0	0	0	0	0	0	0	0	0	6	0	0	51	0	0	0	219	0	0	801	0
71	ASV71	13607	7	Yes	0	0	0	0	0	0	0	0	0	0	0	0	0	0	0	0	0	0	0	0	0	0	0	0	0	0	0	0	0	0	0	0	0	0	101	0	0	0	0	0	584	0	0	0	0
72	ASV72	13505	14	Yes	0	0	0	0	0	0	0	0	0	0	0	7	2	3	0	0	0	0	0	0	0	0	0	0	0	0	0	0	0	0	0	0	0	0	13	0	0	0	0	0	0	0	0	0	4
73	ASV73	12873	13	Yes	0	0	0	0	0	0	0	0	0	0	0	0	0	0	0	0	0	0	0	0	0	0	0	0	2	15	0	0	0	10	0	0	0	0	629	0	0	41	87	159	1	10510	1331	79	0
74	ASV74	13030	54	Yes	0	0	0	0	1	13	0	6	731	126	1	0	0	25	77	146	2	15	327	157	0	139	0	297	574	0	0	3	51	343	0	0	771	2	47	0	3	394	80	8	1	0	0	36	70
75	ASV75	11837	27	Yes	0	0	0	0	0	0	0	0	986	0	12	0	0	2	0	101	6	0	602	266	0	3	0	0	0	0	0	1974	0	85	0	1	0	0	10	0	0	3	18	2	0	0	0	262	112
76	ASV76	12286	32	Yes	0	0	0	0	0	0	0	0	0	0	0	0	253	0	3	0	0	0	0	0	0	0	0	0	0	0	0	0	0	0	2616	762	6	41	97	0	4231	1813	54	83	0	17	588	77	9
77	ASV77	10037	29	Yes	0	0	0	0	0	0	0	0	0	0	8	0	0	50	0	3	0	0	0	3	0	0	0	0	0	0	0	0	0	0	3	0	0	7	165	0	74	269	224	1578	240	1467	776	1909	210
78	ASV78	12061	56	Yes	0	0	0	0	0	18	0	0	0	50	295	0	302	411	29	67	0	3	0	348	0	23	53	4	349	38	0	6	31	423	5	42	8	48	220	0	0	9	350	177	0	18	25	438	173
79	ASV79	11707	43	Yes	0	0	0	0	0	174	0	0	545	565	0	0	0	63	603	189	0	535	1366	360	0	44	210	1590	780	0	0	0	38	221	0	269	177	136	0	0	0	0	0	16	5	0	741	225	41
80	ASV80	11430	12	No	3470	0	1014	4050	2736	15	0	0	1	110	4	0	0	14	0	0	0	0	0	0	0	0	0	0	0	0	0	0	0	0	0	0	0	0	0	0	0	0	0	0	0	0	0	0	0
81	ASV81	10898	49	Yes	0	0	0	1	0	5	0	3	0	48	466	0	297	763	120	28	0	27	0	8	0	0	0	0	48	0	0	0	0	744	0	101	54	0	191	1	32	7	313	258	36	72	64	818	282
82	ASV82	10799	3	Yes	0	0	0	0	0	0	0	0	0	0	0	0	0	0	0	0	0	0	0	0	0	0	0	0	0	791	0	9949	0	0	0	0	0	59	0	0	0	0	0	0	0	0	0	0	0
83	ASV83	10570	40	Yes	0	0	0	0	0	3	1	0	650	140	655	0	315	415	2703	0	0	0	0	0	0	0	0	0	26	8	0	0	185	308	0	0	0	0	150	0	66	0	475	45	0	2	0	26	470
84	ASV84	9735	34	Yes	1	0	0	0	0	0	0	0	0	0	78	0	0	0	5	25	0	0	987	39	0	0	0	75	243	0	0	3	0	363	0	0	0	0	289	0	0	129	88	25	0	0	0	118	236
85	ASV85	10326	40	Yes	0	0	0	0	0	0	2	154	107	19	59	3	0	0	0	169	0	4653	0	4	0	4	127	4	12	22	0	0	76	43	26	724	110	5	9	32	0	28	68	48	0	0	4	30	54
86	ASV86	10444	14	Yes	192	0	59	436	199	13	0	14	0	0	9	0	0	0	0	0	0	0	0	0	0	0	0	0	3	0	0	0	0	0	0	0	0	0	0	0	0	0	11	0	0	0	0	0	0
87	ASV87	990	12	Yes	0	0	0	0	0	0	0	0	0	0	0	0	0	0	0	0	0	0	0	0	0	0	0	0	0	0	0	0	0	0	0	0	0	0	0	0	0	0	0	93	32	0	0	208	9
88	ASV88	10236	3	Yes	0	0	0	0	0	0	0	0	0	0	0	0	0	0	0	0	0	0	0	0	0	0	0	0	0	0	0	0	0	0	0	0	0	0	0	0	0	0	0	0	0	0	239	9996	0
89	ASV89	9987	39	Yes	0	0	0	0	0	5	0	109	0	0	530	7	2402	383	248	309	39	772	14	63	0	0	144	15	510	704	0	480	0	575	0	84	0	467	68	15	0	21	159	0	0	0	0	0	36
90	ASV90	9917	18	Yes	0	0	0	0	0	0	0	0	0	0	0	0	0	0	0	0	0	0	0	0	0	0	0	42	32	0	0	0	0	76	0	0	0	0	0	0	227	0	229	0	370	0	361	11	0
91	ASV91	10063	59	Yes	0	0	0	0	0	45	0	397	0	266	130	5	346	259	310	79	107	85	6	246	3	54	16	28	448	524	288	75	152	335	229	246	22	3017	8	0	166	3	183	7	0	22	34	241	27
92	ASV92	9359	50	Yes	0	0	0	0	0	0	0	0	0	10	2	0	943	83	39	46	18	514	18	34	0	1043	45	3	145	0	4	0	0	112	28	305	0	5	234	0	151	337	119	60	0	0	0	64	73
93	ASV93	9385	42	Yes	1	0	0	0	0	0	0	0	0	0	18	0	57	102	52	0	0	0	0	40	0	0	14	0	18	0	0	0	1	520	14	27	7	0	285	29	13	3	310	132	81	48	29	526	131
94	ASV94	10032	35	Yes	0	0	0	0	0	0	0	1	0	0	0	0	0	5	2538	128	0	21	535	3	0	0	213	1	36	0	0	4	0	114	0	0	259	0	209	0	221	2276	31	215	0	0	0	13	2
95	ASV95	9519	1	No	0	0	0	0	0	0	0	0	0	0	0	0	0	0	0	0	0	0	0	0	0	0	0	0	0	0	0	0	0	0	0	0	0	0	0	0	0	0	0	9519	0	0	0	0	0
96	ASV96	9396	8	Yes	0	0	0	0	0	0	0	0	0	10	0	0	0	0	1	0	0	0	0	0	0	0	0	0	0	0	0	0	0	0	0	0	0	0	0	0	0	0	0	0	0	0	0	0	0
97	ASV97	9247	27	Yes	0	0	0	0	0	0	0	0	0	0	18	15	0	0	281	3	4	0	0	0	0	0	74	0	8	0	0	295	6	629	0	0	90	0	169	2633	0	0	42	18	0	172	0	0	35
98	ASV98	9404	7	Yes	0	0	0	0	0	0	0	0	0	0	0	0	0	0	0	0	0	0	0	0	0	0	0	0	0	0	0	0	0	0	0	0	0	0	0	0	78	0	0	0	0	0	0	0	0
99	ASV99	8903	46	Yes	0	0	0	0	0	0	0	0	0	0	9	0	0	0	3	51	543	26	14	188	0	5	60	34	370	0	0	0	0	0	0	0	0	0	18	0	34	30	26	219	23	8	40	53	103
100	ASV100	9148	8	Yes	0	0	0	4	0	0	0	0	0	0	0	0	241	247	8596	0	0	0	0	0	0	0	0	0	0	0	0	0	0	0	0	0	0	0	0	0	18	1	19	0	0	0	0	0	0
101	ASV101	8438	31	Yes	0	0	0	0	0	0	0	0	0	0	0	0	0	0	0	193	25	12	15	688	0	127	13	39	799	0	0	0	0	0	0	0	0	0	331	7	6	0	11	0	0	0	0	0	300
102	ASV102	8966	29	Yes	0	0	0	0	0	0	0	0	0	0	6	2	30	7	232	0	0	0	0	0	0	0	0	0	0	0	0	0	0	104	27	2176	0	0	4	0	0	0	0	58	162	0	477	0	135
103	ASV103	8609	51	Yes	0	0	0	2	0	4	0	64	0	13	47	0	26	77	209	115	0	0	1075	60	0	137	42	32	190	70	1	0	859	13	0	0	88	51	73	26	78	189	75	0	0	0	2	54	264
104	ASV104	8604	28	Yes	0	0	0	0	0	0	0	126	0	0	13	0	26	0	13	15	134	416	19	0	0	0	693	13	11	0	0	1	0	57	0	3528	0	0	6	0	0	48	0	0	0	0	118	0	0
105	ASV105	8460	10	Yes	0	0	0	0	0	0	0	0	0	0	0	0	0	0	8	0	0	0	0	0	0	0	0	2	0	0	0	0	0	0	0	0	0	0	0	0	0	0	0	150	0	0	0	0	0
107	ASV107	8415	2	Yes	0	0	0	0	0	0	0	0	0	0	0	0	0	23	0	0	0	0	0	0	0	0	0	0	0	0	0	0	0	0	0	0	0	0	0	0	0	0	0	0	0	0	0	0	0
108	ASV108	7796	20	Yes	0	0	0	0	0	0	0	0	0	0	0	0	0	0	0	0	0	0	0	0	0	0	0	0	0	0	0	0	0	0	0	0	0	0	0	0	0	0	0	178	198	171	505	369	0
109	ASV109	8466	34	Yes	0	0	0	4	0	0	0	0	0	0	644	0	4097	83	1047	58	11	0	0	261	1	14	14	115	408	0	0	0	0	0	0	0	0	0	25	0	0	0	79	73	0	57	367	116	75
110	ASV110	8335	3	Yes	0	0	0	0	0	0	0	0	0	0	0	0	0	0	0	0	0	0	0	0	0	0	0	0	0	0	0	0	0	58	0	0	0	0	0	0	0	0	0	0	0	0	0	0	0
111	ASV111	8648	24	Yes	0	0	0	0	0	0	0	0	0	0	0	0	0	0	0	0	0	0	0	0	0	0	0	0	0	0	0	0	0	0	0	0	0	0	0	0	0	0	0	64	161	0	1138	26	756
112	ASV112	7904	31	Yes	0	0	0	1697	15	54	0	1	194	21	0	0	0	22	67	651	2	160	807	473	0	156	0	308	1588	63	0	0	0	0	0	157	0	78	12	6	4	0	4	1	0	0	0	0	0
113	ASV113	9184	31	Yes	0	0	0	0	0	10	0	0	0	32	367	0	50	736	15	40	0	12	16	21	0	0	0	0	345	197	0	10	0	217	0	0	0	754	64	0	1	0	209	0	0	0	0	0	70
114	ASV114	7937	4	Yes	0	0	0	0	0	0	0	0	0	0	0	0	0	0	0	0	7920	0	0	0	0	11	0	0	0	5	0	0	0	0	0	1	0	0	0	0	0	0	0	0	0	0	0	0	0
115	ASV115	7936	10	Yes	0	0	0	0	0	0	0	0	0	0	0	0	0	0	0	20	0	0	20	0	1	0	0	0	0	0	0	0	0	0	0	0	156	0	72	0	0	1746	0	126	0	0	5773	9	0
116	ASV116	7829	45	Yes	0	0	0	0	0	0	0	0	0	0	127	0	213	38	88	48	467	972	0	69	1	34	36	0	275	0	0	13	0	20	50	39	42	49	1071	32	202	34	5	491	1266	0	0	558	64
117	ASV117	8001	39	Yes	0	0	0	0	0	0	0	0	0	1	9	0	838	0	0	900	1992	238	0	4	0	190	235	1	63	0	0	0	0	16	0	199	0	0	97	0	113	44	0	0	35	60	0	16	0
118	ASV118	7335	48	Yes	0	0	0	0	5	14	0	645	38	21	165	1	217	322	119	321	8	143	4	670	0	73	350	82	1247	388	0	0	0	287	0	0	79	407	10	49	0	0	39	0	0	0	0	0	79
119	ASV119	7236	27	Yes	77	0	27	0	22	642	0	360	0	2439	0	0	0	0	0	0	0	0	0	0	0	0	0	0	0	0	0	0	0	0	0	2	0	0	0	0	0	0	0	7	0	0	0	0	0
120	ASV120	7603	40	Yes	0	0	0	1	0	0	0	0	0	0	146	0	0	296	43	215	0	35	1	322	1	27	328	25	760	0	0	0	0	45	0	0	0	0	14	0	1	0	12	203	0	0	0	97	151
121	ASV121	7283	18	Yes	0	0	0	0	0	0	0	1	0	0	0	0	0	0	0	620	0	364	904	314	0	0	0	96	2860	38	0	0	0	841	204	0	270	0	272	0	0	77	386	0	0	0	0	0	0
122	ASV122	7240	2	Yes	0	0	0	0	0	0	0	0	0	0	0	0	0	0	0	0	0	0	0	0	0	0	0	0	0	0	0	0	0	0	0	0	0	0	0	0	0	0	0	112	7128	0	0	0	0
123	ASV123	7132	48	Yes	0	0	0	0	0	0	0	1	0	9	44	0	207	3	2	28	0	0	1	4	0	18	89	0	18	42	7	11	36	8	217	0	14	87	31	352	0	32	43	72	183	0	587	120	120
125	ASV125	6925	42	Yes	0	0	0	0	0	0	0	0	0	14	233	0	0	20	0	20	0	0	0	162	0	0	2094	4	365	0	0	19	0	0	0	0	0	0	41	0	134	25	278	117	138	42	103	18	104
126	ASV126	6923	10	Yes	0	0	0	0	0	0	0	0	0	0	0	0	0	0	0	0	0	0	0	5	0	0	0	0	0	0	0	0	0	0	0	0	0	0	71	0	13	16	130	148	0	4071	2436	31	0
127	ASV127	6892	33	Yes	0	0	0	0	0	8	0	133	27	28	0	0	1	20	0	0	0	0	0	0	0	0	0	15	51	0	0	0	0	318	166	3971	140	0	31	0	0	21	4	0	0	0	0	0	30
128	ASV128	6856	14	Yes	37	0	0	0	0	2	0	0	0	0	0	0	0	0	0	0	0	0	0	0	0	0	0	0	0	734	0	84	928	41	0	45	23	4812	0	0	0	0	0	42	0	0	0	0	0
129	ASV129	6657	47	Yes	0	0	0	0	0	3	0	13	409	72	7	0	0	0	25	68	0	3	259	103	0	96	0	164	526	2	0	0	14	101	12	0	433	31	18	0	0	373	61	1	1	0	0	0	25
130	ASV130	6051	10	Yes	0	0	0	0	0	0	0	0	0	15	14	0	13	0	0	0	0	0	0	0	0	0	0	0	0	0	0	0	3904	20	0	0	0	0	667	0	1371	20	24	0	0	0	0	0	0
131	ASV131	6546	10	Yes	0	0	0	0	0	0	0	0	0	0	0	0	0	0	0	171	1610	0	0	0	0	0	0	0	0	0	0	0	0	0	0	0	0	0	63	0	3925	588	13	44	0	0	0	0	0
132	ASV132	6742	15	Yes	10	0	0	0	0	0	0	0	0	0	0	0	0	0	0	0	32	0	0	13	0	103	0	0	14	0	0	0	0	0	1	1	0	8	0	2	0	0	0	0	0	0	0	0	0
133	ASV133	6614	19	Yes	0	0	0	0	9	0	0	0	0	0	0	0	0	73	0	0	0	0	281	0	0	4737	69	0	0	0	0	208	0	0	0	0	308	29	9	0	0	0	0	0	0	5	0	62	0
134	ASV134	6710	1	No	0	0	0	0	0	0	0	0	0	0	0	0	0	0	0	0	6710	0	0	0	0	0	0	0	0	0	0	0	0	0	0	0	0	0	0	0	0	0	0	0	0	0	0	0	0
135	ASV135	3638	48	Yes	0	0	0	0	0	1	0	5	0	7	0	0	2	1	0	89	112	24	30	130	0	985	34	35	82	12	0	1	12	0	2	0	0	27	4	0	0	0	2	9	8	7	29	20	65
136	ASV136	6131	23	Yes	0	0	0	0	0	0	0	0	0	50	13	0	0	54	0	95	0	0	212	317	0	0	0	131	1106	28	0	16	0	0	0	0	0	48	0	0	0	89	566	0	0	0	0	109	0
137	ASV137	6549	17	Yes	0	0	0	0	0	0	0	0	0	0	0	0	0	0	0	0	0	0	0	18	0	0	0	0	19	0	0	0	0	0	0	0	0	0	0	0	0	0	0	0	0	0	0	0	5
138	ASV138	8540	2	Yes	0	0	0	8469	0	0	0	0	0	0	0	0	0	0	0	0	0	0	0	0	0	0	0	0	0	0	0	0	71	0	0	0	0	0	0	0	0	0	0	0	0	0	0	0	0
139	ASV139	6239	37	Yes	0	0	0	0	0	0	0	8	0	8	71	0	9	111	15	40	0	0	0	34	0	0	7	0	63	0	0	0	0	0	0	0	0	0	83	0	59	21	48	103	0	24	0	133	239
140	ASV140	6286	9	Yes	0	0	0	0	68	95	0	3516	0	720	333	0	0	398	0	0	0	0	0	0	0	0	0	0	0	187	0	0	0	0	0	0	0	966	0	3	0	0	0	0	0	0	0	0	0
141	ASV141	6173	29	Yes	1831	0	99	103	3301	14	0	14	3	208	2	0	0	36	0	0	10	1	0	14	0	0	3	0	35	14	0	0	0	0	0	1	0	25	2	0	0	0	1	0	0	0	0	0	0
142	ASV142	6196	31	Yes	0	0	0	0	0	18	0	0	94	37	22	10	0	0	1	15	192	0	42	14	0	0	0	105	24	119	0	0	297	23	67	0	1816	57	35	0	2259	632	3	0	0	0	0	0	2
143	ASV143	6144	25	Yes	0	0	0	0	0	0	0	0	1	2	100	0	19	367	15	0	0	0	0	0	0	0	0	0	0	0	0	0	0	0	0	0	0	0	230	0	0	0	390	1359	118	5	17	1597	2
144	ASV144	6421	10	Yes	0	0	0	0	0	0	0	0	0	0	0	0	0	0	5	0	0	0	0	0	0	0	0	0	0	0	0	0	0	0	0	0	0	0	0	0	0	0	0	0	0	0	0	0	179
145	ASV145	5982	46	Yes	0	0	0	0	0	1	0	0	0	0	34	0	44	122	49	106	267	40	1	51	0	0	21	1	133	0	0	0	0	444	4	0	0	0	105	78	26	29	492	91	44	32	0	106	68
146	ASV146	6047	6	Yes	0	0	0	0	0	0	0	0	0	0	1	1	0	2	0	0	0	0	0	0	0	0	0	0	0	0	0	0	0	0	0	0	0	0	69	0	0	0	0	0	0	0	0	0	0
147	ASV147	5914	33	Yes	0	0	0	0	17	0	0	0	98	31	0	0	0	0	0	252	64	565	445	170	0	19	263	1051	750	0	0	0	0	0	0	0	0	0	18	0	0	0	0	5	0	0	0	24	67
148	ASV148	5951	21	No	0	0	0	0	0	0	0	0	0	0	0	0	0	0	0	0	0	0	0	27	0	1152	211	60	16	0	0	0	0	0	0	0	0	0	164	0	0	0	54	12	0	0	0	19	176
149	ASV149	5856	6	Yes	0	0	0	0	0	0	0	0	0	0	0	0	0	222	0	0	0	0	0	0	0	0	0	0	0	0	0	55	3878	0	0	0	0	1673	0	0	0	0	0	0	0	0	0	0	0
150	ASV150	6063	24	Yes	0	0	0	1064	0	0	2	0	182	0	655	1	240	881	172	0	0	0	0	11	0	11	3	0	7	1512	0	58	264	0	0	8	0	960	4	1	0	15	0	0	0	0	0	0	2
151	ASV151	5928	3	Yes	0	0	0	0	0	0	0	0	0	0	0	0	0	0	0	0	0	0	0	0	0	0	0	0	0	0	5540	4	384	0	0	0	0	0	0	0	0	0	0	0	0	0	0	0	0
152	ASV152	5801	34	Yes	0	0	0	1	0	0	0	0	0	0	540	0	1955	0	2	125	1	33	0	530	0	24	45	7	482	0	0	0	0	287	0	5	0	9	3	0	0	0	0	3	0	0	0	0	24
153	ASV153	5740	15	Yes	0	0	0	0	0	0	0	0	0	0	0	0	0	0	0	651	0	262	437	312	3	0	0	44	2312	51	0	0	0	827	120	0	124	0	244	0	0	38	306	0	0	0	0	0	0
154	ASV154	5839	18	Yes	0	0	0	0	0	0	0	0	0	0	0	0	0	0	0	0	2	0	370	0	0	0	234	0	0	0	0	0	0	0	0	0	0	0	99	0	0	0	0	14	0	0	0	0	0
155	ASV155	5705	55	Yes	0	0	0	0	0	1	0	97	25	0	212	0	393	164	111	71	16	56	14	126	0	0	235	7	228	0	0	0	0	201	14	124	12	53	82	7	36	78	68	18	8	17	0	44	279
156	ASV156	5715	4	Yes	0	0	0	0	0	0	0	0	0	0	0	0	0	0	0	0	0	0	0	26	0	0	0	0	0	0	0	0	0	0	0	0	0	0	0	0	0	0	0	0	0	0	0	0	0
158	ASV158	5596	31	Yes	0	0	0	0	0	0	0	0	0	0	0	0	39	0	0	137	1259	334	16	46	0	0	234	0	381	0	0	0	0	0	0	0	0	0	134	0	84	0	32	82	0	159	93	121	140
159	ASV159	5797	15	Yes	0	0	0	0	0	0	0	0	0	0	0	0	0	0	0	0	0	0	0	0	0	0	0	0	0	0	0	0	0	0	0	0	0	0	0	0	0	0	0	0	0	0	0	0	145
160	ASV160	5527	29	Yes	0	0	0	0	0	1	1	490	0	0	44	0	21	1015	36	0	0	0	0	0	0	0	0	0	0	0	0	0	1	0	0	0	0	0	0	0	0	0	0	0	0	0	0	0	61
161	ASV161	5347	28	Yes	0	0	0	0	0	0	0	0	0	0	203	0	90	8	158	0	0	0	0	0	0	0	0	0	0	73	0	0	0	56	0	857	57	0	18	10	185	407	0	115	0	0	0	0	68
162	ASV162	5111	39	Yes	0	0	0	0	0	2	0	1	0	68	2	3	0	12	0	232	658	45	95	166	0	59	7	0	561	0	0	0	0	157	119	0	0	0	12	11	0	0	9	32	0	21	59	315	84
163	ASV163	4622	31	Yes	0	0	0	0	0	0	0	0	0	0	9	0	0	0	20	0	0	0	0	9	0	0	0	2	16	0	0	0	0	37	0	0	0	0	37	0	0	740	129	628	219	429	683	665	86
164	ASV164	5251	10	Yes	0	0	0	0	1	0	0	0	0	0	0	0	0	0	0	0	0	0	0	0	0	0	0	0	0	0	0	3	0	0	0	0	0	0	0	0	0	0	0	0	0	0	0	0	16
165	ASV165	5147	16	Yes	0	0	0	0	0	0	0	3	0	0	0	0	0	1	1	57	0	0	0	0	0	0	0	0	0	0	0	0	0	0	0	0	0	0	0	0	0	0	0	4	0	0	0	0	109
166	ASV166	5018	28	Yes	0	0	0	0	0	0	0	7	591	14	12	0	0	29	1408	33	0	200	104	15	0	0	0	0	103	0	0	0	396	13	0	0	0	0	0	0	0	637	10	22	0	0	355	0	34
167	ASV167	5158	14	Yes	0	0	0	0	0	1	0	0	0	27	0	0	0	0	0	0	0	0	0	0	0	0	0	0	0	0	0	0	0	0	0	0	0	0	0	0	0	1	0	107	147	4	331	72	0
168	ASV168	5165	58	Yes	1	0	0	0	0	0	0	0	0	16	9	0	28	49	18	42	63	19	12	200	0	0	30	4	250	7	0	0	2	28	12	25	0	60	22	4	26	8	54	33	69	40	23	166	117
169	ASV169	5138	16	Yes	0	0	0	0	0	26	0	0	2	1893	0	1	0	1398	0	0	0	0	0	0	0	0	0	0	0	5	0	0	0	0	0	0	0	0	0	0	0	0	0	0	0	0	0	0	31
170	ASV170	6444	37	Yes	326	0	0	0	538	45	0	0	5	113	80	0	0	15	0	88	133	0	0	13	0	5	0	3	55	16	0	0	0	56	0	0	0	43	24	0	0	25	26	602	10	92	0	1741	232
171	ASV171	5094	10	Yes	130	0	0	0	142	7	0	0	0	72	9	0	0	0	0	0	0	0	0	51	0	0	0	0	0	737	0	0	358	0	7	0	0	3581	0	0	0	0	0	0	0	0	0	0	0
172	ASV172	5035	20	Yes	0	0	0	0	0	0	0	471	1099	340	0	0	0	38	578	53	40	0	430	61	0	473	0	570	151	0	0	0	0	0	0	0	0	0	0	0	0	0	0	0	0	0	0	0	0
173	ASV173	5012	36	Yes	0	0	0	0	0	2	0	0	0	0	9	0	0	11	0	4	0	0	0	13	0	65	21	14	10	0	0	3	0	0	34	0	0	0	19	0	0	0	33	0	0	0	0	0	4
174	ASV174	4937	21	Yes	0	0	0	0	0	0	0	0	0	0	3	0	0	0	128	0	0	0	0	2	0	0	0	0	7	0	0	0	0	0	0	0	0	0	111	1655	1647	309	93	0	425	63	0	3	0
175	ASV175	4924	14	Yes	0	0	0	0	0	0	0	0	0	0	0	0	0	0	0	5	1	0	0	0	0	240	0	0	0	3	0	0	0	0	0	0	0	0	219	235	0	0	11	0	0	0	0	0	5
176	ASV176	4920	20	Yes	0	0	0	0	0	9	0	0	0	3	398	0	0	198	17	0	0	0	0	339	0	0	58	0	303	0	0	0	0	33	0	0	0	59	0	0	0	0	0	0	0	0	0	0	508
177	ASV177	1	1	No	0	0	0	0	0	0	0	0	0	0	0	0	0	0	0	0	0	0	0	0	0	0	0	0	0	0	0	0	0	0	0	0	0	0	0	0	0	0	0	0	0	0	0	0	0
178	ASV178	4780	17	Yes	1790	0	0	5	2124	16	2	13	0	180	18	0	0	0	7	0	0	0	0	0	0	0	0	0	0	103	0	0	6	0	0	0	0	506	0	0	0	0	0	0	0	0	0	0	0
179	ASV179	4945	46	Yes	0	0	0	0	0	12	5	398	14	838	10	1	14	42	16	0	78	3	0	10	0	0	0	0	77	189	38	179	19	17	7	965	0	229	16	0	0	0	3	0	0	1	6	16	53
180	ASV180	4690	29	Yes	0	0	0	0	0	0	0	0	0	0	4	0	0	32	6	174	20	175	0	115	0	0	183	27	669	0	0	0	0	35	0	0	0	0	42	0	19	0	0	0	0	0	0	0	108
181	ASV181	4631	39	Yes	0	0	0	2	0	2	0	26	0	21	63	0	128	127	307	86	0	213	14	0	0	2	202	0	9	20	0	16	13	0	0	0	0	181	83	0	324	113	142	265	0	129	554	341	35
182	ASV182	4617	9	Yes	0	0	0	0	0	0	0	0	0	0	0	14	0	4	3	0	0	867	5	5	0	0	0	0	21	0	0	0	0	0	0	0	0	0	0	0	0	0	0	11	0	0	0	0	0
183	ASV183	4575	27	Yes	0	0	0	0	0	0	0	0	0	0	49	0	41	0	17	0	0	0	0	0	0	112	323	22	4	0	0	0	0	16	0	0	0	0	102	0	0	370	0	246	1317	59	432	194	0
184	ASV184	4596	27	Yes	0	0	0	0	0	0	0	1	0	0	13	0	2	49	6	52	57	10	2	47	0	10	7	4	529	0	0	0	0	0	0	0	0	0	4	0	3331	0	19	0	0	0	0	0	3
185	ASV185	3798	24	Yes	0	0	0	0	0	0	0	0	0	0	4	0	0	0	138	0	0	0	0	16	0	0	0	11	30	0	0	0	0	0	0	0	0	12	8	0	0	701	59	441	154	380	899	246	47
186	ASV186	4529	10	Yes	0	0	0	0	0	1	0	0	0	7	0	0	0	0	4197	0	0	0	25	0	0	0	0	0	2	0	0	0	0	0	0	0	0	0	0	0	0	0	0	0	0	0	0	0	2
187	ASV187	4520	8	Yes	0	0	0	0	0	53	0	4030	362	32	13	0	0	23	0	0	0	0	0	0	0	0	0	0	0	0	0	0	0	0	0	0	0	0	6	0	0	0	1	0	0	0	0	0	0
188	ASV188	4564	40	Yes	26	0	0	0	0	4	0	1	0	78	72	0	3	324	723	67	38	9	0	118	0	0	12	14	237	214	0	0	0	442	25	0	0	70	52	0	0	16	42	93	0	59	0	275	59
189	ASV189	4288	35	Yes	0	0	0	0	0	0	0	0	0	0	0	0	0	0	0	4	8	0	0	1347	0	81	482	44	1211	7	0	0	0	28	2	0	0	0	0	0	0	0	1	0	0	0	0	33	7
190	ASV190	4846	21	Yes	0	0	0	0	0	0	0	0	0	0	46	0	9	2	36	0	0	0	0	14	0	0	0	0	146	0	0	0	2435	0	0	0	0	0	26	0	26	120	0	0	0	0	205	0	2
191	ASV191	4476	43	Yes	0	0	0	0	0	23	0	141	0	50	136	0	89	108	76	55	0	0	0	193	0	0	335	9	273	29	0	0	0	0	0	0	0	0	26	34	19	14	51	67	48	175	54	24	92
192	ASV192	4248	7	Yes	0	0	0	0	0	0	0	0	0	0	0	0	0	0	0	0	0	0	0	0	0	0	0	0	0	0	0	0	0	0	0	0	0	0	0	0	0	0	0	0	198	0	0	0	0
193	ASV193	4187	9	Yes	0	0	0	0	0	86	0	61	0	743	0	0	0	0	0	0	0	0	0	0	0	0	0	0	0	0	0	0	0	0	0	0	0	0	562	0	108	328	2017	0	0	0	0	0	0
194	ASV194	4105	12	Yes	0	0	0	0	0	0	0	0	0	0	0	0	0	0	0	0	0	0	0	0	0	0	0	0	0	138	0	0	147	67	0	0	0	169	0	0	0	0	0	0	0	0	0	0	0
195	ASV195	4115	27	Yes	0	0	0	0	0	0	0	0	0	0	0	1	0	0	0	149	0	0	0	0	0	550	284	67	49	0	0	0	1	36	0	1113	0	0	58	0	246	39	0	6	0	93	0	0	85
196	ASV196	4090	12	Yes	853	0	22	622	1871	1	0	0	0	10	2	0	0	16	0	0	0	0	0	0	0	0	0	0	0	587	0	0	40	0	0	0	0	65	0	0	0	0	0	0	0	0	0	0	0
197	ASV197	4029	8	Yes	0	0	0	0	0	0	0	0	0	0	0	0	0	0	0	0	0	0	0	0	0	0	0	0	0	0	0	0	0	0	0	0	0	0	478	25	1	525	1913	0	0	0	0	0	0
198	ASV198	4192	10	Yes	0	0	0	0	0	0	0	0	0	0	44	0	0	0	0	0	0	0	0	0	0	0	0	0	0	0	0	0	0	0	0	0	0	0	80	0	0	293	0	123	34	1580	1581	374	82
199	ASV199	3696	26	Yes	0	0	0	0	0	0	0	0	0	0	21	0	0	0	29	73	0	258	445	39	0	0	367	85	155	0	0	0	0	12	0	0	1230	0	12	0	0	45	8	1	0	0	0	89	14
200	ASV200	3824	21	Yes	0	0	0	0	0	0	0	0	0	5	61	0	9	84	0	0	0	0	0	0	0	0	0	0	8	0	0	0	0	0	0	0	0	0	324	0	0	0	712	60	0	0	295	377	265
201	ASV201	4028	7	Yes	0	0	0	0	0	0	0	0	0	0	33	0	0	0	0	10	0	0	0	0	0	0	0	0	0	0	0	0	0	86	0	0	0	0	0	0	0	0	0	4	0	0	0	0	0
202	ASV202	3915	8	Yes	0	0	0	0	0	0	0	0	0	0	0	0	0	0	0	0	0	0	0	0	0	0	0	0	0	0	0	0	0	0	0	0	0	0	0	0	0	0	0	6	0	0	0	0	2
203	ASV203	3786	16	Yes	0	0	0	0	0	0	0	0	0	0	9	0	0	21	158	0	0	0	0	15	0	0	0	15	90	0	0	0	0	0	0	0	0	0	0	0	0	0	0	0	0	0	1494	0	0
205	ASV205	3756	7	Yes	0	0	0	0	0	0	0	0	0	0	0	0	0	0	0	0	0	0	0	0	0	0	0	0	0	0	0	0	0	0	0	0	0	0	0	0	3122	0	1	34	0	0	175	0	0
206	ASV206	3744	45	Yes	0	0	0	1	0	2	0	159	0	24	94	1	111	134	281	48	0	25	5	47	0	15	21	19	176	0	0	0	0	49	0	0	0	6	58	0	0	239	308	94	0	0	0	17	57
207	ASV207	3577	8	Yes	0	0	0	0	0	0	0	0	0	0	0	0	0	0	0	150	118	2790	14	74	0	0	0	0	396	0	0	0	0	0	0	0	0	0	0	0	0	0	0	0	0	0	0	0	0
208	ASV208	3213	31	Yes	0	0	0	0	0	0	0	0	0	0	0	0	0	0	0	66	25	1	0	97	0	1	21	0	117	0	0	0	0	0	0	0	0	0	49	0	0	0	24	115	21	60	98	204	1
209	ASV209	3582	4	Yes	0	0	0	0	0	0	0	0	0	0	0	0	0	0	0	0	0	0	0	0	0	0	0	0	0	0	0	0	0	0	0	0	0	0	0	440	2630	511	0	0	0	0	0	0	0
210	ASV210	3457	36	Yes	0	0	0	0	0	5	0	1127	0	14	31	2	0	5	0	7	89	6	7	34	1	93	0	3	67	0	0	44	0	0	0	71	0	20	3	1	863	241	54	20	0	11	0	55	6
211	ASV211	3445	14	Yes	0	0	0	0	0	0	0	0	0	0	0	0	0	0	0	0	0	0	0	0	0	0	0	0	0	0	0	0	0	0	44	0	0	0	0	0	29	93	5	197	114	372	1428	6	0
212	ASV212	3491	20	Yes	0	0	0	0	0	0	0	0	0	0	0	0	0	0	0	0	0	0	0	0	0	0	0	19	0	0	0	0	62	153	0	0	78	0	33	0	13	153	55	6	98	0	93	225	0
213	ASV213	3524	10	Yes	637	0	307	1762	761	7	0	0	0	36	0	0	0	2	0	0	0	0	0	0	0	0	0	0	0	6	0	0	4	0	0	0	0	0	0	0	0	0	0	0	0	0	0	0	0
214	ASV214	3181	28	Yes	0	0	0	0	0	0	0	0	0	0	2	1	0	8	23	0	0	0	0	0	0	0	0	0	0	0	0	0	0	0	0	0	0	0	84	24	895	0	197	0	0	0	2	0	32
215	ASV215	3561	38	Yes	68	0	0	0	0	3	0	1	0	5	56	0	3	84	0	9	170	0	0	127	0	170	65	2	213	58	0	0	0	122	0	0	0	252	65	14	0	213	363	2	0	36	0	0	25
216	ASV216	3455	16	Yes	0	0	0	0	0	0	0	0	0	0	0	36	0	0	0	0	0	112	0	0	0	133	23	0	0	5	1	0	0	0	0	0	0	9	214	0	0	110	0	0	0	0	0	0	0
217	ASV217	3409	40	Yes	0	0	0	0	0	0	0	1	0	0	0	0	51	1	62	0	0	61	0	11	0	0	264	0	47	0	0	0	0	29	5	173	0	0	48	0	0	68	28	4	0	0	0	0	59
218	ASV218	3418	2	Yes	0	0	0	0	0	0	0	0	0	0	0	0	0	0	0	0	3410	0	0	0	0	0	0	0	8	0	0	0	0	0	0	0	0	0	0	0	0	0	0	0	0	0	0	0	0
219	ASV219	3379	16	Yes	0	0	0	0	0	0	0	0	0	0	0	0	0	0	0	0	0	0	0	0	0	88	0	0	0	0	524	1066	0	0	0	2	0	0	0	0	0	0	24	0	0	0	0	0	38
220	ASV220	3362	3	Yes	0	0	0	0	0	0	0	0	0	0	0	0	0	0	0	0	0	0	0	0	0	1721	0	0	0	0	0	0	0	0	0	0	0	0	0	0	0	0	0	0	0	0	0	0	1638
221	ASV221	3355	22	Yes	0	0	0	0	0	0	0	0	0	0	685	0	664	156	0	0	0	0	0	0	0	0	0	0	0	0	0	0	0	18	0	0	0	0	0	0	11	3	54	0	0	0	0	0	7
222	ASV222	3279	7	Yes	0	0	0	0	0	0	0	0	0	0	0	0	0	0	0	0	0	0	0	0	0	0	0	0	0	0	0	0	0	0	1	0	0	0	0	0	0	0	0	0	0	0	0	0	1
223	ASV223	3214	50	Yes	0	0	0	1	0	2	0	0	6	3	248	0	282	122	103	10	49	57	2	16	0	0	13	0	59	2	2	0	0	284	8	125	50	32	27	0	184	33	75	13	1	10	0	10	120
224	ASV224	3866	24	Yes	0	0	0	0	0	0	0	0	0	8	15	0	0	295	0	21	0	8	10	53	0	0	1	0	720	8	1	0	0	50	0	0	0	1303	6	0	3	0	361	9	0	0	0	351	3
225	ASV225	3068	39	Yes	0	0	0	0	0	0	0	93	0	14	16	0	23	0	0	9	0	1	0	29	0	1	117	17	64	124	13	6	2	0	0	28	0	357	52	0	60	66	359	15	0	6	0	0	10
226	ASV226	3104	2	Yes	0	0	0	0	0	0	0	0	0	0	0	0	0	0	0	0	0	0	0	0	0	0	0	0	0	0	0	0	0	0	0	0	0	0	0	0	0	0	0	1895	0	0	0	1209	0
227	ASV227	3080	19	Yes	0	0	0	0	0	0	0	0	0	0	11	0	0	29	929	0	0	0	0	0	0	0	0	0	0	0	0	0	2	131	2	0	0	0	8	0	0	0	73	5	0	0	0	76	39
228	ASV228	3045	36	Yes	0	0	0	0	0	2	0	0	0	3	23	0	4	43	0	33	0	0	0	162	0	31	41	0	240	213	0	0	0	41	0	0	0	230	58	0	110	36	161	8	0	0	0	16	27
229	ASV229	2889	42	Yes	0	0	8	0	0	0	0	0	9	19	11	0	1	10	9	0	0	0	0	3	0	23	5	0	1	0	0	0	0	0	0	0	0	0	845	37	153	239	22	29	22	50	50	7	25
230	ASV230	2872	38	Yes	0	0	0	0	0	0	0	0	0	3	1	0	140	0	3	27	0	0	0	0	0	51	1	7	0	0	0	0	0	98	43	447	50	0	46	0	0	7	7	2	32	27	40	9	44
231	ASV231	3034	8	Yes	0	0	0	0	0	0	0	0	0	23	0	0	0	0	14	0	0	0	0	0	0	0	0	0	0	48	1433	1484	0	0	0	0	0	23	0	0	0	0	0	0	0	0	0	0	0
232	ASV232	3011	7	Yes	0	0	0	0	0	0	0	0	0	0	0	0	0	0	0	0	0	0	0	0	0	0	0	0	0	0	0	0	0	0	0	0	0	0	0	0	0	0	0	885	28	111	60	1199	0
233	ASV233	2978	3	Yes	0	0	0	0	0	0	0	0	0	0	0	0	0	0	0	0	0	0	0	0	0	0	1263	1660	0	55	0	0	0	0	0	0	0	0	0	0	0	0	0	0	0	0	0	0	0
234	ASV234	2950	13	Yes	0	0	0	0	0	0	0	0	799	0	26	0	0	12	387	0	0	0	0	6	0	704	0	50	0	0	0	0	0	0	0	0	0	0	0	0	0	0	0	0	0	0	0	0	92
235	ASV235	2949	6	Yes	0	0	0	0	0	0	0	0	0	0	0	0	0	0	0	0	0	0	0	0	0	0	0	0	0	0	0	0	0	0	0	0	0	0	0	0	0	0	0	0	0	0	0	0	0
236	ASV236	2819	39	Yes	0	0	0	0	0	0	0	0	0	1	0	0	0	0	0	39	36	68	5	2	0	19	55	4	45	0	0	0	0	0	0	0	0	0	27	9	23	23	5	55	15	255	91	0	92
237	ASV237	2918	2	Yes	0	0	0	0	0	0	0	0	0	0	0	0	0	0	0	0	0	0	0	0	0	0	0	0	0	0	0	0	0	0	0	0	0	0	0	0	0	0	0	0	0	143	0	2775	0
238	ASV238	3564	21	Yes	0	0	0	0	0	0	0	0	0	0	12	0	61	54	153	0	0	0	0	0	0	0	0	0	0	0	0	0	0	111	7	0	0	0	311	4	10	24	76	311	235	395	341	1074	0
239	ASV239	2904	1	No	0	0	0	0	0	0	0	0	0	0	0	0	0	0	0	0	0	0	0	0	0	0	0	0	0	0	0	0	0	0	0	0	0	0	0	0	0	0	0	0	0	0	0	0	0
240	ASV240	3009	5	Yes	0	0	0	0	0	0	0	0	0	0	0	0	0	0	0	0	0	0	0	0	0	0	0	0	0	0	0	0	0	0	0	0	0	0	0	0	0	0	0	160	0	1552	1278	16	0
241	ASV241	2847	26	Yes	0	0	0	0	0	6	0	0	0	22	34	0	0	84	1	0	0	0	0	367	0	0	29	2	361	7	0	0	0	152	0	0	0	315	40	0	0	0	28	0	0	0	0	0	359
242	ASV242	2896	19	Yes	0	0	0	0	0	19	0	0	0	75	535	2	36	1113	0	33	0	0	0	58	0	0	0	1	168	4	0	0	0	283	0	0	0	83	21	9	0	0	405	22	0	0	0	0	0
243	ASV243	2929	4	Yes	0	0	0	0	0	0	0	0	0	12	0	0	0	0	0	0	0	0	0	0	0	0	0	0	0	0	0	0	0	0	0	0	0	0	0	0	0	0	0	0	2821	0	43	53	0
244	ASV244	3276	30	Yes	0	0	0	0	0	1	0	0	63	7	52	1	129	114	140	0	0	0	0	0	0	0	0	0	0	338	0	0	87	223	0	341	0	1235	5	0	66	5	136	0	0	0	0	0	11
245	ASV245	2851	4	Yes	0	0	0	0	0	0	0	0	0	0	18	0	0	10	0	25	0	0	0	0	0	2798	0	0	0	0	0	0	0	0	0	0	0	0	0	0	0	0	0	0	0	0	0	0	0
246	ASV246	2901	14	Yes	0	0	0	0	0	0	0	0	0	0	0	0	0	0	325	0	2	1363	0	0	0	0	0	0	0	0	0	0	0	15	0	0	0	0	39	0	137	0	0	0	0	0	0	0	101
247	ASV247	2792	11	Yes	0	0	0	0	0	0	0	0	0	0	0	0	0	0	0	0	0	0	0	0	0	0	0	0	0	0	0	0	0	0	0	0	0	0	0	0	0	0	0	0	0	0	0	0	607
248	ASV248	2802	16	Yes	0	0	0	0	0	0	0	0	0	0	1	0	0	0	5	44	0	20	0	515	0	180	141	278	753	0	0	0	0	0	0	0	0	0	0	0	1	0	0	0	0	0	0	0	0
249	ASV249	2799	16	Yes	0	0	0	240	0	0	0	0	0	2	10	0	0	0	0	0	0	0	0	0	0	0	0	0	0	128	0	1	23	108	0	0	0	1072	1	0	23	0	1	0	0	0	0	0	0
250	ASV250	2701	39	Yes	0	0	0	0	0	0	0	0	0	0	1	0	0	0	0	37	0	4	0	8	0	215	26	0	16	0	0	0	0	1	69	16	0	0	39	0	16	0	0	90	20	95	66	6	18
252	ASV252	2724	13	Yes	0	0	0	0	0	0	0	0	0	1	0	0	0	0	0	0	0	0	0	0	0	0	0	0	0	0	0	0	0	0	0	0	0	0	0	0	0	0	0	57	1502	134	613	88	11
253	ASV253	2932	24	Yes	491	0	4	17	927	60	0	0	1	351	14	0	0	4	2	0	0	0	0	173	0	0	21	1	155	15	0	0	0	0	0	0	0	203	0	0	0	0	0	0	0	0	0	0	17
254	ASV254	21	3	Yes	0	0	0	0	0	0	0	0	0	0	0	0	0	0	0	0	0	0	0	0	0	0	0	0	0	0	0	0	0	0	0	0	0	0	11	0	0	0	0	0	0	0	0	0	2
255	ASV255	2672	1	No	0	0	0	0	0	0	0	0	0	0	0	0	0	0	0	0	0	0	0	0	0	0	0	0	0	0	0	0	0	0	0	0	0	0	0	0	0	0	0	0	2672	0	0	0	0
256	ASV256	2572	12	Yes	0	0	0	0	1	0	0	0	0	0	4	0	0	0	0	0	0	0	0	0	0	0	0	0	0	0	0	0	0	0	0	0	0	0	0	0	0	0	65	74	0	0	412	466	0
257	ASV257	2786	4	Yes	0	0	0	0	0	0	0	0	0	0	0	0	0	0	0	0	0	0	0	0	0	0	0	0	0	0	0	0	0	0	0	0	0	0	0	0	0	0	0	0	799	33	509	1445	0
258	ASV258	2563	9	Yes	0	0	0	0	0	0	0	0	0	0	0	0	0	0	0	159	0	284	203	116	0	0	0	0	338	0	0	0	0	0	0	1276	0	0	89	0	0	24	74	0	0	0	0	0	0
260	ASV260	2472	5	Yes	0	0	0	0	0	0	0	0	0	0	0	0	0	0	0	0	0	0	0	0	0	0	0	0	0	0	0	0	0	0	0	0	0	0	0	0	0	0	0	316	325	863	464	504	0
261	ASV261	252	2	Yes	0	0	0	0	0	0	0	0	0	0	0	0	0	0	0	0	0	0	0	0	0	0	0	0	0	0	0	0	0	0	246	0	0	0	0	0	0	0	0	0	0	0	0	0	0
262	ASV262	2675	35	Yes	0	0	0	0	0	69	0	0	0	0	463	0	185	500	42	26	11	193	0	39	0	0	233	38	77	8	0	0	6	58	0	15	0	10	13	0	0	0	16	0	0	0	0	0	28
263	ASV263	2581	22	Yes	0	0	0	0	0	0	0	0	0	0	0	0	0	0	0	0	0	0	0	0	0	0	0	0	0	0	0	0	0	0	0	0	0	0	108	0	0	0	0	0	0	0	0	0	18
264	ASV264	2558	35	Yes	0	0	0	0	0	0	0	0	0	0	0	0	0	0	16	0	0	54	138	25	0	257	0	0	32	0	4	0	0	0	2	231	18	0	0	0	58	61	16	0	126	9	225	51	17
265	ASV265	2481	36	Yes	0	0	0	1	0	0	0	0	0	0	17	0	5	0	2	16	213	15	0	0	0	0	0	0	34	0	0	0	0	6	2	0	0	0	91	26	0	0	181	102	0	150	0	62	28
266	ASV266	2479	28	Yes	0	0	0	0	0	0	0	0	0	0	82	0	74	0	0	0	0	0	0	0	0	37	34	8	0	0	0	0	0	25	0	0	0	0	4	0	0	0	13	37	0	869	0	21	71
267	ASV267	2453	8	Yes	0	0	0	0	0	0	0	0	0	0	0	0	0	0	0	0	0	0	11	0	0	0	23	0	0	0	0	0	0	85	0	0	0	0	0	0	0	18	0	276	0	43	1995	0	0
268	ASV268	2468	1	No	0	0	0	0	0	0	0	0	0	0	0	0	0	0	0	0	0	0	0	0	0	0	0	0	0	0	0	0	0	0	0	0	0	0	0	2468	0	0	0	0	0	0	0	0	0
269	ASV269	2378	33	Yes	0	0	0	0	0	0	0	0	0	0	23	1	0	90	55	0	8	0	8	0	0	0	0	0	6	0	0	0	0	65	0	0	8	1	66	421	1	11	90	95	59	4	1	146	2
270	ASV270	2440	20	Yes	0	0	0	0	0	0	0	0	0	0	0	0	7	6	645	0	0	7	82	0	0	0	21	3	9	0	0	3	0	0	0	0	0	0	0	0	48	999	0	0	0	0	0	0	0
271	ASV271	2399	9	Yes	0	0	0	0	0	0	0	0	0	0	0	0	0	0	0	0	0	0	0	0	0	0	0	0	0	0	0	0	0	0	0	0	0	0	0	0	0	0	0	43	0	0	0	0	0
272	ASV272	2398	25	Yes	0	0	0	0	0	0	0	0	0	0	0	0	26	32	286	0	0	0	0	0	0	0	0	0	1	0	0	2	0	0	0	0	0	0	53	0	0	21	0	34	42	0	0	0	8
273	ASV273	2179	18	Yes	0	0	0	0	0	2	0	0	0	0	0	0	0	0	0	60	0	16	15	7	0	0	0	0	177	0	0	0	0	141	0	109	0	0	113	0	46	0	39	0	0	0	0	0	0
274	ASV274	2360	33	Yes	0	0	0	0	0	0	0	5	0	0	1	0	0	1	24	31	15	62	13	1	0	969	1	0	61	0	0	0	0	0	326	0	11	0	4	3	236	0	5	17	235	8	18	5	1
275	ASV275	2318	1	No	0	0	0	0	0	0	0	0	0	0	0	0	0	0	0	0	0	0	0	0	0	0	0	0	0	0	0	0	0	0	0	2318	0	0	0	0	0	0	0	0	0	0	0	0	0
276	ASV276	2389	19	Yes	0	0	0	0	0	0	0	0	0	0	0	0	0	0	0	0	0	0	0	0	0	91	0	0	0	0	0	0	0	0	0	0	0	0	46	6	0	0	0	0	0	0	0	0	170
277	ASV277	2338	10	Yes	0	0	0	0	0	0	0	0	0	0	0	0	3	0	0	0	0	0	0	0	0	0	0	0	0	0	0	0	0	0	0	0	0	0	0	0	0	2	0	0	0	0	0	0	0
278	ASV278	2616	24	Yes	0	0	0	0	0	0	0	0	0	0	25	0	0	9	160	80	0	95	0	13	0	264	0	0	67	0	0	0	0	0	0	0	0	0	9	37	67	102	0	0	0	517	397	0	136
279	ASV279	2307	30	Yes	0	0	0	0	0	13	0	0	0	3	251	0	41	186	218	2	0	0	5	33	0	0	22	15	20	0	0	0	0	178	0	0	299	0	77	0	0	105	128	6	0	0	0	0	18
280	ASV280	2184	17	Yes	0	0	0	0	0	0	0	0	0	0	0	0	0	97	0	41	28	126	10	6	0	0	0	0	233	0	0	0	0	216	0	0	0	0	54	1	0	0	142	0	0	0	0	0	48
281	ASV281	2209	11	Yes	0	0	0	0	0	0	0	0	0	0	0	0	0	0	0	0	0	0	0	0	0	0	0	0	0	0	0	0	0	0	0	0	0	0	0	0	0	0	0	42	0	0	0	0	37
282	ASV282	2264	16	Yes	0	0	0	0	0	2	0	540	14	4	0	0	0	0	0	75	516	86	1	94	0	0	376	24	109	147	0	0	6	0	0	0	0	117	0	0	0	0	0	0	0	0	0	0	0
283	ASV283	2299	26	Yes	0	0	0	0	0	0	0	0	0	0	30	0	0	84	207	7	0	0	18	50	0	0	0	0	36	0	0	0	0	73	0	0	0	0	54	0	2	0	81	19	0	0	0	193	34
284	ASV284	2205	5	Yes	0	0	0	0	0	0	0	0	0	0	0	0	0	0	0	0	0	0	0	0	0	0	0	0	0	0	0	0	0	0	0	0	0	0	0	0	0	0	9	161	0	18	1879	138	0
285	ASV285	2197	13	Yes	0	0	0	0	0	0	0	0	0	0	0	0	0	0	2	0	352	0	2	0	0	0	3	13	7	0	0	0	0	0	0	0	0	0	0	0	0	0	1	0	461	1	1285	1	0
286	ASV286	2082	15	Yes	0	0	0	0	0	0	0	0	0	0	0	0	0	0	89	9	0	0	89	0	0	2	0	7	13	0	0	0	0	5	0	0	0	0	79	0	0	1083	52	28	0	0	0	1	0
287	ASV287	2128	13	Yes	0	0	44	0	0	0	0	0	0	0	2	0	0	0	0	14	0	0	0	0	0	0	0	0	0	0	0	0	0	0	0	0	0	0	7	0	0	0	0	16	0	0	1798	4	15
288	ASV288	2177	22	Yes	0	0	0	0	0	0	0	0	0	0	7	0	5	10	27	0	0	0	0	0	0	0	0	0	1	0	0	0	0	0	0	0	0	0	2	0	0	0	5	0	0	0	0	0	60
289	ASV289	2125	12	Yes	0	0	0	0	0	3	0	0	0	6	0	0	0	0	0	0	0	0	0	0	0	0	0	0	0	1514	78	4	0	14	0	402	0	46	17	0	0	0	0	0	0	0	0	0	0
290	ASV290	2050	17	Yes	0	0	0	0	0	0	0	0	0	0	2	0	0	0	0	0	0	0	0	10	0	1048	0	0	3	0	0	0	0	0	0	0	0	0	87	0	0	0	0	0	0	0	0	0	19
291	ASV291	2074	29	Yes	0	0	0	0	0	0	0	0	0	0	0	5	23	10	32	0	0	0	0	0	0	0	0	0	0	0	0	0	0	0	0	1	0	0	4	0	35	81	0	42	0	40	394	75	96
292	ASV292	2060	37	Yes	0	0	0	0	0	4	0	22	0	137	16	0	0	49	5	8	105	0	2	129	0	0	23	7	166	0	0	1	2	44	0	0	0	39	40	0	0	1	147	78	0	0	0	36	2
293	ASV293	2070	12	Yes	0	0	0	0	0	0	0	0	0	0	7	0	0	0	0	0	0	0	0	0	0	0	0	0	0	0	0	0	0	0	0	11	0	0	0	0	0	0	0	46	0	190	0	0	0
294	ASV294	2049	24	Yes	0	0	0	0	0	7	0	0	1	92	3	0	0	0	0	5	0	0	0	39	0	0	0	2	69	47	0	0	0	745	0	26	0	12	18	0	0	0	34	0	0	0	0	0	204
295	ASV295	1968	44	Yes	0	0	0	1	0	0	0	0	3	0	11	0	2	9	65	17	34	125	17	18	0	0	1	2	84	0	0	0	0	8	0	4	0	0	0	0	6	0	12	0	0	0	2	10	97
297	ASV297	2390	5	Yes	590	0	194	586	1019	0	0	0	0	0	0	0	0	0	0	0	0	0	0	0	0	0	0	0	0	0	0	0	0	0	0	0	0	0	0	0	0	0	0	0	0	0	0	0	0
298	ASV298	1759	22	Yes	0	0	0	0	0	0	0	0	0	0	0	0	0	0	0	17	0	3	0	39	0	6	0	0	135	0	0	0	0	0	0	0	0	0	36	259	246	50	27	0	0	0	0	23	9
299	ASV299	2014	22	Yes	0	0	0	0	0	0	0	0	0	0	17	0	0	11	0	10	0	3	11	440	0	7	7	0	756	4	0	0	0	268	0	0	0	116	0	0	1	0	6	0	0	0	0	0	0
300	ASV300	2000	27	Yes	0	0	0	0	0	0	0	0	0	0	0	0	9	8	2	64	0	522	0	84	0	0	5	0	210	0	0	0	0	13	4	0	0	0	0	0	0	0	0	0	1	0	0	206	10
301	ASV301	1987	36	Yes	0	0	0	0	0	0	0	0	0	29	0	0	0	12	0	0	0	0	0	335	0	6	36	2	214	3	0	0	0	184	21	24	9	10	9	0	0	0	7	16	0	0	0	7	52
302	ASV302	1997	22	Yes	0	0	0	0	0	0	0	0	0	0	1	0	0	3	0	0	0	0	0	0	0	0	0	0	0	0	0	0	0	0	0	0	0	0	0	0	0	0	0	0	0	0	0	0	55
303	ASV303	1811	44	Yes	4	0	0	0	0	3	0	0	152	15	3	0	0	32	54	2	0	1	0	15	0	0	69	20	34	11	0	49	258	68	0	12	36	45	22	0	2	79	110	4	0	0	0	21	40
304	ASV304	1962	24	Yes	0	0	0	0	0	1	0	0	0	2	196	0	98	178	48	20	0	39	0	8	0	0	0	1	27	19	0	5	8	387	0	5	0	476	0	0	0	0	6	0	0	0	0	0	0
306	ASV306	1959	23	Yes	0	0	0	0	0	0	0	0	0	1	384	0	300	288	0	0	0	0	0	17	0	0	0	67	6	0	0	0	0	0	0	0	0	0	17	0	0	70	31	0	0	0	0	0	13
307	ASV307	1934	38	Yes	0	0	0	0	0	0	0	0	22	0	7	0	0	0	0	6	0	90	47	4	0	159	448	95	0	11	0	31	9	7	0	158	19	0	5	0	58	44	0	7	0	104	0	0	36
308	ASV308	1931	11	Yes	598	0	76	66	721	0	0	13	0	2	0	0	0	6	0	0	0	0	0	0	0	0	0	0	0	30	0	0	12	0	0	0	0	406	0	0	0	0	0	0	0	0	0	0	0
310	ASV310	1942	5	Yes	0	0	0	0	0	0	0	0	0	0	0	0	0	0	0	0	0	0	0	0	0	0	0	0	0	0	1	0	0	0	0	0	0	0	294	0	477	0	1160	0	0	0	0	0	10
311	ASV311	1903	6	Yes	0	0	0	0	0	0	0	0	0	0	0	0	0	0	0	0	0	0	0	0	0	0	0	0	0	18	0	0	0	0	0	0	0	0	0	0	0	0	0	0	0	0	0	0	0
312	ASV312	1895	14	Yes	0	0	0	11	0	0	0	0	0	0	232	0	0	118	904	0	0	0	21	3	0	0	493	18	4	0	0	0	0	0	0	0	0	0	0	0	42	0	0	0	0	0	0	0	9
313	ASV313	1945	24	Yes	0	0	0	0	0	0	0	0	0	0	9	0	0	2	3	0	0	0	0	0	0	0	0	0	0	28	0	2	196	23	0	206	0	0	0	0	107	21	0	12	0	0	39	0	5
314	ASV314	2130	26	Yes	0	0	0	0	0	5	0	0	0	19	43	0	0	83	0	13	0	0	0	172	0	0	15	0	151	0	0	0	0	9	0	0	0	0	17	0	5	0	94	5	0	0	0	21	31
315	ASV315	1870	13	Yes	0	0	0	0	0	281	0	150	61	1156	46	0	4	60	0	0	0	0	0	0	0	0	0	0	0	21	0	0	0	0	0	0	0	37	0	0	0	0	0	0	0	0	0	0	0
316	ASV316	1858	13	Yes	0	0	0	0	0	0	0	0	0	0	0	0	1	0	0	22	0	102	0	36	0	0	48	0	85	91	749	0	205	0	0	0	0	0	116	0	0	0	0	0	0	0	0	0	0
317	ASV317	1854	10	Yes	0	0	0	0	0	0	0	0	0	0	0	0	0	0	0	0	0	0	0	0	0	0	1	0	0	0	0	0	0	0	0	0	0	0	0	0	0	0	0	18	34	285	29	0	0
318	ASV318	1850	11	Yes	0	0	30	85	0	0	0	1036	8	43	0	0	0	0	0	0	0	0	0	11	0	0	173	0	0	0	0	0	0	0	0	0	0	0	0	0	0	0	0	0	0	0	0	0	0
319	ASV319	1850	11	Yes	0	0	0	0	0	0	0	0	0	0	0	0	0	0	3	0	0	0	0	0	0	0	0	0	0	0	0	0	0	25	0	0	0	0	0	0	0	50	109	0	0	0	0	118	0
320	ASV320	1723	15	Yes	0	0	0	0	0	0	0	0	0	0	0	0	0	0	0	0	0	0	0	0	0	0	0	0	0	0	0	0	0	0	0	0	0	0	35	0	0	0	48	189	47	0	0	549	1
321	ASV321	1794	40	No	0	0	0	0	0	0	0	0	0	0	2	0	7	3	0	33	94	56	82	20	0	0	4	0	183	0	0	0	0	0	0	34	0	0	26	14	255	204	80	34	54	3	32	91	2
322	ASV322	1901	4	Yes	728	0	77	408	688	0	0	0	0	0	0	0	0	0	0	0	0	0	0	0	0	0	0	0	0	0	0	0	0	0	0	0	0	0	0	0	0	0	0	0	0	0	0	0	0
323	ASV323	1838	19	Yes	0	0	0	0	0	1	0	0	0	38	3	0	0	6	0	46	396	53	5	9	0	0	30	11	97	98	0	0	524	196	0	0	89	230	5	0	0	0	0	0	0	0	0	0	0
324	ASV324	1818	4	Yes	0	0	0	0	0	0	0	0	0	0	0	0	0	0	0	0	0	0	0	0	0	0	0	0	0	0	0	0	0	0	0	0	0	0	0	0	0	0	0	0	1784	27	4	3	0
325	ASV325	1863	1	No	0	0	0	0	0	0	0	0	0	0	0	0	0	0	0	0	0	0	0	0	0	0	0	0	0	0	0	0	0	0	0	0	0	0	0	0	0	0	0	0	0	0	0	1863	0
326	ASV326	1800	7	Yes	0	0	0	0	0	0	0	0	0	0	0	0	0	0	0	0	0	0	0	0	0	0	0	0	0	0	0	0	0	0	0	0	0	0	787	0	249	346	8	135	0	0	15	260	0
327	ASV327	1676	48	Yes	0	0	0	0	0	2	0	25	0	14	32	0	139	44	23	22	0	10	11	13	0	69	93	17	47	24	0	0	0	0	4	2	0	0	40	35	25	11	73	60	0	48	40	9	45
328	ASV328	2347	9	Yes	0	0	0	0	0	0	0	2	0	156	0	0	73	23	0	0	0	0	0	0	0	0	0	0	2	0	0	0	0	0	0	0	0	0	0	0	0	0	0	0	0	0	0	0	0
329	ASV329	1773	31	Yes	0	0	0	0	0	0	0	0	9	26	0	0	12	69	85	0	0	0	0	0	0	0	0	0	0	0	0	0	0	23	0	0	121	3	18	39	56	217	35	59	10	0	207	100	5
330	ASV330	1624	15	Yes	0	0	0	0	0	0	0	0	0	0	0	0	0	0	0	2	0	0	0	0	0	0	2	904	547	0	0	0	0	0	0	0	0	17	20	0	0	0	10	2	0	0	0	0	38
331	ASV331	1833	27	Yes	0	0	0	0	4	0	0	0	8	79	3	0	0	56	0	3	0	0	0	0	0	0	0	0	0	0	0	0	0	3	0	0	0	128	32	2	0	13	87	0	0	0	0	13	8
332	ASV332	1741	9	Yes	0	0	0	0	0	0	0	0	0	0	0	1	0	0	84	0	0	0	0	0	0	30	0	0	0	0	0	0	0	0	0	950	0	0	0	0	0	0	0	0	0	0	0	0	0
333	ASV333	1777	14	Yes	0	0	0	0	0	0	0	0	0	0	0	0	0	7	0	0	0	0	0	0	0	0	0	0	0	0	0	0	0	0	0	0	0	0	0	0	0	675	20	210	0	14	70	660	8
334	ASV334	1791	13	Yes	0	0	0	0	0	0	0	0	0	0	2	0	0	32	0	0	0	0	0	17	0	0	0	0	247	0	0	0	0	0	0	0	0	0	1	0	0	0	0	0	0	0	0	0	0
335	ASV335	1760	17	Yes	0	0	0	0	0	0	0	0	0	0	69	0	18	35	1186	18	0	0	0	0	0	0	6	0	7	0	0	0	0	71	0	6	0	0	110	0	0	0	69	0	0	0	0	0	9
336	ASV336	1901	10	Yes	305	0	148	953	427	1	0	0	0	33	0	0	0	0	0	0	0	0	0	0	0	0	0	0	0	8	0	5	0	0	0	0	0	0	0	0	0	0	0	0	0	0	0	0	0
337	ASV337	1698	47	Yes	0	0	0	0	0	1	0	0	0	10	0	0	0	4	3	40	18	28	61	35	0	8	0	0	200	0	1	0	0	1	0	60	0	0	30	8	380	142	83	26	27	16	28	54	4
338	ASV338	1222	26	Yes	0	0	0	0	0	3	0	0	0	0	21	0	0	17	0	44	1	0	0	133	0	0	1	19	458	57	0	0	0	95	0	0	0	23	56	0	0	0	10	23	0	0	0	25	33
339	ASV339	1602	3	Yes	0	0	0	0	0	0	0	0	0	0	0	0	0	0	0	0	0	0	0	0	0	0	0	1566	0	0	0	0	0	0	0	0	0	0	0	0	0	0	0	8	0	0	0	0	0
340	ASV340	1695	13	Yes	0	0	0	0	0	17	0	0	0	235	8	0	0	10	0	133	0	0	0	2	0	0	0	0	110	424	0	0	0	40	0	0	0	644	11	0	0	0	9	0	0	0	0	0	0
341	ASV341	1700	1	No	0	0	0	0	0	0	0	0	0	0	0	0	0	0	0	0	0	0	0	0	0	0	0	0	0	0	0	0	0	0	0	0	0	0	0	0	0	0	0	0	0	0	1700	0	0
342	ASV342	1669	33	Yes	0	0	0	0	0	0	0	0	0	17	0	0	0	3	18	0	0	0	0	0	0	0	0	0	0	0	0	0	0	0	0	47	0	0	9	11	0	5	4	47	0	56	156	227	32
343	ASV343	1674	28	Yes	0	0	0	0	0	0	0	0	0	0	12	0	10	231	21	0	0	0	0	0	0	0	0	0	0	0	0	0	0	0	0	0	0	0	0	0	0	16	12	5	0	5	735	0	4
344	ASV344	1669	4	Yes	0	0	0	0	0	0	0	0	0	0	0	0	0	0	0	0	0	0	0	0	0	0	0	0	0	0	0	0	0	0	0	0	0	0	0	0	0	0	0	0	0	0	0	0	0
345	ASV345	1626	19	Yes	0	0	0	0	2	0	0	0	0	0	21	0	4	300	0	42	0	6	0	80	0	0	0	2	242	0	0	0	0	624	0	0	0	0	20	0	0	0	39	0	0	0	0	0	0
346	ASV346	1651	23	Yes	0	0	0	0	0	8	0	0	0	69	150	0	0	133	25	0	0	0	0	9	0	0	0	0	15	28	0	0	0	0	0	0	0	49	63	40	0	0	361	4	0	0	0	0	49
347	ASV347	1550	4	Yes	0	0	0	0	0	0	0	0	0	0	0	0	0	0	0	0	0	0	0	0	0	0	0	0	0	0	0	0	0	0	0	0	0	0	0	0	0	0	0	40	0	0	1363	145	0
348	ASV348	1597	42	Yes	0	0	0	0	0	0	0	44	0	36	166	5	142	178	32	6	5	0	0	20	0	0	6	0	15	4	0	0	15	162	0	4	0	21	68	14	52	66	116	0	0	0	0	93	0
349	ASV349	1614	14	Yes	0	0	0	0	0	0	0	0	0	0	0	2	0	0	0	0	0	0	0	0	0	0	19	0	0	0	0	0	0	8	0	0	0	0	19	0	0	702	8	0	0	0	0	0	0
350	ASV350	1616	6	Yes	0	0	0	0	0	0	0	0	0	0	0	9	3	0	0	0	3	190	0	0	0	0	0	0	13	0	0	0	0	0	0	0	0	0	0	0	0	0	0	0	0	0	0	0	0
351	ASV351	1600	21	Yes	0	0	0	0	0	0	0	0	0	0	0	0	0	0	0	0	0	0	0	0	0	0	0	0	0	0	0	0	0	0	0	0	0	0	0	0	0	0	0	3	2	12	13	256	22
352	ASV352	1545	11	Yes	0	0	0	0	0	0	0	0	0	0	0	0	0	0	0	386	0	0	0	0	0	552	47	30	0	0	0	0	0	0	0	0	0	0	20	0	0	0	0	0	0	0	0	0	0
353	ASV353	1592	6	Yes	0	0	0	0	0	0	0	0	0	0	20	0	0	0	1348	0	0	0	0	22	0	0	0	159	0	0	0	0	0	0	0	0	0	0	0	0	0	0	0	0	0	0	0	0	14
354	ASV354	1690	14	Yes	0	0	0	0	0	0	0	0	0	0	0	0	0	0	0	54	0	0	0	6	0	2	0	0	146	0	0	0	0	0	0	0	0	0	0	0	1	0	0	0	0	0	0	0	6
355	ASV355	1578	6	Yes	0	0	0	0	0	0	0	0	0	0	0	0	1	0	0	0	0	0	0	0	0	0	0	0	0	814	398	90	7	0	0	0	0	268	0	0	0	0	0	0	0	0	0	0	0
356	ASV356	1622	4	Yes	0	0	0	0	0	0	0	0	0	0	0	0	0	7	0	0	0	0	0	0	0	0	0	0	0	0	0	0	856	0	0	0	0	443	0	0	0	316	0	0	0	0	0	0	0
357	ASV357	1493	29	Yes	0	0	0	0	0	0	0	0	0	0	0	0	0	6	0	4	0	0	0	29	0	7	0	0	23	7	9	0	0	0	6	0	0	15	6	0	0	8	235	4	0	0	0	78	49
358	ASV358	1563	10	Yes	0	0	0	0	0	0	0	0	0	73	0	0	0	0	0	0	0	0	0	0	0	0	0	0	0	0	0	0	0	45	0	0	0	0	35	0	0	0	1109	0	0	0	1	0	0
359	ASV359	1400	12	Yes	0	0	0	0	0	2	0	0	0	0	19	0	2	0	0	665	0	159	0	12	0	0	99	5	124	0	0	0	0	0	0	0	0	0	15	0	0	0	0	294	0	0	0	0	4
360	ASV360	1517	6	Yes	0	0	0	0	0	0	0	0	0	0	0	0	0	0	0	0	0	0	0	0	0	0	0	0	0	255	0	0	0	0	0	0	0	0	19	830	397	0	0	0	0	0	0	0	0
361	ASV361	1526	8	Yes	0	0	0	0	0	0	0	0	0	0	22	0	0	0	0	0	0	0	0	0	0	0	0	0	0	0	0	0	0	142	0	0	0	0	0	0	0	0	14	0	0	0	0	0	0
362	ASV362	1977	14	Yes	0	0	0	0	0	0	0	0	0	5	110	0	9	48	1286	0	0	0	0	0	0	0	0	0	6	0	0	0	0	0	0	0	0	0	0	0	0	0	0	0	0	0	0	0	13
363	ASV363	1518	22	Yes	0	0	0	0	0	0	0	0	0	0	0	0	1	0	1	0	0	0	0	0	0	3	77	50	0	0	0	0	0	0	0	50	0	0	0	0	0	0	0	14	0	0	447	0	67
364	ASV364	1505	33	Yes	0	0	0	0	0	0	0	0	0	8	27	0	10	37	0	0	0	0	0	86	0	23	15	0	112	0	0	0	0	0	4	0	0	95	22	0	0	17	0	0	0	12	0	25	35
365	ASV365	1479	7	Yes	0	0	0	0	0	0	0	0	0	0	0	0	0	0	0	0	0	1	0	0	0	0	0	0	0	0	0	0	0	0	0	0	0	0	0	0	0	226	0	63	922	0	0	0	0
366	ASV366	1386	23	Yes	0	0	0	0	0	0	0	0	0	4	0	0	0	0	1	5	0	0	0	0	0	0	2	53	0	24	0	0	0	0	0	0	0	205	0	0	0	6	94	0	3	0	0	0	14
367	ASV367	1478	8	Yes	0	0	0	0	0	0	0	0	0	0	0	0	0	0	0	73	0	0	421	0	0	0	0	171	3	0	0	0	0	0	0	0	393	0	0	0	0	191	0	189	0	0	0	37	0
368	ASV368	1522	19	Yes	0	0	0	0	0	0	0	0	0	0	8	1	3	14	489	0	0	0	0	0	0	33	24	0	0	0	0	0	0	0	0	0	0	0	16	25	0	0	0	10	0	0	0	0	72
369	ASV369	1466	7	Yes	0	0	0	0	73	4	0	0	0	0	0	0	0	0	0	0	0	0	0	0	0	0	0	0	0	197	0	0	113	0	0	33	7	1039	0	0	0	0	0	0	0	0	0	0	0
370	ASV370	1444	36	Yes	0	0	0	0	0	2	0	0	5	8	0	0	7	21	0	11	0	23	4	18	0	14	35	37	73	3	0	0	4	9	2	86	0	1	0	0	0	0	0	0	38	18	0	0	26
371	ASV371	1353	4	Yes	0	0	0	0	0	0	0	0	0	0	0	0	0	0	0	0	0	0	0	0	0	0	0	0	0	0	0	0	0	0	0	0	0	0	0	0	0	0	0	62	38	416	837	0	0
372	ASV372	1452	2	Yes	0	0	0	0	0	0	0	0	0	0	0	0	0	0	0	0	0	0	0	0	0	0	0	0	0	0	0	0	1421	0	0	0	0	31	0	0	0	0	0	0	0	0	0	0	0
373	ASV373	1448	7	Yes	0	0	0	0	0	0	0	0	0	0	0	0	0	0	0	0	20	1	2	23	0	30	0	0	278	0	0	0	0	0	0	0	0	0	0	1094	0	0	0	0	0	0	0	0	0
374	ASV374	1447	14	Yes	0	0	0	0	0	0	0	0	0	0	8	0	45	0	150	2	0	0	0	0	0	0	0	26	19	0	0	0	0	0	0	0	0	0	96	0	604	312	43	0	0	0	0	0	75
375	ASV375	1443	17	Yes	0	0	0	0	0	0	0	0	0	0	0	0	60	7	10	30	0	741	208	2	0	0	0	0	10	0	0	0	237	40	0	0	0	4	48	0	0	7	20	0	0	0	0	5	0
376	ASV376	1433	16	Yes	0	0	0	0	0	0	0	0	0	0	0	0	0	0	0	0	0	0	0	0	0	0	0	0	0	0	0	0	0	0	0	0	0	0	0	0	0	0	0	21	0	8	13	0	18
377	ASV377	1406	9	Yes	0	0	0	0	0	0	0	0	0	0	0	0	0	0	0	0	0	0	0	0	0	0	0	0	0	0	0	0	0	0	0	0	0	0	0	0	0	0	0	53	236	5	34	76	0
378	ASV378	1427	15	Yes	0	0	0	0	0	0	0	2	0	3	0	0	0	0	0	0	0	0	0	0	0	0	0	0	0	0	0	0	0	0	0	0	0	0	0	0	0	0	56	0	0	0	0	0	74
380	ASV380	1412	31	Yes	0	0	0	0	0	10	0	0	0	4	136	0	221	95	21	24	0	11	0	65	0	0	25	9	58	0	0	0	0	71	0	42	0	0	4	0	0	0	38	0	0	0	0	0	22
381	ASV381	1397	28	No	0	0	0	0	0	0	0	0	0	0	1	0	0	15	7	40	83	1	0	140	0	0	4	0	239	0	0	0	0	37	0	0	0	0	38	0	12	6	5	0	0	4	0	0	6
382	ASV382	1306	30	Yes	0	0	0	0	0	0	0	0	0	3	0	1	13	3	0	7	0	0	0	0	0	0	22	3	36	0	0	0	0	0	0	0	0	0	6	0	25	0	17	68	0	101	0	71	20
383	ASV383	1439	44	Yes	0	0	0	0	0	2	0	0	3	17	32	0	22	9	119	8	0	0	16	41	0	0	5	3	13	43	0	0	0	24	0	129	33	5	9	0	56	143	90	0	0	0	0	0	30
384	ASV384	1395	23	Yes	0	0	0	0	0	0	0	0	0	0	60	0	19	4	505	46	0	37	0	69	0	0	0	12	137	0	0	0	0	0	0	29	0	0	24	0	0	84	11	0	0	0	0	20	5
385	ASV385	1393	7	Yes	0	0	0	0	0	0	0	0	0	0	0	0	0	0	0	0	0	0	0	0	0	1133	44	0	0	0	0	0	0	0	0	4	0	0	40	0	0	0	0	0	0	0	0	0	0
386	ASV386	1394	3	Yes	0	0	0	0	0	0	0	0	0	0	0	0	0	0	0	0	0	0	0	0	0	0	0	0	0	0	0	0	0	0	0	0	0	0	0	0	0	0	0	0	0	0	0	0	0
387	ASV387	1340	33	Yes	0	0	0	0	0	0	0	0	0	0	74	0	43	201	36	9	0	0	7	11	0	0	0	3	53	0	0	0	0	43	0	15	0	0	8	0	0	4	61	24	0	0	0	101	39
388	ASV388	1382	16	Yes	0	0	0	0	0	0	0	0	0	0	3	0	134	2	0	38	444	0	0	0	0	0	0	0	0	0	0	0	0	0	3	0	0	0	15	0	0	0	0	45	0	0	0	0	16
389	ASV389	1373	8	Yes	0	0	0	0	0	0	0	0	2	0	0	0	0	0	0	0	0	0	0	0	0	0	0	0	0	0	0	0	0	0	0	0	0	0	0	0	0	0	0	0	0	0	0	0	0
390	ASV390	1345	32	Yes	0	0	0	0	0	0	0	0	0	0	0	0	0	0	38	22	10	4	16	26	0	31	0	0	71	0	6	0	424	40	0	7	164	35	27	0	13	24	30	6	39	54	0	44	2
391	ASV391	1365	13	Yes	0	0	0	0	0	0	0	0	0	82	0	0	0	0	0	0	0	209	65	37	0	6	219	299	194	0	0	0	116	0	0	0	0	57	0	0	0	0	0	0	0	0	0	0	0
392	ASV392	1394	12	Yes	0	0	0	0	0	0	0	0	0	0	0	0	0	0	0	0	0	0	0	0	0	0	0	0	0	0	0	0	0	0	0	0	0	0	23	0	323	0	0	0	0	0	0	0	33
393	ASV393	1218	8	Yes	0	0	0	0	0	0	0	0	0	0	0	0	0	0	0	35	0	0	0	0	0	0	0	0	0	0	0	0	0	0	0	0	0	0	146	0	0	141	0	11	0	0	0	0	0
394	ASV394	1353	9	Yes	0	0	0	0	0	0	0	0	0	0	0	0	9	0	0	4	0	0	0	4	0	0	0	0	0	0	0	0	0	0	1060	179	0	0	11	0	0	79	0	0	0	0	0	0	6
395	ASV395	977	7	Yes	0	0	0	0	0	0	0	0	0	0	0	0	0	0	0	0	0	0	0	0	0	0	0	0	0	0	0	0	0	0	0	0	0	0	17	0	0	0	16	186	0	0	704	0	0
396	ASV396	1451	22	Yes	0	0	0	0	0	0	0	0	0	0	0	0	0	0	0	0	0	0	0	0	0	0	0	0	0	0	0	0	0	0	0	0	0	0	13	0	0	0	0	7	0	0	0	0	178
398	ASV398	928	16	Yes	0	0	0	0	0	0	0	0	0	0	0	0	0	0	41	31	0	0	0	0	0	0	0	1	16	0	0	0	0	0	0	0	0	0	8	0	0	35	0	0	0	0	0	0	0
399	ASV399	1146	17	Yes	0	0	0	0	0	0	0	0	0	0	0	0	0	24	0	0	0	0	0	0	0	0	0	0	0	0	12	0	0	30	0	0	0	0	35	0	0	0	128	138	177	11	124	228	0
400	ASV400	1311	50	Yes	0	0	0	0	0	0	0	0	0	0	24	0	44	9	65	32	125	40	12	28	0	148	101	22	45	0	44	15	0	6	0	22	1	5	5	2	78	7	7	9	9	33	28	19	4
401	ASV401	1340	26	Yes	0	0	0	0	0	0	0	0	0	0	4	0	2	0	0	0	0	0	0	0	0	0	0	0	0	0	0	0	0	0	0	0	0	0	13	0	1	1	86	2	0	0	0	13	16
402	ASV402	1214	24	Yes	0	0	0	0	0	0	0	0	0	0	0	0	0	0	0	17	0	0	0	55	0	7	14	0	70	4	0	0	0	0	0	0	0	12	28	0	0	1	7	0	0	0	0	0	7
403	ASV403	1289	2	Yes	0	0	0	0	0	0	0	0	0	0	0	0	0	0	0	0	0	0	0	0	0	0	0	0	0	0	0	0	1146	0	0	0	0	143	0	0	0	0	0	0	0	0	0	0	0
404	ASV404	1176	28	Yes	0	0	0	0	0	0	0	0	0	0	11	0	10	0	0	16	0	46	10	46	0	0	20	0	133	0	0	0	0	39	0	13	0	0	34	0	0	0	0	3	0	0	0	18	57
405	ASV405	1173	13	Yes	0	0	0	0	0	0	0	0	0	21	0	0	1	0	0	20	0	0	0	4	0	6	0	0	31	0	0	0	417	56	0	0	380	0	0	0	0	212	0	0	0	0	0	0	2
406	ASV406	1255	24	Yes	0	0	0	0	0	0	0	0	0	0	0	0	2	0	15	0	22	30	0	0	0	15	34	8	0	0	0	0	0	0	0	103	0	0	0	0	255	255	12	0	0	0	286	24	0
407	ASV407	1152	13	Yes	0	0	0	0	0	0	0	0	0	0	0	0	0	0	0	176	18	41	10	32	0	0	0	0	479	0	0	0	0	0	0	0	0	0	55	0	0	0	221	29	0	0	0	0	0
408	ASV408	1261	37	Yes	0	0	0	0	0	0	0	0	0	0	0	0	9	19	3	20	59	39	3	2	0	97	83	1	80	0	0	0	0	0	0	9	0	0	8	2	0	42	28	6	0	41	0	3	13
410	ASV410	1215	21	Yes	0	0	0	0	0	0	0	0	0	0	0	0	0	0	0	0	0	0	17	0	0	0	0	0	0	0	0	0	0	0	0	0	0	0	2	0	3	0	0	0	0	0	0	0	40
411	ASV411	1311	18	Yes	0	0	0	0	0	9	0	0	0	53	148	0	0	0	723	0	0	0	0	8	0	42	2	0	45	0	0	0	0	0	0	0	0	0	0	0	0	172	0	0	0	0	0	0	2
412	ASV412	1320	11	Yes	0	0	0	0	0	0	0	0	0	0	0	0	0	0	0	0	0	0	0	0	0	0	0	0	0	0	0	0	0	0	0	0	0	0	0	0	0	0	0	210	14	251	507	96	0
413	ASV413	1224	5	Yes	0	0	0	0	0	0	0	0	0	0	0	0	0	0	0	49	1159	0	0	4	0	4	0	0	0	0	0	0	0	0	0	0	0	0	8	0	0	0	0	0	0	0	0	0	0
415	ASV415	1163	16	Yes	0	0	0	0	0	0	0	0	0	11	6	6	0	20	0	0	0	0	0	0	0	0	0	0	0	0	0	0	0	13	0	0	0	16	4	0	0	0	0	59	0	24	0	7	0
416	ASV416	1190	13	Yes	246	0	153	29	356	11	0	0	0	81	0	0	0	10	0	0	0	0	0	0	0	0	0	0	0	26	17	0	0	10	0	0	0	247	0	0	0	0	0	0	0	0	0	0	0
417	ASV417	1173	4	Yes	0	0	0	0	0	0	0	0	0	0	0	0	0	0	0	0	0	0	0	0	0	0	0	0	0	0	0	0	0	0	0	0	0	0	0	0	0	0	0	0	0	0	0	0	0
418	ASV418	1213	42	Yes	0	0	0	0	0	2	0	0	0	5	9	0	0	19	14	18	6	3	2	74	0	2	2	0	157	0	0	0	4	7	0	0	0	0	3	0	0	2	0	1	0	2	0	0	53
419	ASV419	1174	5	Yes	0	0	0	0	0	0	0	0	0	0	0	0	0	0	0	0	0	0	0	0	0	0	0	0	0	0	0	0	0	0	0	0	0	0	58	0	0	0	0	132	0	0	0	0	22
420	ASV420	1150	14	Yes	0	0	0	0	0	3	0	0	0	0	0	0	0	0	0	136	44	56	231	78	0	0	0	149	257	42	0	0	0	0	0	0	0	24	27	0	0	0	0	0	0	0	0	0	7
421	ASV421	1169	1	No	0	0	0	0	0	0	0	0	0	0	0	0	0	0	0	0	1169	0	0	0	0	0	0	0	0	0	0	0	0	0	0	0	0	0	0	0	0	0	0	0	0	0	0	0	0
422	ASV422	1137	8	Yes	0	0	0	0	0	0	0	0	0	0	0	0	0	0	0	299	0	0	0	0	0	0	64	0	19	0	0	0	0	0	0	0	0	0	38	0	0	0	0	0	0	0	0	0	0
423	ASV423	1163	16	Yes	0	0	0	0	0	0	0	0	0	0	0	0	0	0	0	0	0	0	0	0	0	0	0	0	0	0	0	0	0	0	0	0	0	0	21	0	33	141	23	0	0	0	0	0	39
424	ASV424	1158	12	Yes	0	0	0	0	0	0	0	0	0	0	0	0	0	0	0	0	168	0	0	38	0	466	149	64	65	0	0	0	0	0	0	0	0	0	0	0	0	0	0	0	0	0	0	0	0
425	ASV425	1147	20	Yes	0	0	0	0	0	2	0	0	0	109	25	0	414	10	8	0	0	0	0	0	0	0	0	0	1	0	0	156	3	1	0	0	0	121	0	0	0	0	9	0	0	0	0	0	4
426	ASV426	1083	34	Yes	0	0	0	0	0	0	0	0	0	0	0	0	1	0	0	1	21	3	0	5	0	7	5	1	18	0	0	0	0	0	0	0	0	0	3	5	6	5	1	0	0	1	4	11	2
427	ASV427	1113	10	Yes	0	0	0	0	0	0	0	0	0	0	8	0	0	0	0	81	0	150	0	88	0	0	0	32	341	0	0	0	0	143	0	0	0	208	21	0	0	0	41	0	0	0	0	0	0
428	ASV428	1110	20	Yes	0	0	0	0	0	3	0	20	4	73	0	0	0	11	0	32	0	1	0	361	0	2	22	5	280	1	0	0	0	0	0	0	0	0	0	0	0	0	0	0	0	0	0	0	0
429	ASV429	1054	6	Yes	0	0	0	0	0	0	0	0	0	0	0	0	0	0	0	7	0	0	0	0	0	0	0	0	0	0	0	0	0	21	0	0	0	0	981	0	0	0	18	0	0	0	0	0	0
430	ASV430	1086	11	Yes	0	0	0	0	0	0	0	0	0	0	0	0	0	0	0	0	0	0	0	0	0	0	0	0	0	0	0	0	0	0	0	0	0	0	0	0	0	0	0	121	0	0	793	0	31
431	ASV431	1097	7	Yes	0	0	0	0	0	0	0	0	0	45	0	0	0	0	0	0	0	0	0	0	0	0	0	0	0	419	0	0	403	10	0	0	26	0	0	0	0	0	0	0	0	0	0	0	0
432	ASV432	1060	30	Yes	0	0	0	0	0	0	0	0	0	0	12	0	66	8	0	23	0	54	1	9	0	0	4	1	32	0	0	0	0	71	0	110	0	0	27	0	64	10	59	2	0	0	21	16	0
433	ASV433	1090	12	Yes	97	0	0	495	331	1	0	0	0	7	1	0	0	0	0	0	0	0	0	0	0	0	4	0	7	3	0	0	0	0	0	0	0	87	0	0	0	0	0	0	0	0	0	0	0
434	ASV434	1006	28	Yes	0	0	0	0	0	0	0	0	0	0	4	0	16	36	0	37	0	0	5	24	0	0	0	0	75	0	0	0	0	46	0	0	0	0	11	0	0	0	137	0	0	0	0	56	29
435	ASV435	1081	2	Yes	0	0	0	0	0	0	0	0	0	0	0	0	1059	0	0	0	0	0	0	0	0	0	0	0	0	0	0	0	0	0	0	0	0	0	0	0	0	0	0	0	0	0	0	0	0
436	ASV436	1081	13	Yes	0	0	0	0	0	0	0	0	0	0	0	0	0	0	0	0	0	0	0	18	0	0	0	0	0	42	0	0	27	20	0	0	0	74	0	0	0	0	0	0	0	0	0	0	0
437	ASV437	1078	5	Yes	0	0	0	0	0	0	0	0	0	0	0	0	0	0	0	0	0	0	0	0	0	0	0	0	0	0	0	0	0	0	0	0	0	0	0	0	0	0	0	0	0	0	0	0	0
438	ASV438	1073	7	Yes	57	0	0	0	0	0	0	0	0	0	0	2	0	0	0	0	0	0	0	0	0	0	0	0	0	69	1	0	0	0	0	0	117	0	0	0	0	0	0	0	0	0	0	0	0
439	ASV439	1071	4	Yes	0	0	0	0	0	0	0	0	0	0	0	0	0	0	0	0	0	0	0	0	0	0	0	0	0	0	0	0	0	0	0	0	0	0	0	0	0	0	0	4	0	0	0	0	28
440	ASV440	1055	5	Yes	0	0	0	0	0	0	0	0	0	0	0	0	0	0	0	0	0	0	0	0	0	0	0	0	0	0	0	0	0	0	0	0	0	0	4	0	891	0	0	30	0	129	0	0	0
441	ASV441	1069	5	Yes	0	0	0	0	0	0	0	0	0	0	0	0	0	0	0	0	0	0	125	0	0	0	0	0	0	0	0	0	0	39	0	0	1	0	0	0	0	884	20	0	0	0	0	0	0
442	ASV442	1046	21	Yes	0	0	0	0	0	0	0	0	0	0	0	0	0	0	18	0	0	1	0	0	0	0	0	0	3	0	0	0	0	0	0	0	0	0	50	0	41	5	139	56	0	137	11	144	5
443	ASV443	1062	16	Yes	0	0	0	0	0	0	0	0	0	0	29	0	0	0	0	0	0	0	0	12	0	0	0	25	2	26	0	540	0	0	0	1	0	154	0	0	0	0	0	0	0	0	0	0	130
445	ASV445	1069	18	Yes	0	0	0	0	0	2	0	65	2	13	27	0	16	32	7	0	0	0	0	0	0	0	0	0	0	119	0	2	2	4	0	0	2	720	6	0	0	0	0	0	0	0	0	0	0
446	ASV446	1075	22	Yes	0	0	0	0	0	0	0	0	0	0	0	0	0	0	0	0	0	0	0	18	0	11	5	0	118	0	0	0	0	0	0	0	0	0	0	0	0	0	0	0	0	0	6	0	52
447	ASV447	1046	15	Yes	0	0	0	0	0	0	0	0	0	0	16	0	0	127	0	26	0	0	208	50	0	0	0	0	314	0	0	0	0	0	0	0	0	0	22	0	0	0	118	13	0	0	0	25	0
448	ASV448	1044	2	Yes	0	0	0	0	0	0	0	0	0	0	0	0	0	0	0	0	0	0	0	0	0	0	0	0	0	0	0	0	0	0	0	0	0	0	0	0	0	0	0	0	0	0	0	0	0
449	ASV449	1043	18	Yes	0	0	0	0	0	0	0	0	0	0	2	0	0	0	0	0	0	0	0	0	0	0	0	0	0	0	0	0	0	0	0	0	0	0	21	0	0	176	3	0	0	0	0	0	41
450	ASV450	960	33	Yes	0	0	0	0	0	0	0	0	0	0	14	0	1	12	4	4	14	5	0	13	0	0	20	6	11	0	0	0	0	0	0	0	0	0	0	0	48	0	0	15	24	0	1	7	9
452	ASV452	932	14	Yes	0	0	0	0	0	0	0	0	0	0	0	0	0	0	0	0	0	0	0	0	0	0	0	0	0	0	0	0	0	0	0	0	0	0	10	0	0	55	0	0	0	0	0	0	22
453	ASV453	1033	9	Yes	0	0	0	12	9	4	0	0	4	66	7	0	1	15	0	0	0	0	0	0	0	0	0	0	0	0	0	915	0	0	0	0	0	0	0	0	0	0	0	0	0	0	0	0	0
454	ASV454	1030	13	Yes	0	0	0	0	0	2	0	0	0	0	6	0	0	0	0	23	0	0	0	0	0	0	0	0	7	38	0	0	0	0	0	0	140	73	2	0	665	2	0	0	0	0	0	0	0
455	ASV455	987	7	Yes	0	0	0	0	0	0	0	0	0	0	0	0	0	0	0	0	0	0	0	0	0	0	0	0	0	0	0	0	0	0	0	0	0	0	0	0	0	0	0	0	0	0	0	18	0
456	ASV456	1019	12	Yes	0	0	0	0	0	0	0	0	0	0	9	0	67	21	0	31	0	0	0	0	0	0	0	0	0	0	0	0	0	0	0	0	0	0	0	0	0	0	0	102	18	0	0	90	0
457	ASV457	1041	34	Yes	4	0	1	0	4	11	0	33	4	35	5	0	2	18	7	2	1	8	0	17	0	0	0	0	107	234	0	4	13	1	5	3	54	412	0	0	0	0	0	0	0	0	0	0	8
459	ASV459	980	37	Yes	0	0	0	0	0	0	0	0	0	12	2	0	8	17	9	6	0	4	0	10	0	0	33	0	4	0	0	0	0	7	0	0	0	0	4	20	26	0	3	67	5	228	4	32	10
460	ASV460	1011	3	Yes	125	0	0	481	405	0	0	0	0	0	0	0	0	0	0	0	0	0	0	0	0	0	0	0	0	0	0	0	0	0	0	0	0	0	0	0	0	0	0	0	0	0	0	0	0
461	ASV461	899	24	Yes	0	0	0	0	0	0	0	0	0	8	8	0	0	3	0	0	0	0	0	0	0	0	0	0	0	0	0	0	0	0	0	0	0	0	0	0	0	0	0	81	15	12	18	133	25
462	ASV462	981	10	Yes	0	0	0	0	0	0	0	0	0	0	6	0	0	0	0	5	0	0	33	6	0	5	0	0	26	0	0	0	638	0	0	0	0	56	155	0	0	0	51	0	0	0	0	0	0
463	ASV463	993	21	Yes	0	0	0	0	0	0	0	0	0	2	0	0	0	0	0	0	632	4	0	43	0	0	0	0	17	0	0	0	0	19	0	0	0	0	0	0	0	0	3	0	0	0	114	8	0
464	ASV464	957	33	Yes	0	0	0	0	0	0	0	0	0	0	20	0	0	21	8	18	0	0	0	26	0	0	0	13	59	0	0	0	0	0	0	0	0	0	0	0	0	0	0	0	0	8	0	8	59
465	ASV465	976	14	Yes	212	0	39	284	81	38	0	9	0	216	19	0	4	18	3	0	0	0	0	0	0	0	0	0	0	31	0	0	11	0	0	0	0	11	0	0	0	0	0	0	0	0	0	0	0
466	ASV466	996	9	Yes	0	0	0	0	0	0	0	0	0	0	0	0	0	0	0	11	0	0	0	106	0	0	0	0	119	0	0	0	0	0	0	0	0	0	0	0	0	0	6	0	0	0	0	0	0
467	ASV467	937	14	Yes	0	0	0	0	0	1	0	0	0	0	0	0	0	0	0	1	0	0	0	0	0	0	0	0	0	0	0	0	0	0	0	0	0	0	0	0	0	0	0	21	257	0	216	0	0
468	ASV468	587	4	Yes	0	0	0	0	0	0	0	0	0	0	0	0	0	0	0	0	0	0	0	0	0	0	0	0	0	0	0	0	0	463	10	0	0	0	112	0	0	0	0	0	0	0	0	0	2
469	ASV469	959	28	Yes	97	0	75	146	47	5	0	14	5	171	7	0	0	3	14	0	0	0	0	34	0	0	4	6	67	0	0	0	0	0	0	0	0	0	4	0	31	51	1	0	0	0	0	0	12
470	ASV470	1128	17	Yes	0	0	0	0	0	21	0	0	0	0	12	0	490	0	0	7	0	0	0	21	0	0	49	0	14	177	0	0	0	70	0	0	0	5	27	2	0	0	0	56	0	0	0	0	8
471	ASV471	950	30	Yes	0	0	0	0	0	0	0	0	0	0	119	0	26	144	76	11	0	3	21	8	0	0	0	2	9	0	0	0	0	0	0	0	16	9	17	0	29	53	43	0	0	0	0	0	11
472	ASV472	956	5	Yes	0	0	0	0	0	0	0	0	0	0	0	0	0	6	0	0	0	0	0	0	0	0	0	0	0	0	0	0	0	0	0	0	0	0	0	0	0	0	0	0	0	0	0	0	0
473	ASV473	934	41	Yes	0	0	0	0	0	0	0	0	0	0	9	0	135	0	4	7	8	19	2	10	0	0	11	3	9	5	0	10	7	114	34	2	10	18	0	0	0	4	3	1	4	8	19	0	54
475	ASV475	910	9	Yes	0	0	0	0	0	0	0	0	0	0	0	0	0	0	0	0	0	0	0	0	0	0	0	0	0	0	0	0	0	129	0	0	0	0	0	0	0	0	0	0	0	0	0	0	31
476	ASV476	927	37	Yes	0	0	0	0	0	0	0	0	0	0	6	0	12	0	5	39	0	9	36	50	0	22	34	47	118	0	0	0	0	5	0	0	0	0	7	0	0	0	6	0	0	8	0	11	43
478	ASV478	933	8	Yes	0	0	0	0	0	0	0	0	0	0	0	0	136	0	163	12	0	0	0	0	0	0	0	0	0	0	0	0	0	0	0	0	0	0	14	0	560	38	5	0	0	0	0	0	0
479	ASV479	897	17	Yes	0	0	0	0	0	0	0	0	0	2	3	0	4	62	0	14	0	0	0	128	0	137	12	0	211	0	0	0	0	5	0	0	0	0	0	0	0	0	0	0	0	0	0	0	4
480	ASV480	925	21	Yes	0	0	0	0	0	14	0	142	0	20	19	0	112	24	0	0	0	55	0	26	0	0	47	0	18	93	0	0	0	0	0	0	0	248	8	0	0	0	0	0	0	0	0	0	25
481	ASV481	923	3	Yes	0	0	0	0	0	0	0	4	0	0	0	0	0	0	0	0	0	0	0	0	0	0	0	0	0	0	0	0	0	0	0	0	0	0	0	0	0	0	0	0	0	0	0	0	0
482	ASV482	918	3	Yes	0	0	0	0	0	0	0	0	0	0	0	0	0	0	0	0	0	0	0	0	0	0	0	0	0	0	0	0	0	0	0	0	0	0	0	0	0	0	0	0	0	0	0	0	0
483	ASV483	883	5	Yes	0	0	0	50	0	0	0	16	0	0	0	0	0	0	0	0	0	0	0	0	0	0	0	0	0	0	0	0	291	0	0	0	0	0	0	0	0	0	0	0	0	0	0	0	0
484	ASV484	929	4	Yes	128	0	0	97	0	0	0	0	0	0	0	0	0	0	0	0	0	0	0	323	0	0	0	0	381	0	0	0	0	0	0	0	0	0	0	0	0	0	0	0	0	0	0	0	0
485	ASV485	911	9	Yes	0	0	0	0	0	0	0	0	0	0	0	0	0	0	0	59	0	1	297	53	0	0	4	0	66	0	0	0	0	0	0	0	0	0	0	0	0	0	0	0	0	0	0	0	0
486	ASV486	838	24	Yes	0	0	0	0	0	0	0	0	0	0	0	2	0	0	0	33	0	22	36	30	0	18	11	2	108	0	0	0	0	196	28	0	100	0	30	1	0	11	0	1	0	0	0	0	0
487	ASV487	896	4	Yes	0	0	0	0	0	0	0	0	0	0	0	0	0	0	0	0	0	0	0	0	0	0	0	0	0	0	0	0	0	0	0	0	0	32	0	0	0	0	0	0	0	0	0	0	81
488	ASV488	859	6	Yes	0	0	0	0	0	0	0	0	0	0	0	0	0	0	0	4	0	471	191	0	0	0	0	0	0	0	0	0	0	0	0	0	0	0	5	0	0	175	0	0	0	0	0	0	0
489	ASV489	905	15	Yes	50	0	0	2	24	64	0	7	16	272	88	0	20	79	48	0	0	0	0	0	0	0	0	0	0	134	0	23	56	0	0	0	0	0	0	0	0	0	22	0	0	0	0	0	0
490	ASV490	889	7	Yes	0	0	0	0	0	0	0	0	0	86	0	0	0	20	0	0	0	0	12	0	0	0	0	0	15	40	0	0	0	0	0	0	0	0	0	0	0	15	0	0	0	0	0	701	0
491	ASV491	652	11	Yes	0	0	0	0	0	1	0	0	0	0	0	0	0	0	0	5	0	0	0	22	0	0	0	0	11	0	0	0	0	0	0	0	0	0	11	0	0	474	0	0	0	0	0	64	5
492	ASV492	917	29	Yes	0	0	0	0	0	0	0	0	0	0	0	0	0	0	0	5	0	0	0	25	0	9	0	1	26	0	0	0	0	0	0	0	0	0	1	0	0	4	1	0	0	0	0	2	15
493	ASV493	883	26	Yes	0	0	0	0	0	0	0	0	55	0	2	0	0	9	55	0	0	0	0	0	0	0	0	0	0	0	0	0	0	7	0	106	22	0	4	0	0	0	0	9	0	0	100	0	8
494	ASV494	877	9	Yes	0	0	0	0	0	0	0	0	0	0	0	0	0	0	0	0	0	0	0	0	0	0	0	0	0	0	0	0	0	0	0	0	0	0	0	0	0	0	0	0	0	0	0	0	35
495	ASV495	874	6	Yes	0	0	0	0	0	0	0	0	0	0	0	0	6	0	16	0	0	28	0	0	0	0	0	0	0	0	0	0	0	0	0	0	0	0	0	0	0	0	0	0	0	0	0	0	0
496	ASV496	873	20	Yes	0	0	0	0	0	0	0	0	0	0	7	0	43	4	0	0	0	0	0	0	0	12	38	0	2	0	0	1	0	0	57	0	0	55	29	148	156	117	96	21	0	0	0	34	0
497	ASV497	867	1	No	0	0	0	0	0	0	0	0	0	0	0	0	0	0	0	0	0	0	0	0	0	867	0	0	0	0	0	0	0	0	0	0	0	0	0	0	0	0	0	0	0	0	0	0	0
498	ASV498	896	29	Yes	28	0	0	0	5	36	0	42	18	430	10	0	2	0	2	0	0	0	0	9	0	0	0	0	10	37	0	1	0	2	0	0	2	53	0	0	0	4	6	0	0	1	0	0	3
499	ASV499	859	21	Yes	0	0	0	0	0	0	0	0	0	0	2	0	0	0	0	0	0	0	0	28	0	1	0	0	170	0	0	0	0	0	0	0	0	0	2	0	0	0	0	5	0	0	0	0	16
500	ASV500	853	9	Yes	0	0	0	0	0	0	0	0	0	0	0	0	0	0	0	0	0	0	0	0	0	0	0	0	0	0	0	0	0	0	0	0	0	0	0	0	0	0	0	200	3	192	126	32	0
501	ASV501	880	2	Yes	0	0	0	0	0	0	0	0	0	0	0	0	0	0	0	0	0	0	0	0	0	0	0	0	0	0	0	0	0	0	0	0	0	0	0	0	0	0	0	131	0	0	0	749	0
502	ASV502	866	1	No	0	0	0	0	0	0	0	0	0	0	0	0	0	0	0	0	0	0	0	0	0	0	0	0	0	0	0	0	0	0	0	0	0	0	0	0	0	0	0	866	0	0	0	0	0
503	ASV503	853	5	Yes	0	0	0	2	0	0	0	0	0	0	0	0	0	0	0	0	0	0	0	0	0	0	0	0	0	0	0	0	0	0	0	0	0	0	0	0	0	0	0	0	0	0	0	0	2
504	ASV504	853	1	No	0	0	0	0	0	0	0	0	0	0	0	0	0	0	0	0	0	0	0	0	0	0	0	0	0	0	0	0	0	0	0	0	0	0	0	0	0	0	0	0	0	0	0	0	0
505	ASV505	620	20	Yes	0	0	0	0	0	0	0	0	0	0	0	0	0	0	0	7	6	0	2	129	0	3	21	10	222	0	0	0	0	0	0	0	0	0	0	0	0	0	0	0	0	0	0	0	37
506	ASV506	688	20	Yes	0	0	0	0	0	1	0	3	0	22	2	0	0	0	0	0	0	0	0	0	0	0	0	0	0	0	0	0	0	0	0	0	0	0	6	0	0	0	3	0	0	0	0	0	69
507	ASV507	845	13	Yes	0	0	0	0	0	0	0	0	0	0	8	0	0	0	0	18	0	0	0	0	0	0	0	0	0	0	0	0	0	0	0	0	0	0	3	0	0	0	0	0	0	0	0	0	4
508	ASV508	880	8	Yes	0	0	0	0	0	0	0	0	0	11	0	0	0	0	0	0	0	0	0	10	0	0	0	123	0	0	0	8	585	14	0	0	0	128	0	0	0	0	0	0	0	0	0	0	0
509	ASV509	841	9	Yes	0	0	0	0	0	0	0	0	0	0	3	0	0	0	0	0	0	0	0	0	0	0	0	0	0	0	0	0	0	0	0	0	0	0	9	0	47	107	4	333	6	0	67	265	0
510	ASV510	841	1	No	0	0	0	0	0	0	0	0	0	0	0	0	0	0	0	0	0	0	0	0	0	0	0	0	0	0	841	0	0	0	0	0	0	0	0	0	0	0	0	0	0	0	0	0	0
511	ASV511	927	12	Yes	0	0	0	0	0	0	0	0	0	0	7	0	0	0	129	0	0	0	22	0	0	0	0	0	0	0	0	0	0	0	0	0	50	0	9	0	4	282	5	49	0	0	329	0	0
512	ASV512	833	5	Yes	0	0	0	0	0	0	0	0	0	0	8	0	187	184	0	0	0	0	0	0	0	0	0	0	0	0	0	0	0	451	0	0	0	0	0	0	0	0	0	3	0	0	0	0	0
513	ASV513	802	22	Yes	0	0	0	0	0	0	0	0	0	0	59	0	65	146	74	3	61	6	0	17	0	0	1	17	32	0	0	0	0	0	0	0	0	0	48	0	0	0	27	10	0	0	0	0	0
514	ASV514	833	18	Yes	0	0	0	0	0	0	0	0	0	3	0	0	0	66	197	0	0	0	0	0	0	0	0	0	0	0	0	0	0	0	0	0	0	0	0	0	0	4	0	16	23	0	38	33	0
515	ASV515	833	16	Yes	0	0	0	0	0	1	0	0	0	0	60	0	12	52	12	0	0	0	0	0	0	0	0	0	0	0	0	0	0	0	0	0	0	0	7	0	0	0	0	2	0	0	0	0	53
516	ASV516	832	20	Yes	0	0	0	0	0	0	0	0	0	29	22	0	0	13	0	0	0	0	0	0	0	0	0	0	0	12	0	0	0	27	0	0	0	0	13	0	0	0	2	9	6	0	0	0	32
517	ASV517	827	13	Yes	0	0	0	0	0	0	0	0	0	0	0	0	0	0	0	0	0	0	0	0	0	0	96	0	0	48	0	0	1	2	0	0	0	8	0	0	0	0	11	4	0	0	0	0	0
518	ASV518	826	6	No	0	0	0	0	223	0	0	0	0	0	0	0	0	0	0	0	0	0	0	0	0	0	0	0	0	0	0	0	0	0	0	0	0	0	0	0	0	0	0	0	38	0	0	293	0
519	ASV519	777	5	Yes	0	0	0	0	0	0	0	0	0	0	0	0	0	0	0	0	0	0	0	0	0	0	0	0	0	0	0	0	0	0	0	0	0	0	39	0	0	0	0	0	0	0	0	25	0
520	ASV520	816	7	Yes	0	0	0	0	0	0	0	0	0	0	0	0	0	12	0	0	0	0	0	0	0	0	0	0	0	0	0	0	0	0	0	0	0	0	0	0	0	0	0	7	0	7	720	64	0
521	ASV521	810	24	Yes	0	0	0	0	0	5	0	28	0	56	11	0	0	3	0	0	0	0	0	0	0	0	0	0	0	0	0	0	12	0	0	195	0	0	0	0	37	0	0	0	0	0	0	0	9
522	ASV522	82	7	Yes	0	0	0	0	0	12	0	0	12	18	5	0	0	0	0	0	0	0	0	0	0	0	0	0	0	0	0	0	0	0	0	0	0	0	0	0	0	0	0	15	0	0	0	0	0
523	ASV523	802	2	Yes	0	0	0	0	0	0	0	0	0	0	0	0	0	0	0	0	0	0	0	0	0	0	0	2	0	0	0	0	0	0	0	0	0	0	0	0	0	0	0	0	800	0	0	0	0
524	ASV524	799	6	Yes	0	0	0	0	0	0	0	0	0	0	0	0	0	11	0	0	0	0	0	0	0	0	0	0	0	0	0	0	0	63	0	0	0	0	13	0	0	691	20	0	0	0	0	0	0
525	ASV525	798	2	Yes	0	0	0	0	0	0	0	0	0	0	795	0	0	0	0	3	0	0	0	0	0	0	0	0	0	0	0	0	0	0	0	0	0	0	0	0	0	0	0	0	0	0	0	0	0
526	ASV526	796	24	Yes	0	0	0	0	0	0	0	0	0	4	0	0	0	0	0	5	0	18	0	0	0	5	0	10	6	0	0	0	0	0	0	0	0	0	0	0	0	0	0	0	81	0	0	51	2
527	ASV527	797	32	Yes	0	0	0	0	0	0	0	0	0	0	1	0	0	0	0	1	0	1	0	1	0	0	0	5	0	0	0	0	0	13	0	0	8	0	6	10	43	3	0	0	0	14	9	78	21
528	ASV528	788	9	Yes	0	0	0	0	0	0	0	0	0	0	0	0	0	0	0	0	0	151	5	0	0	0	28	0	0	0	0	0	0	0	0	330	0	0	0	0	0	0	0	0	0	0	0	111	0
529	ASV529	849	8	No	0	0	0	0	0	0	0	0	0	0	0	0	0	0	0	0	0	0	0	0	0	0	0	0	0	0	0	0	0	0	0	0	0	0	0	0	0	0	0	16	0	0	0	29	4
530	ASV530	781	16	Yes	0	0	0	0	0	0	0	0	0	0	65	0	9	8	0	0	0	0	0	0	0	0	0	0	16	0	0	0	0	0	0	0	0	0	0	0	0	0	0	0	0	0	0	0	53
531	ASV531	775	31	Yes	0	0	0	0	7	0	0	0	0	3	0	0	0	0	0	0	0	0	0	0	0	8	5	0	22	0	0	0	0	0	2	9	0	0	43	0	7	8	23	12	0	6	0	0	16
532	ASV532	784	24	Yes	0	0	0	0	20	4	0	3	3	37	14	0	0	0	0	7	0	0	0	76	0	0	7	66	53	20	0	0	0	94	0	0	0	23	4	0	0	0	10	0	0	0	0	0	6
533	ASV533	771	30	Yes	0	0	0	0	0	0	0	64	0	5	10	0	18	49	47	34	0	0	0	0	0	0	0	0	30	0	0	0	0	29	0	0	16	0	5	0	29	55	36	5	0	0	36	19	17
534	ASV534	770	20	Yes	0	0	0	0	0	5	0	3	0	11	0	0	0	1	0	0	0	0	0	0	0	0	0	0	0	0	0	0	0	0	0	0	0	0	0	0	0	0	0	0	0	0	0	0	18
535	ASV535	742	20	Yes	0	0	0	0	0	0	0	0	0	0	188	0	37	83	37	4	0	0	0	20	0	0	27	0	89	0	0	0	0	0	0	0	0	0	7	0	0	0	0	0	0	0	0	0	3
537	ASV537	763	11	Yes	0	0	0	0	0	0	0	0	0	0	0	0	0	0	0	0	58	2	17	10	0	5	0	0	0	0	0	13	0	0	0	8	0	0	0	0	560	41	12	0	0	0	0	37	0
538	ASV538	759	7	Yes	0	0	0	0	0	0	0	0	0	0	0	0	81	0	0	0	0	0	0	0	0	0	0	0	0	0	0	0	0	0	0	0	0	0	0	0	192	0	0	0	65	0	0	145	0
539	ASV539	757	9	Yes	0	0	0	0	0	0	0	0	0	0	0	0	0	0	0	0	0	0	0	0	0	0	0	0	0	0	0	0	0	494	0	0	0	0	44	0	0	0	9	0	0	0	1	0	0
540	ASV540	756	24	Yes	0	0	0	0	0	1	0	0	0	1	3	0	0	7	0	0	0	0	0	0	0	0	0	0	0	16	0	43	0	44	0	0	0	24	8	0	146	0	6	0	0	0	0	0	24
541	ASV541	758	1	No	0	0	0	0	0	0	0	0	0	0	0	0	0	0	0	0	0	0	0	0	0	0	0	0	0	0	0	0	0	0	0	0	0	0	0	0	758	0	0	0	0	0	0	0	0
542	ASV542	680	7	Yes	0	0	0	0	0	0	0	0	0	0	0	0	0	0	0	0	0	0	0	0	0	0	0	0	0	0	1	0	0	0	0	0	0	0	157	0	0	66	331	50	0	0	0	64	0
543	ASV543	750	6	Yes	0	0	0	0	0	0	0	0	0	0	0	0	0	0	0	0	4	266	65	29	0	0	0	0	379	0	0	0	0	0	0	0	0	0	0	0	0	0	0	0	0	0	0	0	0
544	ASV544	749	1	No	0	0	0	0	0	0	0	0	0	0	0	0	0	0	0	0	0	0	0	0	0	0	0	0	0	0	0	0	0	0	0	0	0	0	0	749	0	0	0	0	0	0	0	0	0
545	ASV545	746	5	Yes	0	0	0	0	0	32	0	0	297	19	14	0	0	0	384	0	0	0	0	0	0	0	0	0	0	0	0	0	0	0	0	0	0	0	0	0	0	0	0	0	0	0	0	0	0
546	ASV546	631	7	Yes	0	0	0	0	0	0	0	0	0	0	0	0	0	0	0	0	0	0	0	0	0	0	0	0	0	0	0	0	0	0	0	0	0	0	0	0	0	0	0	97	6	142	118	189	0
547	ASV547	738	1	No	0	0	0	0	0	0	0	0	0	0	0	0	0	0	0	0	0	0	0	0	0	0	0	0	0	0	738	0	0	0	0	0	0	0	0	0	0	0	0	0	0	0	0	0	0
548	ASV548	735	25	Yes	0	0	0	0	0	2	0	0	37	0	4	0	0	12	0	5	0	3	14	5	0	0	117	13	44	0	0	0	0	27	0	0	1	0	19	0	26	25	0	0	0	0	0	0	50
549	ASV549	734	9	Yes	249	0	106	253	101	1	0	11	0	9	3	0	0	0	0	0	0	0	0	0	0	0	0	0	0	0	0	0	0	0	0	0	0	0	0	0	0	0	0	0	0	0	0	0	0
550	ASV550	734	19	Yes	0	0	0	0	0	0	0	0	0	0	0	0	27	0	140	0	0	0	0	0	0	0	12	4	0	0	0	0	0	0	0	191	1	28	0	0	56	2	0	0	0	0	46	0	0
551	ASV551	602	15	Yes	0	0	0	0	0	0	0	0	0	0	0	0	0	0	0	8	0	32	0	0	0	52	2	0	25	0	0	0	0	0	0	0	0	10	0	0	0	0	0	0	6	0	6	2	0
552	ASV552	724	28	Yes	0	0	0	0	0	0	0	0	0	0	1	0	52	0	0	1	0	48	0	13	0	0	60	42	11	0	0	0	0	0	0	0	0	0	3	0	0	1	0	24	0	0	0	11	0
553	ASV553	726	5	Yes	0	0	0	0	0	0	0	0	0	0	0	0	0	0	0	0	0	0	0	0	0	0	0	0	0	0	0	0	0	570	39	28	0	0	0	0	0	0	0	0	0	0	0	0	0
555	ASV555	690	5	Yes	0	0	0	0	0	0	0	0	0	0	0	0	0	0	0	0	153	0	0	8	0	15	0	0	20	0	0	0	0	0	0	0	0	0	0	0	0	0	0	0	0	0	0	0	0
556	ASV556	713	25	Yes	0	0	0	0	0	0	0	0	0	4	0	0	0	0	0	0	0	0	0	2	0	3	13	0	25	0	0	0	0	0	17	8	0	0	0	18	17	2	25	0	0	0	0	22	0
557	ASV557	713	9	Yes	0	0	0	0	0	0	0	0	0	0	0	0	0	0	0	0	0	0	0	0	0	0	0	0	0	0	0	0	0	0	0	0	0	0	0	0	0	0	0	0	0	0	0	0	54
558	ASV558	713	4	Yes	0	0	0	0	0	0	0	0	0	0	0	0	0	0	0	0	0	0	0	0	0	0	0	0	0	0	0	0	0	0	0	0	0	0	0	0	0	0	0	0	0	0	0	0	0
559	ASV559	711	4	Yes	0	0	0	192	0	0	0	0	0	0	0	0	0	0	0	0	0	0	0	0	0	0	0	0	0	0	0	0	0	0	0	0	0	0	0	0	0	0	0	0	13	43	463	0	0
560	ASV560	708	19	Yes	0	0	0	0	0	3	0	0	0	0	0	0	0	0	0	16	0	34	6	4	0	30	0	7	6	71	0	5	0	19	0	87	0	68	118	5	89	65	67	0	0	0	0	0	0
561	ASV561	707	13	Yes	0	0	0	0	0	0	0	0	0	0	16	0	0	0	0	7	99	92	7	19	0	0	0	0	201	15	0	0	0	0	0	0	0	2	8	0	133	0	47	0	0	0	0	0	0
562	ASV562	703	28	Yes	0	0	0	0	0	0	0	0	0	0	4	0	41	0	76	2	160	0	0	0	0	0	0	9	0	0	0	0	0	0	0	14	16	0	8	0	3	24	3	22	0	0	0	0	0
565	ASV565	699	5	Yes	0	0	0	0	0	0	0	0	0	0	0	0	0	0	0	0	0	0	0	0	0	0	0	0	0	0	0	0	0	19	36	0	0	0	0	0	0	0	5	0	0	0	0	0	0
566	ASV566	660	31	Yes	0	0	0	0	0	0	0	0	0	17	0	0	0	3	0	0	0	0	0	20	0	0	6	0	15	0	0	0	0	0	0	0	0	0	2	0	0	0	4	6	0	0	34	0	17
567	ASV567	937	5	Yes	0	0	0	0	0	0	0	0	0	0	0	0	0	0	0	0	0	0	0	0	0	0	0	0	0	0	0	0	0	0	0	0	0	0	0	0	0	0	0	80	45	143	149	520	0
568	ASV568	662	9	Yes	0	0	0	0	0	0	0	0	0	5	0	0	0	0	0	0	0	0	0	0	0	0	0	0	0	0	0	0	0	0	0	0	0	0	0	0	0	0	0	0	0	0	0	0	0
569	ASV569	575	13	Yes	0	0	0	0	0	0	0	0	0	0	0	0	0	0	0	5	0	0	0	148	0	4	6	28	119	26	0	0	0	73	0	0	0	23	2	0	0	0	0	0	0	0	0	0	102
570	ASV570	689	3	Yes	0	0	0	0	0	0	0	0	0	0	0	0	0	0	0	686	0	0	0	0	2	0	0	0	0	0	0	0	0	0	0	0	0	0	0	0	0	0	0	0	0	0	0	0	0
571	ASV571	632	19	Yes	0	0	0	0	0	0	0	0	0	0	0	0	0	0	0	33	0	77	45	19	0	0	0	0	188	0	0	0	0	40	0	0	0	0	2	1	0	0	4	0	0	0	0	0	40
572	ASV572	609	19	Yes	0	0	0	0	0	0	0	0	0	0	10	0	0	25	0	1	0	77	0	3	0	0	83	0	10	73	0	3	0	0	0	0	0	68	39	16	0	7	52	0	0	0	0	0	0
574	ASV574	677	4	Yes	0	0	0	0	0	0	0	0	0	0	0	0	0	0	0	0	0	0	0	0	0	0	0	0	0	0	0	0	0	0	0	0	649	2	0	0	0	0	0	0	0	0	0	7	0
575	ASV575	1015	13	Yes	0	0	0	0	0	0	0	0	0	0	0	0	0	0	0	0	0	0	0	0	0	0	0	0	0	0	0	0	0	0	0	0	0	0	5	0	0	0	151	0	0	0	0	0	35
576	ASV576	643	10	Yes	0	0	0	0	0	0	0	0	0	0	0	0	0	0	0	0	0	0	0	0	0	0	0	0	0	7	0	0	0	0	0	0	0	0	0	0	0	0	0	123	30	88	136	120	0
577	ASV577	675	3	Yes	0	0	0	0	0	0	0	0	0	0	0	0	0	0	0	0	0	0	0	0	0	0	0	0	0	0	0	0	0	0	0	0	191	0	0	0	0	0	0	0	0	0	0	0	0
579	ASV579	673	5	Yes	0	0	0	0	0	0	0	0	0	0	0	0	0	0	0	0	0	0	0	0	0	0	0	0	0	0	0	0	0	0	0	0	0	0	0	0	0	0	0	31	0	48	540	53	0
580	ASV580	634	14	Yes	0	0	0	0	0	0	0	0	0	0	0	0	0	0	0	0	0	0	0	0	0	0	0	0	0	0	0	0	0	0	0	0	0	0	0	0	0	0	0	72	0	7	40	27	8
581	ASV581	552	12	Yes	0	0	0	0	0	0	0	0	0	0	0	0	0	0	0	0	0	0	0	0	0	0	0	0	46	0	0	0	0	5	0	0	0	0	36	0	0	0	24	33	0	0	0	58	0
582	ASV582	644	7	Yes	0	0	0	0	0	0	0	0	0	0	0	0	0	0	0	0	0	0	0	0	0	0	0	0	0	0	1	2	0	0	0	0	0	0	0	0	0	0	0	0	0	0	0	0	0
583	ASV583	668	3	Yes	0	0	0	0	0	0	0	0	0	0	0	0	0	0	0	68	580	0	0	0	0	0	0	0	0	0	0	0	0	0	0	0	0	0	0	0	0	0	20	0	0	0	0	0	0
584	ASV584	657	14	Yes	0	0	0	0	0	0	0	0	0	0	85	0	2	51	0	24	0	13	9	46	0	0	0	2	303	0	0	0	0	0	0	0	0	0	38	0	0	0	0	0	0	0	0	20	0
585	ASV585	593	10	Yes	0	0	0	0	0	0	0	0	0	0	22	0	0	31	0	0	1	0	0	158	0	0	0	0	181	0	0	0	0	0	0	0	0	0	14	0	0	0	148	4	0	0	0	0	0
586	ASV586	566	36	Yes	0	0	8	0	0	0	0	0	0	0	0	0	0	0	0	1	27	13	5	15	0	14	8	0	73	0	0	0	0	0	0	5	0	0	17	6	105	66	38	17	4	7	6	6	7
587	ASV587	656	2	Yes	0	0	0	0	0	0	0	0	0	0	0	0	0	0	0	0	0	0	0	0	0	0	0	0	0	0	0	0	0	0	0	0	0	0	0	0	0	0	17	0	639	0	0	0	0
588	ASV588	241	2	Yes	0	0	0	0	0	0	0	0	0	0	0	0	0	0	0	0	0	0	0	0	0	0	0	0	0	0	0	0	0	0	0	0	0	0	0	0	0	0	0	0	0	0	0	0	0
589	ASV589	647	18	Yes	0	0	0	0	0	0	3	0	0	0	0	0	0	0	0	0	0	41	9	0	0	0	0	0	0	0	0	0	0	0	6	164	24	0	0	0	0	0	0	0	0	0	3	0	0
590	ASV590	647	2	Yes	0	0	0	0	0	0	0	0	0	0	0	0	0	0	644	0	0	0	0	0	0	0	0	0	0	0	0	0	0	0	0	0	0	0	0	0	0	0	0	0	0	0	0	0	0
591	ASV591	616	2	Yes	0	0	0	0	0	0	0	0	0	0	0	0	0	0	0	0	0	0	0	0	0	0	0	0	0	0	0	0	0	0	0	0	0	0	0	0	0	0	0	0	0	0	587	29	0
592	ASV592	644	3	Yes	0	0	0	0	0	0	0	0	0	0	0	0	0	0	0	0	0	0	0	0	0	0	0	0	0	0	0	0	0	0	0	0	0	0	0	0	0	0	0	0	0	0	0	0	0
593	ASV593	643	12	Yes	0	0	0	0	0	0	0	7	4	15	0	0	0	0	0	0	0	0	0	0	0	0	0	0	0	0	0	0	0	0	0	0	0	0	0	0	0	0	0	0	0	0	0	0	14
594	ASV594	606	13	Yes	0	0	0	0	0	0	0	0	0	1	1	0	0	0	0	0	0	0	0	0	0	0	0	0	0	0	0	0	0	0	0	0	0	0	0	0	0	0	0	0	0	0	0	0	14
595	ASV595	633	8	Yes	0	0	0	0	0	0	0	0	0	0	0	0	0	0	0	13	0	0	0	20	0	0	412	101	74	0	0	0	0	0	0	0	0	0	0	0	0	0	0	2	0	0	0	0	0
596	ASV596	597	15	Yes	0	0	0	0	0	0	0	0	0	24	1	0	0	0	0	0	0	0	0	1	0	0	0	0	0	0	0	0	0	2	0	200	0	210	0	0	0	0	5	4	0	4	0	51	0
597	ASV597	619	7	Yes	0	0	0	0	0	0	0	0	0	0	0	0	0	0	0	10	0	0	0	0	0	0	0	0	0	0	0	0	0	0	0	0	0	0	0	0	0	0	0	0	0	0	0	0	8
598	ASV598	632	10	Yes	0	0	0	0	0	0	0	0	0	0	0	0	0	0	0	0	0	143	0	0	0	0	0	0	11	0	0	0	0	0	0	0	0	0	3	0	0	0	0	41	0	79	0	59	0
599	ASV599	640	11	Yes	0	0	0	0	0	0	0	0	0	0	0	0	0	0	0	0	0	0	0	0	0	0	0	0	0	0	0	0	0	0	0	0	0	0	0	0	0	0	0	0	0	10	25	10	0
602	ASV602	629	4	Yes	0	0	0	0	0	0	0	0	0	0	0	0	4	0	0	0	0	0	0	0	0	0	76	0	0	0	0	0	0	0	0	0	0	0	0	0	492	0	0	0	0	0	0	0	0
603	ASV603	626	18	Yes	0	0	0	0	0	0	0	0	0	0	0	0	0	0	0	8	17	0	0	19	0	0	0	0	4	0	0	0	0	0	0	0	0	0	0	0	0	0	0	0	0	0	0	0	6
604	ASV604	628	16	Yes	0	0	0	0	0	0	0	0	0	0	0	0	0	0	0	3	0	0	1	6	0	0	4	0	0	0	0	0	0	114	0	0	0	0	6	10	125	77	183	0	0	0	0	0	5
605	ASV605	625	5	Yes	0	0	0	0	0	0	0	0	0	0	22	0	0	0	0	0	0	0	0	0	0	0	0	0	0	54	15	0	0	285	0	0	0	249	0	0	0	0	0	0	0	0	0	0	0
606	ASV606	625	2	Yes	0	0	0	0	0	0	0	0	0	0	0	0	0	0	0	0	0	0	0	0	0	0	0	0	0	104	0	0	0	0	0	0	0	521	0	0	0	0	0	0	0	0	0	0	0
607	ASV607	568	12	Yes	0	0	0	0	0	0	0	0	0	0	10	0	0	0	0	0	0	0	0	0	0	187	79	0	0	0	0	0	0	0	0	0	0	0	50	0	0	0	0	0	0	0	0	0	53
608	ASV608	617	4	Yes	0	0	0	0	0	0	0	0	0	0	0	0	0	0	0	0	0	0	0	0	0	0	0	0	0	0	0	0	0	0	0	545	0	0	0	0	28	0	0	0	0	0	0	0	0
610	ASV610	617	1	No	0	0	0	0	0	0	0	0	0	0	0	0	0	0	0	0	0	0	0	0	0	0	0	0	0	617	0	0	0	0	0	0	0	0	0	0	0	0	0	0	0	0	0	0	0
611	ASV611	602	7	Yes	0	0	0	0	0	0	0	0	0	0	0	0	0	1	0	0	4	0	0	0	0	0	0	2	0	0	0	0	0	0	0	0	0	0	0	0	0	0	0	0	0	0	70	0	0
612	ASV612	609	14	Yes	0	0	0	0	0	0	0	0	0	0	16	0	0	0	0	0	0	0	0	0	0	0	0	0	0	0	0	0	0	8	0	0	0	0	277	0	10	9	171	11	0	0	0	0	0
613	ASV613	595	9	Yes	0	0	0	0	0	0	0	0	0	0	3	0	0	0	0	0	0	0	0	0	0	0	0	0	0	0	0	0	0	0	0	0	0	0	6	0	0	0	77	9	0	0	0	49	0
614	ASV614	580	18	Yes	0	0	0	0	0	0	0	0	0	0	6	0	0	10	8	2	0	0	0	7	0	0	0	0	22	0	0	0	0	0	0	0	0	0	7	0	0	0	1	0	0	0	0	6	3
615	ASV615	610	2	Yes	0	0	0	0	0	0	0	0	0	0	0	0	0	0	0	0	0	0	0	0	0	0	0	0	0	0	0	0	0	0	0	0	0	0	0	0	0	0	0	0	0	0	0	0	0
616	ASV616	504	12	Yes	0	0	0	0	0	0	0	0	0	0	0	0	0	0	0	2	0	0	0	0	0	0	0	0	0	0	0	0	0	0	0	0	0	0	2	0	0	0	0	0	0	0	0	12	4
618	ASV618	581	20	Yes	0	0	0	0	0	0	0	0	0	18	0	0	0	0	0	0	0	0	0	66	0	0	2	0	44	0	0	0	0	13	0	0	0	0	7	0	0	0	25	0	0	0	0	21	0
619	ASV619	596	13	Yes	0	0	0	0	0	0	0	0	0	0	0	0	0	0	0	0	3	0	0	0	0	0	0	0	0	0	0	0	0	0	0	6	0	0	0	0	58	0	0	0	0	13	7	0	0
620	ASV620	591	4	Yes	0	0	0	0	0	0	0	0	0	0	106	0	0	416	68	0	0	0	0	0	0	0	0	0	0	0	0	0	0	0	0	0	0	0	0	0	0	0	0	0	0	0	0	0	0
621	ASV621	564	17	Yes	0	0	0	0	0	3	0	0	0	0	7	0	0	19	0	12	78	0	6	67	0	0	0	0	239	0	0	0	0	0	0	0	0	7	6	2	0	0	31	0	0	0	0	0	17
622	ASV622	528	13	Yes	0	0	0	0	0	0	0	0	0	0	0	0	4	0	0	7	0	0	0	12	0	0	97	0	0	0	0	0	0	0	0	0	0	0	4	0	0	0	0	25	0	31	0	13	0
623	ASV623	531	26	Yes	0	0	0	0	0	0	0	0	0	0	4	0	0	0	0	0	0	0	0	0	0	6	0	0	13	6	0	0	2	0	0	0	0	0	4	0	10	0	0	11	0	0	18	0	10
624	ASV624	579	1	No	0	0	0	0	0	0	0	0	0	0	0	0	0	0	0	0	0	0	0	0	0	0	0	0	0	0	0	0	0	0	0	0	0	0	0	0	0	0	0	0	0	0	0	0	0
625	ASV625	579	2	Yes	0	0	0	0	0	0	0	0	0	0	0	0	0	0	0	0	0	0	0	0	0	0	0	0	0	0	0	0	0	0	0	0	0	0	0	0	0	0	0	0	0	0	0	0	0
626	ASV626	531	3	Yes	0	0	0	0	0	0	0	0	0	0	0	0	0	0	0	0	0	0	0	0	0	406	27	0	0	0	0	0	0	0	0	0	0	0	0	0	0	0	0	0	0	0	0	0	0
627	ASV627	577	17	Yes	0	0	0	0	0	0	0	0	0	0	7	0	10	34	0	0	0	0	0	0	0	0	0	0	0	0	0	0	0	31	0	0	0	0	14	0	0	0	0	31	0	23	0	0	17
628	ASV628	576	2	Yes	0	0	0	0	0	0	0	0	0	0	0	0	0	0	0	0	0	0	0	0	0	0	0	0	0	0	0	0	0	0	0	0	0	0	0	0	0	0	0	0	0	0	0	0	0
629	ASV629	549	14	Yes	0	0	0	0	0	0	0	0	0	0	25	0	0	101	1	4	0	0	0	0	0	0	0	0	4	0	0	0	0	23	0	0	0	0	35	0	0	0	31	2	0	0	0	18	0
630	ASV630	575	27	Yes	0	0	0	0	0	0	0	22	10	4	38	0	112	18	18	0	0	0	0	16	0	0	9	0	0	11	0	0	0	0	0	50	0	2	0	0	0	11	0	16	10	13	0	7	39
631	ASV631	575	19	Yes	0	0	0	0	0	0	0	0	0	0	4	0	0	21	0	9	0	0	0	0	0	0	0	0	0	0	0	0	0	156	0	0	8	0	4	0	0	0	0	4	0	0	0	22	10
633	ASV633	519	1	No	0	0	0	0	0	0	0	0	0	0	0	0	0	0	0	0	0	0	0	0	0	0	0	0	0	0	0	0	0	0	0	0	0	0	0	0	0	0	0	0	0	0	519	0	0
635	ASV635	559	1	No	0	0	0	0	0	0	0	0	0	0	0	0	0	0	0	0	0	0	0	0	0	0	0	0	0	0	0	0	0	0	0	0	0	0	559	0	0	0	0	0	0	0	0	0	0
636	ASV636	517	20	Yes	0	0	0	0	0	0	0	0	1	0	1	0	0	26	13	0	0	0	0	0	0	0	0	0	0	0	0	0	0	0	0	0	0	0	0	0	0	0	0	3	36	0	29	15	2
637	ASV637	574	8	Yes	0	0	0	0	0	0	0	0	0	0	0	0	0	0	0	0	0	27	288	7	0	33	61	24	122	0	0	0	0	0	0	0	0	0	0	0	0	0	0	0	0	0	0	0	0
638	ASV638	548	26	Yes	0	0	0	0	0	1	0	0	0	2	0	0	0	21	0	2	0	2	2	20	0	1	0	0	14	24	0	0	0	18	7	0	0	8	1	0	0	5	37	13	0	38	0	109	0
639	ASV639	559	9	Yes	0	0	0	0	0	0	0	0	0	46	108	0	13	120	0	0	0	0	0	0	0	0	0	0	0	0	0	0	0	0	0	0	0	0	2	0	181	0	86	0	0	0	0	0	0
640	ASV640	557	19	Yes	2	0	0	0	0	2	0	7	2	40	56	0	0	0	0	3	33	239	1	31	0	0	26	0	30	9	0	0	0	0	0	5	0	48	0	0	0	0	0	0	0	0	0	0	11
641	ASV641	820	4	Yes	31	0	0	557	221	0	0	0	0	11	0	0	0	0	0	0	0	0	0	0	0	0	0	0	0	0	0	0	0	0	0	0	0	0	0	0	0	0	0	0	0	0	0	0	0
642	ASV642	545	19	Yes	0	0	0	0	0	0	0	0	0	0	0	0	0	0	50	18	20	0	64	0	0	0	0	7	24	0	0	0	0	35	0	0	0	0	0	0	0	0	0	46	0	0	52	57	7
643	ASV643	551	5	Yes	0	0	0	0	0	0	0	0	0	0	0	0	0	0	0	0	0	0	0	0	0	0	0	0	0	0	0	0	0	0	0	0	0	0	0	0	0	0	0	0	0	0	0	0	0
644	ASV644	550	5	Yes	0	0	0	0	0	0	0	0	0	0	0	0	0	0	0	12	517	12	1	0	0	0	0	0	0	0	0	0	0	0	0	0	0	0	0	0	0	0	0	0	0	0	0	0	0
645	ASV645	663	2	Yes	0	0	0	0	0	0	0	0	0	0	0	0	0	0	0	0	0	0	0	0	0	0	0	0	0	0	0	0	0	0	0	0	0	0	0	0	0	0	0	0	0	0	0	0	0
646	ASV646	591	12	Yes	157	0	0	0	212	0	0	0	0	0	0	0	0	0	0	0	1	0	0	0	0	0	0	0	0	31	0	0	0	13	0	0	0	0	2	0	0	0	0	0	0	0	0	0	9
647	ASV647	450	4	Yes	0	0	0	0	0	0	0	0	0	0	0	0	0	0	0	15	0	0	0	3	0	314	0	0	0	0	0	0	0	0	0	0	0	118	0	0	0	0	0	0	0	0	0	0	0
648	ASV648	546	18	Yes	0	0	0	0	0	0	0	0	0	0	19	6	2	93	32	0	0	0	0	0	0	0	0	0	0	0	0	0	0	0	0	0	0	0	1	0	0	0	1	0	0	0	0	8	0
649	ASV649	540	3	Yes	0	0	0	0	0	0	0	0	0	0	0	0	0	0	0	0	75	0	0	0	0	385	80	0	0	0	0	0	0	0	0	0	0	0	0	0	0	0	0	0	0	0	0	0	0
650	ASV650	17	1	No	0	0	0	0	0	0	0	0	0	0	0	0	0	0	0	0	0	0	0	0	0	0	0	0	0	0	0	0	0	0	0	0	0	0	0	0	0	0	0	0	0	0	0	17	0
651	ASV651	537	2	Yes	0	0	0	0	0	0	0	0	0	0	0	0	0	0	0	0	0	0	0	0	0	0	0	0	0	0	0	0	0	0	0	0	0	0	0	0	0	0	0	0	0	0	0	0	0
652	ASV652	534	2	Yes	0	0	0	0	0	0	0	0	0	0	0	0	0	0	0	0	0	0	0	0	0	0	0	0	0	0	0	0	0	0	0	0	0	0	0	0	0	0	0	0	0	0	0	0	0
653	ASV653	407	6	Yes	0	0	0	0	0	0	0	0	0	0	0	0	0	0	0	0	0	0	0	0	0	0	0	0	0	0	0	0	0	0	0	0	0	0	0	0	0	0	0	0	0	0	0	0	0
654	ASV654	533	16	Yes	0	0	0	0	0	0	0	6	11	30	4	0	97	0	0	0	0	0	0	0	0	0	0	0	0	0	0	0	0	1	0	203	2	12	24	0	0	88	28	0	0	0	0	6	0
655	ASV655	533	6	Yes	0	0	0	0	0	0	0	0	0	0	161	0	0	0	0	16	0	0	0	0	0	0	0	0	26	91	0	0	0	37	0	0	0	202	0	0	0	0	0	0	0	0	0	0	0
656	ASV656	533	2	No	0	0	0	0	0	0	0	0	0	0	0	0	0	0	0	0	0	0	0	0	0	0	515	0	0	0	0	0	0	0	0	0	0	0	0	0	0	0	0	0	0	0	0	0	0
657	ASV657	555	9	Yes	0	0	0	0	0	0	0	0	0	0	5	0	0	0	0	2	0	0	0	0	0	0	0	0	0	0	0	0	0	29	0	0	0	0	0	0	51	0	0	83	0	0	155	0	0
658	ASV658	541	5	Yes	0	0	0	0	0	0	0	183	0	23	0	0	0	0	0	0	0	0	0	0	0	0	0	0	0	0	0	0	0	0	9	0	0	290	0	0	0	0	0	0	0	0	0	0	0
660	ASV660	527	8	Yes	0	0	0	0	0	0	0	0	0	0	0	0	0	0	0	0	0	0	0	0	0	0	0	0	0	0	0	0	0	0	0	0	0	0	0	0	0	0	0	79	0	14	93	138	0
661	ASV661	523	3	Yes	0	0	0	0	0	0	0	0	0	0	0	0	0	0	0	0	0	0	0	0	0	0	0	0	0	0	0	0	0	0	0	0	0	0	0	0	444	0	0	0	0	0	1	0	0
662	ASV662	427	9	Yes	0	0	0	0	0	0	0	0	0	0	0	0	0	0	0	0	0	94	0	0	0	2	0	0	0	0	0	0	0	0	0	0	0	0	0	0	0	0	0	0	0	0	0	0	170
663	ASV663	455	3	Yes	0	0	0	0	0	0	0	0	0	0	0	0	0	0	0	0	0	0	0	0	0	0	0	0	0	0	0	0	0	0	0	415	0	0	5	0	0	0	0	0	0	0	0	0	0
664	ASV664	513	8	Yes	0	0	0	0	0	0	0	0	0	0	0	0	0	0	0	0	0	0	0	0	0	0	0	0	0	0	0	0	0	0	0	0	0	0	0	0	0	0	0	4	0	0	37	7	0
666	ASV666	517	40	Yes	0	0	0	0	0	0	0	2	0	0	7	1	62	8	7	15	0	37	1	4	0	20	38	2	56	12	0	2	0	4	31	2	2	1	6	0	0	0	9	0	9	0	0	0	12
667	ASV667	513	3	Yes	0	0	0	0	0	0	0	0	0	0	0	0	0	0	0	0	0	0	0	0	0	0	0	0	0	0	0	0	0	0	0	0	0	0	0	0	0	0	0	0	0	0	0	0	0
668	ASV668	509	3	Yes	0	0	0	0	0	0	0	0	0	0	0	0	0	0	0	0	0	0	0	0	0	0	0	0	0	0	0	0	0	0	0	0	0	0	0	0	0	0	0	0	0	0	0	0	0
669	ASV669	562	2	Yes	40	0	0	0	0	0	0	0	0	0	0	0	0	0	0	0	0	0	0	0	0	0	0	0	0	0	0	0	0	0	0	0	0	522	0	0	0	0	0	0	0	0	0	0	0
670	ASV670	438	3	Yes	0	0	0	0	0	0	0	0	0	0	0	0	0	0	0	0	0	0	0	0	0	0	0	0	0	0	0	0	0	0	0	0	0	0	0	0	0	0	0	3	0	0	0	0	0
672	ASV672	503	6	Yes	0	0	0	0	0	0	0	0	0	0	0	0	0	0	0	0	0	0	0	0	0	0	0	0	0	0	0	0	0	0	0	0	0	0	0	0	1	0	34	0	0	0	1	0	0
674	ASV674	498	5	Yes	0	0	0	0	0	0	0	0	0	0	0	0	0	42	0	0	0	0	0	0	0	0	0	0	0	0	0	0	0	0	0	0	0	0	236	0	0	0	191	0	0	0	0	0	0
675	ASV675	480	18	Yes	0	0	0	0	0	5	0	0	0	22	10	0	0	0	30	14	0	43	25	40	0	0	32	33	113	0	0	0	0	0	0	0	0	0	11	0	0	0	52	0	0	0	0	0	19
676	ASV676	473	6	Yes	0	0	0	0	0	0	0	0	0	0	0	0	0	0	0	0	0	0	0	0	0	0	0	0	0	0	0	0	0	0	0	0	0	0	0	0	0	0	18	100	84	89	125	57	0
677	ASV677	496	9	Yes	0	0	0	0	0	0	0	35	0	22	7	0	0	7	0	0	0	0	0	0	0	0	0	0	0	105	0	0	0	19	0	0	0	260	0	0	0	0	35	0	0	0	0	0	6
679	ASV679	416	9	Yes	0	0	0	0	0	0	0	0	0	0	7	0	0	0	0	0	0	0	0	0	0	0	0	0	0	0	0	0	0	0	0	0	0	0	60	0	0	0	195	31	0	0	0	104	5
680	ASV680	485	2	Yes	0	0	0	0	0	0	0	0	0	0	0	0	0	0	0	0	0	0	0	0	0	0	0	0	0	0	0	0	0	0	0	0	0	0	0	0	0	0	0	81	0	0	0	404	0
681	ASV681	484	6	Yes	123	0	0	0	344	0	0	0	0	0	0	0	0	0	0	0	2	0	0	0	0	0	0	0	0	2	0	0	0	3	0	0	0	0	0	0	0	0	0	0	0	0	0	0	10
682	ASV682	484	1	No	0	0	0	0	0	0	0	0	0	0	0	0	0	0	0	0	0	0	0	0	0	0	0	0	0	0	0	0	0	0	0	0	484	0	0	0	0	0	0	0	0	0	0	0	0
683	ASV683	479	19	Yes	0	0	0	0	0	1	0	0	0	0	21	0	26	45	87	0	0	43	0	1	0	0	0	8	3	0	0	2	0	0	0	0	0	0	20	0	0	0	0	0	24	0	0	0	0
684	ASV684	479	1	No	0	0	0	0	0	0	0	0	0	0	0	0	0	0	0	0	0	0	0	0	0	0	0	0	0	0	0	0	0	0	0	0	0	0	0	0	0	479	0	0	0	0	0	0	0
687	ASV687	476	18	Yes	0	0	0	0	0	0	0	0	0	0	1	0	0	0	0	0	0	0	0	0	0	0	0	0	0	0	0	0	0	0	0	0	0	0	0	0	0	0	0	62	8	34	66	142	3
688	ASV688	476	1	No	0	0	0	0	0	0	0	0	0	0	0	0	0	0	0	0	0	0	0	0	0	0	0	0	0	0	0	0	0	0	0	0	0	0	0	0	0	0	0	0	0	0	0	0	0
689	ASV689	472	6	Yes	0	0	0	0	0	0	0	0	0	0	0	0	0	0	0	0	0	0	0	0	0	0	0	0	0	0	0	0	0	0	0	0	0	0	0	0	0	0	4	165	31	8	43	221	0
690	ASV690	473	8	Yes	0	0	0	0	0	0	0	0	0	0	40	10	236	0	0	0	0	0	0	41	0	0	42	0	27	0	0	0	0	0	0	0	0	0	0	0	0	0	0	0	0	0	0	0	19
691	ASV691	473	7	Yes	0	0	0	0	0	0	0	0	0	0	0	0	0	0	0	0	0	0	0	0	0	0	0	0	0	0	0	0	0	312	0	0	0	0	0	0	0	0	13	0	0	0	0	0	4
693	ASV693	453	9	Yes	0	0	0	0	0	0	0	0	0	0	0	0	0	0	0	0	0	0	0	19	0	0	0	0	0	0	0	0	0	0	0	0	0	0	0	0	0	0	0	40	56	9	112	77	0
694	ASV694	468	10	Yes	0	0	0	0	0	0	0	0	0	0	0	0	0	0	0	30	220	0	43	0	0	10	54	0	40	0	0	0	0	0	0	0	0	0	4	0	0	18	0	19	0	0	0	30	0
695	ASV695	454	11	Yes	0	0	0	0	0	0	0	0	0	0	0	0	0	0	0	45	0	17	62	16	0	0	0	3	168	5	0	0	0	94	0	0	13	0	29	0	0	2	0	0	0	0	0	0	0
696	ASV696	461	2	Yes	0	0	0	0	0	0	0	0	0	0	0	0	0	0	0	0	0	0	0	0	0	0	0	0	0	0	0	0	0	0	0	0	0	0	0	0	0	0	0	0	460	0	0	0	0
697	ASV697	307	2	Yes	0	0	0	0	0	0	0	0	0	0	0	0	0	0	0	0	0	0	0	0	0	0	0	0	0	0	0	0	0	0	0	0	0	0	0	0	0	0	0	0	0	0	0	0	0
699	ASV699	312	8	Yes	0	0	0	0	0	0	0	0	0	0	0	0	0	0	0	0	0	0	0	0	0	0	0	0	0	0	0	0	0	0	0	0	0	0	1	0	0	0	0	60	0	0	0	0	0
700	ASV700	155	1	No	0	0	0	0	0	0	0	0	0	0	0	0	0	0	0	0	0	0	0	0	0	0	0	0	0	0	0	0	0	0	0	0	0	0	0	0	0	0	0	0	0	0	0	0	0
701	ASV701	453	8	Yes	0	0	0	0	0	0	0	0	0	0	0	0	0	0	0	0	0	0	0	0	0	0	0	0	0	0	0	0	0	129	0	48	0	0	0	0	0	0	0	0	0	0	0	0	26
702	ASV702	440	16	Yes	0	0	0	0	0	0	0	0	0	0	1	0	7	0	0	5	33	0	0	7	0	64	0	0	4	0	0	0	0	0	0	0	0	0	1	0	0	0	0	0	61	0	154	0	12
703	ASV703	445	6	Yes	0	0	75	0	12	0	0	0	0	9	0	0	0	0	0	0	0	0	6	0	0	0	0	0	0	0	0	0	0	0	0	0	0	0	0	0	0	0	0	0	0	0	0	0	0
704	ASV704	429	5	Yes	0	0	0	1	0	0	0	0	0	0	0	0	0	0	313	0	0	0	0	0	0	0	0	0	0	0	0	0	0	28	0	0	0	0	66	21	0	0	0	0	0	0	0	0	0
705	ASV705	446	1	No	0	0	0	0	0	0	0	0	0	0	0	0	0	0	0	0	0	0	0	0	0	0	0	0	0	0	0	0	0	0	0	0	0	0	0	0	0	0	0	0	0	0	446	0	0
707	ASV707	433	10	Yes	0	0	0	0	0	0	0	0	0	0	0	0	0	0	0	0	0	0	0	0	0	0	0	0	0	0	0	0	0	0	0	0	0	0	0	0	0	0	0	0	0	0	0	0	5
708	ASV708	444	13	Yes	49	0	25	69	72	2	0	1	0	51	0	0	0	6	0	0	0	0	0	0	0	0	0	0	0	20	140	1	2	0	0	0	0	6	0	0	0	0	0	0	0	0	0	0	0
709	ASV709	444	12	Yes	0	0	0	0	0	14	0	0	0	60	0	0	2	46	4	8	0	0	0	95	0	0	1	0	129	0	0	0	0	0	0	0	0	0	0	0	0	0	0	0	0	0	0	0	2
711	ASV711	442	9	Yes	0	0	0	0	0	0	0	0	0	16	0	0	0	0	0	0	0	0	0	0	0	0	0	0	0	0	0	0	10	0	0	86	9	50	0	0	0	0	0	0	0	0	0	0	4
712	ASV712	396	12	Yes	0	0	0	0	0	0	0	0	0	0	0	0	0	0	0	0	0	0	0	0	0	0	0	0	0	0	0	0	0	0	0	0	0	0	0	0	0	0	0	6	65	2	0	88	5
713	ASV713	441	13	Yes	0	0	0	177	0	26	0	12	4	82	52	0	24	12	15	0	0	0	0	0	0	0	5	0	0	11	0	0	11	10	0	0	0	0	0	0	0	0	0	0	0	0	0	0	0
714	ASV714	366	7	Yes	0	0	0	0	0	0	0	0	0	0	0	0	0	0	0	0	0	0	0	0	0	0	0	0	0	0	0	0	0	0	0	0	0	0	0	0	0	0	0	21	0	27	0	143	0
715	ASV715	464	13	Yes	0	0	0	0	0	3	0	0	0	0	5	0	0	0	0	0	0	0	0	0	0	0	0	0	0	0	0	0	0	0	0	41	0	0	0	0	0	0	0	0	0	0	0	0	12
716	ASV716	437	2	Yes	0	0	0	0	0	0	0	0	0	0	0	0	0	0	0	0	0	0	0	0	0	0	0	0	0	0	0	0	0	0	0	0	0	0	0	0	0	0	0	0	0	0	0	0	0
717	ASV717	424	5	Yes	0	0	0	0	0	0	0	0	0	0	0	0	0	0	0	0	0	0	0	0	0	0	0	0	0	0	0	0	0	4	0	0	0	0	0	0	0	0	10	24	0	0	0	0	0
718	ASV718	384	25	Yes	0	0	0	0	0	1	0	0	3	0	0	0	0	6	0	0	0	0	0	0	0	0	13	0	32	30	45	0	0	5	0	0	3	0	0	0	0	0	2	0	0	0	0	4	18
719	ASV719	431	1	No	0	0	0	0	0	0	0	0	0	0	0	0	0	0	0	0	0	0	0	0	0	0	0	0	0	0	0	0	0	0	431	0	0	0	0	0	0	0	0	0	0	0	0	0	0
722	ASV722	427	16	Yes	0	0	0	0	0	2	0	0	0	0	41	0	1	5	0	0	0	0	0	0	0	0	0	0	0	0	0	0	0	0	0	0	0	0	7	0	0	0	1	0	0	0	0	0	28
723	ASV723	433	6	Yes	0	0	0	0	0	0	0	0	0	0	97	0	45	232	0	0	0	0	0	0	0	0	0	0	0	0	0	0	0	0	0	0	0	0	0	0	0	0	0	0	0	0	0	0	0
724	ASV724	420	2	Yes	0	0	0	0	0	0	0	0	0	0	0	0	0	0	0	0	0	0	0	0	0	0	0	0	0	0	0	0	0	0	0	0	0	0	0	0	0	0	0	0	0	269	151	0	0
725	ASV725	420	1	No	0	0	0	0	0	0	0	0	0	0	0	0	0	0	0	0	0	0	0	0	0	0	0	0	0	0	0	0	0	0	0	0	0	0	0	0	0	0	0	0	0	0	0	0	0
726	ASV726	419	6	Yes	0	0	0	0	0	0	0	0	0	0	0	0	0	0	112	0	0	0	0	0	0	0	0	0	0	0	0	0	0	0	0	0	0	0	0	0	0	0	0	0	0	0	0	0	0
728	ASV728	413	13	Yes	77	0	0	0	0	0	0	0	0	0	26	0	0	0	0	3	0	0	0	9	0	0	1	0	0	0	0	0	0	25	0	10	0	0	0	0	0	0	0	0	0	0	0	0	13
729	ASV729	417	10	Yes	0	0	0	0	0	0	0	0	0	0	0	0	0	0	0	70	0	0	166	4	0	39	4	0	12	0	0	0	0	0	0	0	0	0	0	0	0	0	0	0	0	0	0	0	0
730	ASV730	402	10	Yes	0	0	0	0	0	2	0	0	0	6	152	0	41	0	0	0	0	0	0	0	0	0	0	0	0	0	0	0	0	0	0	0	0	0	0	0	0	0	0	0	0	0	0	0	0
731	ASV731	413	17	Yes	0	0	0	0	0	0	0	0	0	0	1	0	0	0	0	0	0	0	0	0	0	0	22	0	0	4	0	0	0	0	0	0	0	0	52	0	0	0	0	17	0	0	0	0	33
734	ASV734	408	6	Yes	0	0	0	0	0	0	0	0	84	0	0	0	0	15	0	0	0	1	0	0	0	0	0	0	0	0	0	0	0	0	0	1	0	0	0	0	0	298	0	0	0	0	0	9	0
735	ASV735	408	6	Yes	0	0	0	0	0	0	0	0	0	0	0	0	0	0	0	6	0	0	0	0	0	0	29	0	0	0	0	0	4	0	0	0	0	0	0	0	0	0	0	0	0	0	0	0	0
736	ASV736	408	3	Yes	0	0	0	0	0	0	0	0	0	0	0	0	0	0	0	0	0	0	0	0	0	0	0	0	0	0	0	0	0	0	0	0	0	0	0	0	0	0	0	0	0	0	0	0	0
737	ASV737	395	19	Yes	0	0	0	0	0	0	0	0	0	0	14	0	7	0	7	3	0	0	0	0	0	0	9	0	22	0	0	0	0	11	0	0	0	0	4	0	0	0	18	51	0	43	60	27	5
739	ASV739	407	9	Yes	0	0	0	0	0	0	0	0	0	0	0	0	0	0	0	12	0	0	0	0	0	39	0	0	0	0	0	0	0	0	0	0	0	0	0	0	14	6	0	0	0	0	0	15	0
740	ASV740	406	9	Yes	0	0	0	0	0	0	0	34	0	0	0	0	19	11	0	0	0	0	0	0	0	0	0	0	0	0	0	0	0	65	5	0	0	0	0	0	0	0	0	0	0	0	0	0	0
741	ASV741	406	9	Yes	0	0	0	0	0	0	0	0	0	0	0	0	0	8	0	0	0	0	0	0	0	0	0	0	0	0	0	0	0	0	0	0	0	0	0	0	0	0	0	0	0	0	0	0	2
743	ASV743	393	6	Yes	0	0	0	0	0	0	0	0	0	0	2	0	212	0	138	6	0	0	0	0	0	0	0	1	0	0	0	0	0	0	0	0	0	0	0	0	0	0	0	0	0	0	0	0	0
744	ASV744	401	3	Yes	0	0	0	0	0	0	0	0	0	0	0	0	0	0	0	0	0	0	0	0	0	0	0	0	0	0	0	0	0	0	0	0	0	0	0	0	0	42	0	0	0	0	0	0	0
745	ASV745	416	3	Yes	0	0	0	0	0	0	0	0	0	12	3	0	0	0	0	0	0	0	0	0	0	0	0	0	0	0	0	0	0	0	0	0	0	0	0	0	0	0	0	401	0	0	0	0	0
746	ASV746	399	6	Yes	0	0	0	0	0	0	0	0	0	0	0	0	0	5	0	0	0	0	0	0	0	0	0	0	0	0	0	0	0	0	0	0	0	0	0	0	0	0	0	0	0	0	0	0	0
747	ASV747	398	13	Yes	0	0	0	0	0	0	0	0	65	11	13	0	0	0	0	0	0	0	0	0	0	0	0	0	0	0	0	0	0	0	0	0	0	0	24	73	0	3	6	50	16	0	0	16	0
749	ASV749	397	3	Yes	0	0	0	0	0	0	0	0	0	0	0	0	0	0	0	0	0	0	0	0	0	0	0	0	0	0	0	0	0	0	0	0	0	0	0	0	0	0	0	0	0	0	0	0	0
750	ASV750	396	6	Yes	0	0	0	0	0	0	0	0	0	0	0	0	0	0	0	0	0	0	0	4	0	0	0	0	0	0	0	0	0	31	0	0	0	0	72	0	0	38	242	0	0	0	0	0	0
751	ASV751	345	6	Yes	0	0	0	0	0	0	0	0	0	0	0	0	0	0	0	0	0	0	0	0	0	0	0	0	0	0	0	0	0	0	0	0	0	0	2	0	0	0	0	0	0	0	0	0	0
752	ASV752	395	4	Yes	0	0	0	0	0	0	0	0	0	0	0	0	0	0	0	0	0	0	0	2	0	1	386	0	0	0	0	0	0	0	0	0	0	0	0	0	0	0	0	0	0	0	0	0	0
753	ASV753	393	12	Yes	96	0	9	74	153	0	0	2	5	41	2	0	0	0	0	0	0	0	0	0	0	0	0	0	0	5	0	0	1	0	0	0	0	4	0	0	0	0	0	0	0	0	0	0	0
755	ASV755	388	10	Yes	0	0	0	1	0	0	0	0	0	0	0	0	36	16	115	0	0	141	0	0	0	0	0	0	7	0	0	0	0	0	0	0	0	0	0	1	0	44	0	0	0	0	0	0	0
756	ASV756	386	3	Yes	103	0	0	26	257	0	0	0	0	0	0	0	0	0	0	0	0	0	0	0	0	0	0	0	0	0	0	0	0	0	0	0	0	0	0	0	0	0	0	0	0	0	0	0	0
757	ASV757	386	2	Yes	0	0	0	0	0	0	0	0	0	0	0	0	0	0	0	0	0	0	0	0	0	307	0	0	0	0	0	0	0	0	0	0	0	0	0	79	0	0	0	0	0	0	0	0	0
758	ASV758	354	4	Yes	0	0	0	0	0	0	0	0	0	0	0	0	0	0	0	0	0	0	0	0	0	0	0	0	0	0	0	0	0	0	0	0	0	0	0	0	0	0	8	0	0	0	0	0	0
759	ASV759	364	4	Yes	0	0	0	0	0	0	0	0	0	0	0	0	0	0	0	15	343	4	0	0	0	0	0	0	0	0	0	0	0	0	0	0	0	0	0	0	0	0	0	0	0	0	0	0	0
760	ASV760	382	5	Yes	0	0	0	0	0	0	0	0	0	0	0	0	0	0	0	0	0	0	0	0	0	339	0	0	0	0	0	0	0	0	0	0	0	0	0	1	0	2	0	6	0	0	0	0	0
761	ASV761	465	1	No	0	0	0	0	0	0	0	0	0	0	0	0	0	0	0	0	0	0	0	0	0	0	0	0	0	0	0	0	0	0	0	0	0	0	0	0	0	0	0	0	0	0	0	0	0
762	ASV762	325	7	Yes	0	0	0	0	0	0	0	0	0	0	0	0	0	0	0	0	0	0	0	0	0	0	0	0	0	0	0	0	0	0	0	0	0	0	0	0	0	0	0	2	0	0	0	0	10
763	ASV763	380	8	Yes	0	0	0	0	0	0	0	0	0	0	0	0	0	0	0	0	0	0	0	0	0	0	0	0	0	0	0	0	0	215	21	19	0	0	0	0	0	0	0	3	0	0	0	11	0
764	ASV764	379	5	Yes	0	0	0	0	0	0	0	0	0	0	0	0	0	0	0	0	305	0	0	0	0	0	0	0	0	0	48	0	0	0	0	0	0	19	0	0	0	0	0	0	0	0	0	0	0
765	ASV765	362	11	Yes	0	0	0	0	0	0	0	0	0	0	0	0	0	0	0	0	0	0	0	0	0	0	0	0	0	0	0	0	0	0	0	0	0	0	0	0	0	0	0	0	222	11	0	0	0
766	ASV766	378	12	Yes	77	0	28	85	107	21	0	12	0	20	5	0	6	0	0	0	0	0	0	3	0	0	0	0	0	7	0	0	0	0	0	0	0	7	0	0	0	0	0	0	0	0	0	0	0
767	ASV767	377	2	Yes	0	0	0	2	0	0	0	0	0	0	0	0	0	0	375	0	0	0	0	0	0	0	0	0	0	0	0	0	0	0	0	0	0	0	0	0	0	0	0	0	0	0	0	0	0
768	ASV768	377	1	No	0	0	0	0	0	0	0	0	0	0	0	0	0	0	0	0	0	0	0	0	0	0	0	0	0	0	0	0	0	0	0	0	0	0	0	0	0	0	0	0	0	377	0	0	0
770	ASV770	364	7	Yes	0	0	0	0	0	0	0	0	0	0	47	0	0	0	0	0	0	0	0	0	0	0	0	0	0	0	0	0	0	36	0	0	0	0	0	0	0	0	0	0	0	0	0	0	0
771	ASV771	384	5	Yes	0	0	0	0	0	0	0	0	0	0	74	0	44	177	0	0	0	0	0	0	0	0	0	0	0	0	0	0	0	84	0	0	0	0	0	0	0	0	5	0	0	0	0	0	0
772	ASV772	588	3	Yes	0	0	0	0	0	0	0	0	0	0	0	0	0	0	0	0	0	0	0	0	0	0	0	0	0	0	0	0	0	0	0	0	0	0	0	0	0	0	0	0	0	5	0	0	0
773	ASV773	58	3	Yes	0	0	0	0	0	0	0	0	0	0	0	0	0	0	0	0	0	0	0	0	0	0	0	0	0	0	0	0	0	0	0	0	0	0	0	0	0	0	0	31	13	0	0	0	0
774	ASV774	358	5	Yes	0	0	0	0	0	0	0	0	0	0	0	0	0	0	0	0	0	0	0	0	0	0	0	0	0	0	0	0	0	0	0	0	0	0	0	0	0	0	0	41	0	0	0	121	0
775	ASV775	344	15	Yes	0	0	0	0	0	0	0	0	0	0	0	0	0	11	0	0	0	0	0	0	0	0	0	0	0	0	0	0	0	0	0	0	0	0	5	2	0	0	15	10	0	0	0	70	14
776	ASV776	366	1	No	0	0	0	0	0	0	0	0	0	0	366	0	0	0	0	0	0	0	0	0	0	0	0	0	0	0	0	0	0	0	0	0	0	0	0	0	0	0	0	0	0	0	0	0	0
777	ASV777	364	1	No	0	0	0	0	0	0	0	0	0	0	0	0	0	0	0	0	0	0	0	0	0	0	0	0	0	0	0	0	0	0	0	0	0	0	0	0	0	0	0	0	0	0	364	0	0
778	ASV778	304	8	Yes	0	0	0	0	0	0	0	0	0	0	0	0	0	0	0	47	0	0	0	0	0	0	20	10	0	0	0	0	0	0	0	0	0	0	0	0	0	0	0	0	0	0	0	7	0
779	ASV779	363	10	No	0	0	0	0	0	0	0	0	0	0	0	0	3	0	0	0	0	0	0	0	0	0	0	0	0	0	0	0	0	0	0	0	0	0	0	0	0	0	26	0	0	0	0	0	54
781	ASV781	359	5	Yes	0	0	0	0	0	68	0	53	22	198	18	0	0	0	0	0	0	0	0	0	0	0	0	0	0	0	0	0	0	0	0	0	0	0	0	0	0	0	0	0	0	0	0	0	0
783	ASV783	355	1	No	0	0	0	0	0	0	0	0	0	0	0	0	0	0	0	0	0	0	0	0	0	0	0	0	0	0	0	0	0	0	0	0	0	0	0	0	0	0	0	0	355	0	0	0	0
784	ASV784	353	4	Yes	0	0	0	0	0	0	0	0	0	0	0	0	0	0	0	0	0	0	0	0	0	80	0	0	0	0	0	0	0	0	0	0	0	0	0	0	0	0	0	0	203	0	68	0	0
785	ASV785	353	3	Yes	0	0	0	0	0	0	0	0	0	0	0	0	0	0	0	0	0	0	0	0	0	0	0	0	0	0	0	0	0	0	0	0	0	0	0	0	0	0	0	0	0	0	0	0	136
786	ASV786	352	4	Yes	0	0	0	0	0	0	0	0	0	0	0	0	0	0	0	6	0	0	0	0	0	0	0	0	0	0	0	0	0	0	0	0	0	0	67	0	0	0	0	0	0	0	0	0	266
787	ASV787	350	2	Yes	0	0	0	340	0	0	0	0	0	10	0	0	0	0	0	0	0	0	0	0	0	0	0	0	0	0	0	0	0	0	0	0	0	0	0	0	0	0	0	0	0	0	0	0	0
788	ASV788	347	5	Yes	0	0	0	0	0	0	0	0	0	0	0	0	0	0	0	0	0	0	0	0	0	0	0	0	0	0	0	0	0	116	0	0	0	201	0	0	0	0	0	0	0	0	0	0	2
789	ASV789	346	9	No	0	0	0	41	0	0	0	0	0	0	0	0	0	0	0	0	0	0	0	0	0	0	0	0	2	0	0	0	0	0	0	5	0	0	0	0	26	6	202	0	0	0	0	3	0
792	ASV792	232	2	Yes	0	0	0	0	0	0	0	0	0	0	0	0	0	0	0	0	0	0	0	0	0	0	0	0	0	0	0	0	0	0	0	0	0	0	0	0	0	0	0	0	0	0	0	0	0
793	ASV793	342	5	Yes	0	0	0	0	0	0	0	0	0	0	0	0	0	0	0	0	0	0	0	0	0	0	0	0	0	0	0	0	0	53	0	0	0	0	21	0	0	0	140	9	0	0	0	0	0
794	ASV794	320	4	Yes	0	0	0	0	0	0	0	0	0	0	0	0	0	0	0	0	0	0	0	0	0	0	0	0	0	0	0	0	0	0	0	0	0	0	30	0	0	0	0	1	217	0	0	0	0
795	ASV795	338	2	Yes	0	0	0	0	71	0	0	0	0	0	0	0	0	0	0	0	0	0	0	0	0	0	0	0	0	0	0	0	0	0	0	0	0	267	0	0	0	0	0	0	0	0	0	0	0
797	ASV797	354	5	Yes	0	0	0	0	0	2	0	0	0	11	0	0	0	0	0	0	0	0	0	0	0	0	0	0	0	249	0	0	77	0	0	0	0	15	0	0	0	0	0	0	0	0	0	0	0
798	ASV798	336	8	Yes	0	0	0	0	0	0	0	0	0	0	0	0	0	0	0	0	0	0	0	0	0	0	0	0	0	0	0	0	0	0	0	0	0	0	0	0	0	0	0	0	0	0	0	0	100
799	ASV799	335	9	Yes	0	0	0	0	0	0	0	0	0	0	0	0	0	0	0	0	0	0	0	0	0	0	0	0	0	0	0	0	0	0	0	191	11	0	0	0	0	0	0	0	0	0	0	0	0
800	ASV800	335	1	No	0	0	0	0	0	0	0	0	0	0	0	0	0	0	0	0	0	0	0	0	0	0	0	0	0	0	0	0	0	0	0	0	0	0	0	0	0	0	0	0	0	335	0	0	0
801	ASV801	440	3	Yes	0	0	0	0	89	0	0	0	0	0	0	0	0	0	0	0	0	0	0	0	0	0	0	0	0	0	0	27	0	0	0	0	0	324	0	0	0	0	0	0	0	0	0	0	0
802	ASV802	334	15	Yes	0	0	0	0	85	2	0	0	0	11	0	0	0	0	0	0	0	0	0	0	0	6	0	0	7	1	0	27	10	0	0	0	0	20	0	0	0	0	0	0	0	0	0	0	0
803	ASV803	333	24	Yes	0	0	0	0	0	0	0	0	2	0	14	0	0	17	38	0	0	0	0	12	0	0	0	1	7	0	0	0	0	0	0	0	0	2	1	1	18	20	6	0	0	0	0	0	7
804	ASV804	333	6	Yes	0	0	0	0	0	0	0	0	0	0	0	0	0	0	0	0	0	0	0	0	0	0	0	0	0	0	0	0	0	0	0	0	0	0	0	0	0	0	0	0	0	0	0	0	0
805	ASV805	456	11	Yes	0	0	0	0	0	0	0	4	0	17	2	0	0	0	0	1	0	0	0	0	0	0	2	0	0	135	0	159	31	0	0	0	0	95	0	0	0	0	0	0	0	0	0	0	2
806	ASV806	330	6	Yes	54	0	28	24	207	0	0	0	0	14	3	0	0	0	0	0	0	0	0	0	0	0	0	0	0	0	0	0	0	0	0	0	0	0	0	0	0	0	0	0	0	0	0	0	0
807	ASV807	325	12	Yes	0	0	0	0	0	0	0	0	0	0	0	0	0	0	79	0	0	0	0	0	0	0	25	0	0	0	0	0	0	0	0	0	0	96	0	0	0	7	0	0	0	0	0	0	13
808	ASV808	329	5	Yes	0	0	0	0	0	0	0	0	0	0	0	0	0	0	0	0	97	13	0	0	0	140	0	0	0	0	0	0	0	0	0	0	0	0	0	0	0	0	0	0	0	0	0	0	0
809	ASV809	329	8	No	0	0	0	0	0	0	0	0	0	0	0	0	0	0	0	0	0	0	0	0	0	0	0	0	0	0	0	0	0	0	0	0	0	0	0	0	0	0	0	60	108	8	6	67	0
810	ASV810	280	14	Yes	0	0	0	0	0	0	0	0	0	0	38	0	16	34	0	0	0	0	0	0	0	0	0	0	0	0	0	0	0	33	0	0	0	11	0	0	0	0	5	8	0	27	0	0	8
811	ASV811	46	2	Yes	0	0	0	0	0	0	0	0	0	0	0	0	0	0	0	0	0	0	0	0	0	0	0	0	0	0	0	0	0	0	0	0	0	0	0	0	0	0	0	9	0	0	37	0	0
813	ASV813	275	4	Yes	0	0	0	0	0	0	0	0	0	0	0	0	0	0	0	0	0	0	0	0	0	0	0	0	0	0	0	0	0	0	0	0	0	0	0	0	0	0	0	32	0	0	0	0	0
814	ASV814	325	13	Yes	0	0	0	0	0	27	0	41	0	119	0	0	0	0	0	0	0	0	0	0	0	0	0	0	0	0	0	39	5	0	0	2	0	3	3	0	5	0	0	0	0	0	0	0	0
815	ASV815	361	2	Yes	0	0	0	0	0	0	0	0	0	0	0	5	0	0	0	0	0	0	0	0	0	0	0	0	0	0	0	0	0	0	0	0	0	0	0	0	0	0	0	0	0	0	0	0	0
817	ASV817	324	8	No	0	0	0	0	0	0	0	0	0	0	0	0	0	0	0	0	0	0	0	0	0	0	0	0	0	0	0	0	0	0	0	0	0	0	0	0	0	0	0	17	15	11	28	196	0
818	ASV818	322	5	Yes	0	0	0	0	0	0	0	0	0	0	0	0	0	0	0	20	0	0	0	110	0	0	4	0	153	0	0	0	0	0	0	0	0	0	0	0	0	0	0	0	0	0	0	0	0
819	ASV819	322	1	No	0	0	0	0	0	0	0	0	0	0	0	0	0	0	0	0	0	0	0	0	0	322	0	0	0	0	0	0	0	0	0	0	0	0	0	0	0	0	0	0	0	0	0	0	0
820	ASV820	363	3	Yes	0	0	0	0	0	0	0	0	0	0	0	0	0	14	0	0	0	0	0	0	0	0	0	0	0	0	0	0	0	0	0	0	0	0	0	0	0	0	0	12	0	0	0	337	0
821	ASV821	316	7	Yes	0	0	0	0	0	0	0	0	0	0	9	0	0	0	259	0	0	0	0	0	0	0	0	0	11	0	0	0	0	0	0	0	0	0	14	0	0	0	0	4	0	0	8	0	0
822	ASV822	319	9	Yes	0	0	0	0	0	0	0	0	0	24	0	0	86	22	64	0	0	0	0	0	0	0	5	0	0	0	0	0	0	0	0	0	0	68	0	0	1	0	9	0	0	0	0	0	0
823	ASV823	319	3	Yes	0	0	0	0	0	0	0	0	0	0	0	0	0	0	0	311	0	0	0	0	2	0	0	0	0	0	0	0	0	0	0	0	0	0	6	0	0	0	0	0	0	0	0	0	0
824	ASV824	376	11	Yes	0	0	0	137	70	0	0	108	12	5	0	0	0	0	15	0	0	0	0	0	0	0	0	0	0	0	0	0	0	0	0	0	0	0	0	0	0	0	0	0	0	0	0	0	0
826	ASV826	291	9	Yes	0	0	0	0	0	0	0	0	0	0	41	0	0	30	0	0	0	0	0	0	0	0	0	0	0	4	0	0	0	35	0	0	0	0	0	0	0	0	0	68	0	0	0	39	0
827	ASV827	403	5	Yes	0	0	0	0	0	46	0	4	0	334	0	0	0	0	0	0	0	0	0	0	0	0	0	0	0	0	0	0	0	12	0	0	0	0	0	0	0	0	0	0	0	0	0	0	0
828	ASV828	315	3	Yes	0	0	0	0	0	29	0	32	0	254	0	0	0	0	0	0	0	0	0	0	0	0	0	0	0	0	0	0	0	0	0	0	0	0	0	0	0	0	0	0	0	0	0	0	0
829	ASV829	314	1	No	0	0	0	0	0	0	0	0	0	0	0	0	0	0	0	0	0	0	0	0	0	0	0	0	0	0	0	0	0	0	0	0	0	0	0	0	0	314	0	0	0	0	0	0	0
832	ASV832	303	6	Yes	0	0	0	0	0	0	0	0	0	0	0	0	0	0	0	0	0	0	0	0	0	0	0	0	0	0	0	0	0	0	0	0	0	0	0	0	0	0	0	0	0	0	0	0	0
833	ASV833	283	6	Yes	0	0	0	0	0	0	0	0	0	0	0	0	0	0	0	0	0	0	0	3	0	0	0	0	0	0	0	0	0	0	0	0	0	0	9	0	0	0	0	3	0	0	0	151	0
836	ASV836	399	6	Yes	0	0	0	0	0	0	0	0	0	0	0	0	0	0	0	0	18	0	0	0	0	14	130	0	0	0	0	0	0	0	0	0	0	0	0	0	0	0	0	0	0	0	16	0	0
837	ASV837	295	5	Yes	0	0	0	0	0	0	0	0	0	0	0	0	0	0	0	0	0	0	0	0	0	0	0	0	0	0	0	0	0	0	0	0	0	0	0	0	0	237	0	25	9	8	0	16	0
838	ASV838	310	5	Yes	0	0	0	0	0	0	0	0	0	0	0	0	0	0	0	0	0	0	0	10	0	249	0	0	0	0	0	0	0	0	0	0	13	0	0	0	0	0	0	0	0	0	0	0	0
839	ASV839	404	3	Yes	0	0	0	0	0	0	0	0	0	0	0	0	0	0	0	0	399	0	0	0	0	0	1	0	0	0	0	0	0	0	0	0	0	0	0	4	0	0	0	0	0	0	0	0	0
840	ASV840	309	11	Yes	0	0	0	0	0	0	0	0	0	0	0	0	0	0	0	0	0	0	0	0	0	0	0	0	0	52	15	33	0	0	0	0	0	78	0	0	0	0	0	0	0	0	0	0	1
841	ASV841	309	5	Yes	0	0	0	0	0	0	0	0	0	0	0	0	0	0	0	0	0	0	0	0	0	0	0	0	0	0	0	0	0	131	0	0	0	0	0	0	0	0	0	33	10	44	0	91	0
842	ASV842	309	3	Yes	0	0	0	0	0	0	0	0	0	0	0	0	0	0	0	0	0	0	0	0	0	0	0	0	0	0	0	0	0	0	0	0	0	0	0	0	0	0	0	0	0	0	0	0	0
843	ASV843	308	3	Yes	0	0	0	0	0	5	0	0	0	0	0	0	0	0	0	0	0	0	0	0	0	0	0	0	0	132	0	0	0	0	0	0	0	171	0	0	0	0	0	0	0	0	0	0	0
844	ASV844	307	14	Yes	0	0	0	0	0	0	0	0	0	5	0	0	0	0	0	0	0	0	0	29	0	0	0	0	0	0	0	0	0	15	0	0	0	0	5	0	0	0	0	0	0	0	0	0	26
845	ASV845	307	4	Yes	0	0	0	0	0	0	0	0	0	0	0	0	0	0	0	0	0	154	0	0	0	0	0	0	0	0	0	0	0	0	0	0	0	0	0	0	0	0	20	37	0	0	0	96	0
846	ASV846	290	12	Yes	0	0	0	0	0	0	0	0	0	0	0	0	0	0	0	11	0	2	0	10	0	0	6	0	43	0	0	0	0	16	0	0	0	0	0	0	0	0	0	2	0	0	0	24	0
847	ASV847	293	5	Yes	0	0	0	0	0	0	0	0	0	0	0	0	0	0	0	0	0	0	0	12	0	0	0	0	0	0	0	0	0	0	0	0	0	0	0	0	0	0	0	0	12	0	0	0	0
848	ASV848	243	14	Yes	0	0	0	0	0	0	0	0	0	0	0	0	0	0	0	0	0	0	0	15	0	0	0	0	0	0	0	0	0	0	0	0	0	0	0	0	0	1	8	12	0	0	0	0	4
849	ASV849	307	1	No	0	0	0	0	0	0	0	0	0	0	0	0	0	0	0	0	0	0	0	0	0	0	0	0	0	0	0	0	0	0	0	307	0	0	0	0	0	0	0	0	0	0	0	0	0
851	ASV851	322	9	Yes	0	0	0	0	0	36	0	8	0	148	15	0	0	23	0	0	0	0	0	0	0	0	0	0	0	0	0	0	0	76	1	0	11	0	0	0	0	0	0	0	0	0	0	0	0
852	ASV852	305	11	Yes	0	0	0	0	0	0	0	0	0	13	0	0	0	0	0	0	0	0	0	0	0	0	34	68	2	0	0	0	0	7	0	0	0	0	0	0	0	0	0	0	0	0	0	0	27
853	ASV853	302	10	Yes	0	0	0	0	0	0	0	0	0	0	0	0	0	0	0	63	0	0	65	0	0	39	2	117	2	0	0	0	0	0	0	0	0	8	0	0	0	0	0	1	0	0	0	0	1
854	ASV854	298	10	Yes	0	0	0	0	0	0	0	0	0	1	0	0	0	0	0	0	0	0	0	0	0	0	0	0	0	0	0	0	0	0	0	0	0	0	0	0	0	0	0	0	0	0	0	0	21
856	ASV856	307	4	Yes	0	0	0	0	0	0	0	0	0	0	0	0	0	0	0	0	0	0	0	0	0	0	0	0	0	0	0	0	0	0	0	0	0	0	0	0	0	0	0	37	0	201	53	16	0
857	ASV857	302	4	Yes	0	0	69	0	207	0	0	0	0	0	0	0	0	0	0	0	0	0	0	0	0	0	0	0	0	25	0	0	0	0	0	0	0	0	0	0	0	0	0	0	0	0	0	0	0
858	ASV858	302	5	Yes	0	0	0	0	0	0	0	0	0	0	0	0	0	0	0	0	0	0	0	0	0	0	0	0	0	0	0	0	0	0	0	0	0	0	2	0	0	0	0	0	0	91	0	0	0
859	ASV859	301	6	Yes	0	0	0	0	0	0	0	0	0	0	0	0	0	0	0	0	0	0	0	0	0	0	0	0	0	0	0	0	0	0	0	0	0	0	0	0	0	0	0	133	11	24	19	113	0
860	ASV860	300	9	Yes	0	0	0	0	0	0	0	0	0	0	0	0	0	20	0	0	0	0	0	0	0	0	0	0	0	0	0	0	0	50	0	0	0	0	10	0	0	0	100	7	0	0	0	0	4
861	ASV861	300	10	Yes	0	0	0	0	0	0	0	0	0	0	0	0	0	0	0	9	0	0	0	98	0	1	20	4	122	0	0	0	0	0	0	0	0	0	0	0	0	0	0	0	0	0	0	0	0
862	ASV862	298	4	Yes	0	0	0	0	0	0	0	0	0	0	0	0	0	0	0	0	0	0	0	0	0	0	0	0	0	0	0	0	0	0	0	0	0	0	0	0	0	0	0	0	0	0	0	0	0
863	ASV863	298	1	No	0	0	0	0	0	0	0	0	0	0	0	0	0	0	0	0	0	0	0	0	0	0	0	0	0	0	0	0	0	0	0	0	0	0	0	0	0	0	0	0	0	0	0	0	0
865	ASV865	293	4	No	0	0	0	0	0	0	0	0	0	0	0	0	0	0	0	0	125	0	0	0	0	104	34	0	0	0	0	0	0	0	0	0	0	0	0	30	0	0	0	0	0	0	0	0	0
866	ASV866	293	4	Yes	0	0	0	0	0	0	0	0	0	0	0	0	0	0	0	0	0	0	0	0	0	0	0	0	0	0	0	0	0	0	0	0	0	0	0	0	0	0	0	63	0	6	143	81	0
867	ASV867	147	3	Yes	0	0	0	0	0	0	0	0	0	0	0	0	0	0	0	0	0	0	0	0	0	0	0	0	0	0	0	0	0	0	0	0	0	0	0	0	0	0	0	27	0	44	76	0	0
868	ASV868	301	13	Yes	0	0	0	0	0	0	0	0	0	0	7	0	0	8	6	0	0	0	0	0	0	0	0	0	0	0	0	0	0	23	0	0	0	0	0	0	0	0	4	0	0	0	0	0	13
869	ASV869	287	3	Yes	0	0	0	0	32	0	0	0	0	0	0	0	0	0	0	0	0	0	0	0	0	0	0	0	0	0	0	0	0	0	0	0	0	0	0	0	0	0	0	0	0	0	0	230	0
871	ASV871	253	7	Yes	0	0	0	0	0	0	0	0	0	0	0	0	0	0	0	0	9	0	0	0	0	0	0	0	0	0	0	0	0	0	0	0	0	0	0	0	0	0	0	0	0	0	0	0	0
872	ASV872	286	7	Yes	0	0	0	0	0	0	0	0	0	2	0	0	0	0	0	0	183	0	15	0	0	0	0	0	0	0	0	0	0	0	0	0	0	0	0	0	0	0	0	0	0	0	0	0	0
873	ASV873	286	13	Yes	0	0	0	0	0	0	0	0	0	0	0	0	0	0	0	0	0	0	0	3	0	14	0	0	7	0	0	0	0	0	0	0	0	0	0	0	0	0	9	0	0	0	0	0	0
874	ASV874	285	4	Yes	0	0	0	0	0	0	0	0	0	0	0	0	159	18	0	0	0	0	0	0	0	0	0	0	0	0	0	0	0	0	0	0	0	0	0	0	0	0	58	0	0	0	0	50	0
875	ASV875	296	6	Yes	0	0	0	0	0	0	0	0	0	0	0	0	0	0	0	0	0	0	0	0	0	0	0	0	3	0	0	0	0	0	0	0	0	0	5	0	0	0	0	64	24	0	0	142	0
877	ASV877	284	8	Yes	0	0	0	0	0	0	0	0	0	0	1	0	0	0	0	8	0	0	0	0	0	0	0	0	0	0	0	0	0	0	0	0	0	0	0	0	0	0	0	0	0	0	0	0	0
879	ASV879	283	7	Yes	0	0	0	0	0	0	0	0	0	0	0	0	0	0	0	41	0	0	0	25	0	0	4	0	134	0	0	0	0	0	0	0	0	0	12	0	0	3	0	0	0	0	0	0	0
880	ASV880	282	11	Yes	0	0	0	0	0	18	0	29	4	55	2	0	0	27	0	0	0	0	0	0	0	0	0	0	0	53	0	0	18	2	0	0	0	72	0	0	0	0	0	0	0	0	0	0	0
881	ASV881	276	9	Yes	0	0	0	0	0	0	0	0	0	0	3	0	0	0	0	0	0	0	0	0	0	0	0	0	0	0	0	0	0	0	0	0	0	0	0	0	0	0	0	136	7	9	25	62	1
883	ASV883	278	2	Yes	0	0	0	0	0	0	0	0	0	0	0	0	0	0	0	0	0	0	0	0	0	0	0	0	0	0	0	0	0	0	0	0	0	0	0	0	0	0	0	0	0	0	0	0	0
884	ASV884	105	7	Yes	0	0	0	0	0	0	0	0	0	0	2	0	0	44	7	1	0	0	0	0	0	0	0	0	0	0	0	0	0	0	0	0	0	0	0	0	42	0	0	0	0	0	0	0	0
885	ASV885	269	10	Yes	0	0	0	0	0	0	0	0	0	0	0	0	0	0	0	0	0	0	0	0	0	0	0	0	0	0	0	0	0	0	0	0	0	0	1	0	0	0	0	11	33	0	122	32	0
886	ASV886	259	3	Yes	0	0	0	0	0	0	0	0	0	0	0	0	0	0	0	0	0	0	0	0	0	0	0	0	31	0	0	0	0	0	0	0	0	0	0	0	0	0	0	32	0	0	0	0	0
887	ASV887	275	11	Yes	0	0	0	0	0	0	0	0	0	4	4	0	0	24	0	0	0	0	0	0	0	0	0	0	0	0	0	0	0	50	0	0	0	0	34	0	0	0	105	6	0	0	0	15	0
888	ASV888	275	7	Yes	0	0	0	0	0	0	0	0	0	0	44	0	17	16	122	1	0	0	0	0	0	0	0	0	0	0	0	0	0	2	0	73	0	0	0	0	0	0	0	0	0	0	0	0	0
889	ASV889	274	13	Yes	0	0	0	0	0	0	0	0	0	0	21	0	0	0	13	4	0	0	0	0	0	0	0	0	0	0	0	0	0	19	0	0	0	0	0	0	0	0	0	0	0	0	0	0	15
890	ASV890	274	3	Yes	0	0	0	0	0	0	0	0	0	0	0	0	0	0	0	0	0	0	0	0	0	0	0	0	0	0	0	0	0	0	0	0	0	0	0	0	0	0	0	0	0	0	0	109	0
891	ASV891	131	1	No	0	0	0	0	0	0	0	0	0	0	0	0	0	0	0	0	0	0	0	0	0	0	0	0	0	0	0	0	0	0	0	0	0	0	0	0	0	0	0	0	0	131	0	0	0
892	ASV892	251	5	Yes	0	0	0	0	0	0	0	0	0	0	0	0	0	0	0	21	0	0	0	0	0	0	0	0	0	0	0	0	0	0	0	0	0	0	6	0	222	0	1	0	0	0	0	0	0
893	ASV893	179	4	Yes	0	0	0	0	0	0	0	0	0	0	0	0	0	0	0	29	0	0	0	0	0	0	0	0	0	0	0	0	0	0	0	0	0	0	58	0	81	0	11	0	0	0	0	0	0
895	ASV895	271	14	Yes	0	0	0	0	0	0	0	0	0	0	0	0	0	0	0	0	0	0	0	0	0	0	3	0	1	0	0	0	0	0	0	0	0	0	0	0	0	0	0	0	0	0	0	0	7
896	ASV896	289	5	Yes	45	0	0	164	36	0	0	0	0	29	0	0	0	0	0	0	0	0	0	0	0	0	0	0	0	0	0	0	0	0	0	0	0	0	0	0	0	0	0	0	0	0	0	0	0
897	ASV897	269	15	Yes	0	0	0	0	0	1	0	0	0	0	0	0	2	0	0	0	0	0	0	0	0	0	0	0	15	0	0	0	0	11	0	0	0	0	0	0	0	0	2	0	0	0	0	0	2
898	ASV898	269	9	Yes	0	0	0	0	0	3	0	0	0	0	0	0	0	0	0	0	0	0	0	0	0	95	40	0	0	0	0	0	0	33	0	29	0	0	47	0	0	0	0	0	0	0	0	0	3
899	ASV899	32	1	No	0	0	0	0	0	0	0	0	0	0	0	0	0	0	0	0	0	0	0	0	0	0	0	0	0	0	0	0	0	0	0	0	0	0	0	0	0	0	0	0	0	0	0	0	32
901	ASV901	263	15	Yes	0	0	0	0	0	0	0	0	0	0	0	0	0	0	0	0	0	0	0	0	0	0	0	0	0	0	0	0	0	0	0	0	0	28	5	0	0	40	1	10	0	23	25	4	0
902	ASV902	267	13	Yes	0	0	0	0	0	0	0	0	0	6	0	0	0	0	0	0	0	0	0	0	0	0	0	0	0	0	0	0	0	0	0	7	0	0	0	0	0	0	0	0	0	0	0	0	4
903	ASV903	267	1	No	0	0	0	0	0	0	0	0	0	0	0	0	0	0	0	0	0	0	0	0	0	0	267	0	0	0	0	0	0	0	0	0	0	0	0	0	0	0	0	0	0	0	0	0	0
906	ASV906	261	2	Yes	0	0	0	0	0	0	0	0	0	0	0	0	0	0	0	0	0	0	0	0	0	0	0	0	0	0	0	0	0	0	0	0	0	0	0	0	0	0	0	0	0	0	0	0	0
907	ASV907	260	4	Yes	42	0	0	97	118	0	0	0	0	3	0	0	0	0	0	0	0	0	0	0	0	0	0	0	0	0	0	0	0	0	0	0	0	0	0	0	0	0	0	0	0	0	0	0	0
908	ASV908	260	4	Yes	0	0	0	0	0	0	0	0	0	0	0	0	0	0	0	0	0	0	0	0	0	0	0	0	0	0	0	0	0	0	0	0	0	0	0	0	0	0	60	0	0	0	0	0	0
909	ASV909	259	14	Yes	0	0	0	0	0	4	0	0	5	37	0	0	0	0	0	0	0	0	0	2	0	0	0	0	62	6	0	0	28	0	0	0	0	0	14	0	0	27	0	0	0	0	0	0	0
912	ASV912	257	7	Yes	0	0	0	0	0	0	0	0	0	0	0	0	0	0	0	8	0	15	30	28	0	0	0	18	150	0	0	0	0	0	0	0	0	0	0	0	0	0	0	0	0	0	0	8	0
913	ASV913	257	8	Yes	0	0	0	0	0	0	0	0	0	0	0	0	0	0	0	0	0	0	0	0	0	0	0	0	0	0	0	0	0	44	0	16	0	0	0	0	0	0	0	0	0	0	0	0	5
914	ASV914	257	1	No	0	0	0	0	0	0	0	0	0	0	0	0	0	0	0	0	0	0	0	0	0	0	0	0	0	0	0	0	0	0	0	0	0	0	0	0	0	0	0	0	0	0	0	0	0
915	ASV915	112	3	Yes	0	0	0	0	0	0	0	0	0	8	0	0	0	0	0	0	0	0	0	0	0	0	0	0	0	0	0	0	0	0	0	0	0	0	0	0	0	0	0	0	0	0	0	0	0
916	ASV916	256	2	Yes	0	0	0	0	0	0	0	0	0	0	0	0	0	0	0	0	0	0	0	0	0	0	0	0	0	0	0	0	0	0	0	0	0	0	0	0	0	0	0	0	0	103	153	0	0
917	ASV917	255	19	Yes	0	0	0	0	0	0	0	0	0	0	0	0	0	0	2	2	0	32	10	13	0	4	19	4	37	0	0	0	0	0	0	0	0	3	0	0	0	0	0	2	0	0	0	1	0
918	ASV918	255	1	No	0	0	0	0	0	0	0	0	0	0	0	0	0	0	0	0	0	0	0	0	0	0	0	0	0	0	0	0	0	0	0	0	0	0	0	0	0	0	0	0	255	0	0	0	0
919	ASV919	254	3	Yes	0	0	0	0	0	0	0	0	0	0	0	0	0	0	0	0	0	0	0	23	0	0	0	0	172	0	0	0	0	0	0	0	0	0	0	0	0	0	0	0	0	0	0	59	0
920	ASV920	185	2	Yes	0	0	0	0	0	0	0	0	0	0	0	0	0	0	0	0	0	0	0	0	0	0	0	0	0	0	0	0	0	0	0	0	0	0	0	0	0	0	0	153	0	32	0	0	0
921	ASV921	111	2	Yes	0	0	0	0	0	0	0	0	0	0	0	0	0	0	0	0	0	0	0	0	0	0	0	0	0	0	0	0	0	0	0	0	0	0	0	0	26	0	0	0	0	0	0	0	0
922	ASV922	234	4	Yes	0	0	0	0	0	0	0	0	0	5	0	0	0	0	0	0	0	0	0	20	0	0	0	0	113	0	0	0	0	0	0	0	0	0	0	0	0	0	0	0	0	0	0	0	0
923	ASV923	252	14	Yes	0	0	0	0	0	0	0	0	0	0	20	0	12	64	0	0	0	0	0	0	0	0	0	0	0	0	0	0	0	17	0	0	0	6	5	0	26	5	0	0	0	0	0	0	0
924	ASV924	252	3	Yes	0	0	0	0	0	0	0	0	0	0	0	0	0	0	0	0	0	0	0	24	0	0	0	0	64	0	0	0	0	0	0	0	0	0	0	0	0	0	0	0	0	0	0	0	0
925	ASV925	243	9	Yes	0	0	0	0	0	0	0	0	0	0	0	0	0	0	0	0	0	0	0	2	0	11	28	22	0	0	0	0	0	13	0	0	0	0	5	0	0	159	1	2	0	0	0	0	0
926	ASV926	250	13	Yes	0	0	0	0	0	0	0	0	0	0	0	0	0	0	0	0	0	0	0	0	0	0	0	0	0	0	0	0	0	0	0	0	0	0	0	0	0	0	0	7	0	0	0	0	22
929	ASV929	248	3	Yes	0	0	0	0	0	0	0	0	0	0	16	0	0	0	0	26	0	0	0	0	0	0	0	0	0	0	0	0	0	0	0	206	0	0	0	0	0	0	0	0	0	0	0	0	0
930	ASV930	247	11	Yes	0	0	0	0	0	0	0	122	1	16	0	0	18	22	4	0	0	0	0	0	0	0	0	0	0	8	0	6	0	0	0	0	0	36	0	10	0	4	0	0	0	0	0	0	0
931	ASV931	288	12	Yes	0	0	0	0	0	0	0	0	0	0	0	0	0	58	2	0	0	3	0	16	0	0	0	0	23	0	0	0	0	25	0	0	0	25	0	0	0	0	0	0	0	0	0	0	0
932	ASV932	244	3	Yes	0	0	0	0	0	0	0	0	0	0	0	0	0	0	192	0	0	0	0	0	0	0	0	0	0	0	0	0	0	0	0	0	0	0	0	0	0	0	0	15	0	0	0	0	0
933	ASV933	244	2	No	0	0	0	0	0	0	0	0	0	0	0	0	0	0	0	0	0	0	0	0	0	0	0	0	0	0	0	0	0	0	0	0	0	0	39	0	0	0	0	0	0	0	0	0	0
934	ASV934	274	7	Yes	116	0	26	0	86	4	0	0	0	4	0	0	0	0	0	0	0	0	0	0	0	0	0	0	0	13	0	0	0	0	0	0	0	0	0	0	0	0	0	0	0	0	0	0	0
935	ASV935	243	16	Yes	0	0	0	0	0	0	0	0	0	0	6	0	14	54	11	16	0	0	0	14	0	0	13	0	15	0	0	0	0	28	0	0	0	0	2	0	0	0	19	0	0	0	0	0	0
936	ASV936	243	1	No	0	0	0	0	0	0	0	0	0	0	0	0	0	0	0	0	0	0	0	0	0	0	0	0	0	0	0	0	0	0	0	0	0	243	0	0	0	0	0	0	0	0	0	0	0
937	ASV937	270	8	Yes	0	0	0	0	0	0	0	0	0	0	64	0	21	153	6	0	0	0	0	0	0	0	0	0	0	0	0	0	0	12	0	0	0	0	1	0	0	0	9	0	0	0	0	0	0
938	ASV938	241	3	Yes	0	0	0	0	0	0	0	0	0	0	0	0	0	0	0	0	0	0	0	0	0	0	0	0	0	0	0	0	0	150	0	0	0	0	0	0	0	0	0	0	0	0	0	0	0
939	ASV939	239	4	Yes	0	0	0	0	0	0	0	0	0	0	0	0	0	0	0	0	0	0	0	0	0	0	0	0	0	0	0	0	0	0	0	0	184	31	0	5	0	0	0	0	0	0	0	0	0
941	ASV941	158	8	Yes	0	0	0	0	0	0	0	0	0	0	0	0	0	0	0	0	0	0	0	0	0	0	0	0	0	0	0	0	0	0	0	0	0	0	0	0	0	0	5	34	9	38	48	18	3
942	ASV942	237	3	Yes	0	0	0	0	0	0	0	0	0	0	0	0	124	0	1	0	0	0	0	0	0	0	0	0	0	0	0	0	0	0	0	0	0	0	0	0	0	0	0	0	0	0	0	0	0
943	ASV943	237	10	Yes	0	0	0	0	0	0	0	0	0	0	0	0	0	5	0	0	0	0	0	0	0	0	0	4	0	0	0	0	0	0	0	0	0	0	0	0	0	2	2	0	0	0	0	17	0
944	ASV944	235	10	Yes	0	0	0	0	0	0	0	0	0	0	0	0	0	0	0	0	0	0	0	0	0	0	0	0	0	0	0	0	0	0	0	3	0	0	0	0	0	0	0	0	0	0	0	0	18
945	ASV945	235	1	No	0	0	0	0	0	0	0	0	0	0	0	0	0	0	0	0	0	0	0	0	0	0	0	0	0	0	0	0	0	0	0	0	0	0	0	0	0	0	0	0	0	0	0	235	0
947	ASV947	234	6	Yes	0	0	0	0	0	3	0	11	0	64	7	0	0	0	0	0	0	0	0	0	0	0	0	0	0	72	0	0	0	0	0	0	0	77	0	0	0	0	0	0	0	0	0	0	0
948	ASV948	234	2	Yes	0	0	0	0	0	0	0	0	0	0	0	0	0	0	0	0	0	0	0	116	0	0	0	0	118	0	0	0	0	0	0	0	0	0	0	0	0	0	0	0	0	0	0	0	0
949	ASV949	234	4	Yes	0	0	0	0	0	0	0	0	0	0	0	0	0	0	0	0	0	0	0	0	0	0	0	0	0	0	1	0	8	0	0	0	0	0	0	0	163	0	62	0	0	0	0	0	0
950	ASV950	254	5	Yes	0	0	0	0	0	0	0	0	0	0	0	0	0	0	0	11	0	0	0	0	0	0	72	0	0	0	0	0	0	0	0	0	0	0	0	0	0	0	8	0	0	0	0	0	0
951	ASV951	232	3	Yes	0	0	0	0	0	0	0	118	0	0	0	0	91	0	0	0	0	0	0	0	0	0	0	0	0	0	0	0	0	0	0	0	0	0	0	0	0	0	23	0	0	0	0	0	0
952	ASV952	231	6	Yes	83	0	0	0	65	0	0	0	0	0	0	0	0	0	0	0	0	16	0	0	0	0	0	0	2	0	0	0	0	0	0	0	0	21	0	0	0	0	0	0	0	0	0	0	0
953	ASV953	2	2	No	1	0	0	0	0	0	0	0	0	0	0	0	0	0	0	0	0	0	0	0	0	0	0	0	0	0	0	0	0	0	0	0	0	0	0	0	0	0	0	0	0	0	0	0	0
954	ASV954	230	1	No	0	0	0	0	0	0	0	0	0	0	0	0	0	0	0	0	0	0	0	0	0	0	0	0	0	0	0	0	0	0	0	0	0	0	0	0	0	0	0	0	0	0	0	230	0
955	ASV955	229	7	Yes	0	0	0	117	0	0	0	6	0	5	0	0	0	0	0	0	0	0	0	14	0	0	0	0	0	0	0	0	24	0	0	0	0	53	0	0	0	0	0	0	0	0	0	0	0
957	ASV957	228	2	No	0	0	0	0	58	0	0	0	0	0	0	0	0	0	0	0	0	0	0	0	0	0	0	0	0	0	0	0	0	0	0	0	0	170	0	0	0	0	0	0	0	0	0	0	0
959	ASV959	221	10	Yes	0	0	0	0	0	0	0	0	0	0	22	0	0	16	0	0	0	0	0	0	0	0	0	0	0	0	0	0	0	0	0	0	0	0	0	0	0	0	0	0	0	0	0	0	6
960	ASV960	190	11	Yes	0	0	0	0	0	0	0	0	0	0	2	0	0	3	0	0	0	0	0	0	0	0	0	0	0	0	0	0	0	38	0	0	0	0	10	0	0	0	6	0	0	0	0	0	0
961	ASV961	227	9	Yes	0	0	0	0	0	0	0	0	0	0	0	0	0	18	0	0	0	0	0	0	0	0	0	0	0	0	0	0	0	0	0	0	0	0	1	0	0	0	0	0	0	0	0	0	12
964	ASV964	225	8	Yes	0	0	0	0	0	0	0	0	0	0	3	0	0	0	0	0	0	0	0	0	0	0	0	0	0	0	0	0	0	0	0	0	0	0	0	0	0	0	0	0	0	0	0	0	47
965	ASV965	225	8	Yes	0	0	0	0	0	0	0	0	0	0	0	0	0	0	0	0	0	0	0	3	0	101	35	0	29	0	0	0	0	0	0	0	0	0	0	0	0	0	8	0	0	0	0	0	0
966	ASV966	225	5	Yes	0	0	0	0	0	0	0	0	0	0	0	0	0	0	0	0	0	0	0	0	0	0	0	0	0	0	0	0	0	0	0	0	145	0	0	0	0	1	0	0	0	0	0	25	0
967	ASV967	240	1	No	0	0	0	0	0	0	0	0	0	0	0	0	0	0	0	0	0	0	0	0	0	0	0	0	0	0	0	0	0	0	0	0	0	0	0	0	0	0	0	0	0	0	0	240	0
969	ASV969	224	2	Yes	0	0	0	0	0	0	0	0	0	0	0	0	0	0	0	0	0	0	0	0	0	0	0	0	0	0	0	0	0	0	0	0	223	0	0	0	0	0	0	0	0	0	0	1	0
970	ASV970	219	13	Yes	0	0	0	39	0	0	0	0	0	0	6	0	2	0	0	0	0	0	0	0	0	0	0	0	0	0	0	0	0	0	0	0	0	0	0	0	0	0	0	6	0	0	23	7	40
973	ASV973	207	2	Yes	0	0	0	0	0	0	0	0	0	0	0	0	0	0	200	0	0	0	0	0	0	0	0	0	0	0	0	0	0	0	0	0	0	0	0	0	0	0	0	0	0	0	0	0	0
974	ASV974	222	5	Yes	0	0	0	0	0	0	0	0	0	0	0	0	0	0	0	0	0	0	0	0	0	0	0	0	0	0	0	0	0	0	0	0	0	0	0	0	0	0	0	55	0	0	0	0	2
975	ASV975	214	3	No	0	0	0	0	0	0	0	0	0	0	0	0	0	0	0	0	12	0	0	0	0	0	0	0	191	0	0	0	0	0	0	0	0	0	0	0	0	0	0	0	11	0	0	0	0
976	ASV976	221	5	Yes	0	0	0	0	0	0	0	0	0	0	0	0	0	0	0	11	0	74	16	0	0	0	109	11	0	0	0	0	0	0	0	0	0	0	0	0	0	0	0	0	0	0	0	0	0
977	ASV977	220	7	Yes	0	0	0	0	0	2	0	0	0	0	17	0	0	13	0	0	0	0	0	0	0	0	0	0	0	0	0	0	0	157	0	0	0	0	0	0	0	0	0	0	0	0	0	0	2
978	ASV978	178	8	Yes	0	0	0	0	0	0	0	0	0	0	0	0	0	0	0	0	0	0	0	0	0	0	0	0	0	16	0	0	0	6	0	0	0	0	3	0	0	0	0	0	0	0	0	0	6
979	ASV979	188	7	Yes	0	0	0	0	0	0	0	1	0	0	13	0	0	0	0	0	0	0	0	0	0	0	0	0	1	0	0	0	0	0	0	0	0	0	0	0	29	0	8	0	0	0	0	0	9
980	ASV980	165	6	Yes	0	0	0	0	0	0	0	0	0	0	0	0	0	0	0	0	0	0	0	0	0	0	0	0	0	0	0	0	0	0	0	0	0	0	0	0	0	0	8	53	0	37	16	29	0
981	ASV981	218	3	Yes	63	0	0	44	111	0	0	0	0	0	0	0	0	0	0	0	0	0	0	0	0	0	0	0	0	0	0	0	0	0	0	0	0	0	0	0	0	0	0	0	0	0	0	0	0
982	ASV982	217	4	Yes	0	0	0	0	0	0	0	0	0	0	0	0	0	0	0	48	0	0	0	0	0	0	0	0	71	0	0	0	0	0	0	0	0	0	0	0	0	0	0	0	0	0	0	0	0
985	ASV985	208	6	Yes	0	0	0	0	0	0	0	0	0	0	0	0	0	0	0	0	0	0	0	0	0	0	0	0	0	0	0	0	0	17	0	0	0	0	2	0	0	30	0	21	0	0	0	0	0
986	ASV986	215	1	No	0	0	0	0	0	0	0	0	0	0	0	0	0	0	0	0	0	0	0	0	0	0	0	0	0	0	0	0	0	215	0	0	0	0	0	0	0	0	0	0	0	0	0	0	0
987	ASV987	214	3	Yes	0	0	195	0	0	0	0	0	0	4	0	0	0	0	0	0	0	0	0	0	0	0	0	0	0	0	0	0	0	0	0	0	0	0	0	0	0	0	0	0	0	0	0	0	0
988	ASV988	214	1	No	0	0	0	0	0	0	0	0	0	0	0	0	0	0	0	0	0	0	0	0	0	0	0	0	0	0	0	0	0	0	0	0	0	0	0	0	0	0	0	0	214	0	0	0	0
989	ASV989	214	5	Yes	0	0	0	0	0	0	0	0	0	0	0	0	0	0	0	0	0	0	0	0	0	0	0	0	0	0	0	0	0	0	0	0	0	0	0	0	0	0	0	0	0	0	0	0	0
990	ASV990	213	6	Yes	0	0	0	0	0	15	0	12	0	149	17	0	0	17	0	0	0	0	0	0	0	0	0	0	0	0	0	0	0	0	0	0	0	0	0	0	0	0	0	0	0	0	0	0	0
991	ASV991	212	11	Yes	0	0	0	0	0	0	0	0	0	0	50	0	36	8	38	1	0	0	0	25	0	0	16	0	11	0	0	0	0	0	0	0	0	0	0	0	0	0	6	0	0	16	0	0	0
992	ASV992	311	1	No	0	0	0	0	0	0	0	0	0	0	0	0	0	0	0	0	0	0	0	0	0	0	0	0	0	0	0	0	0	0	0	0	0	0	0	0	311	0	0	0	0	0	0	0	0
993	ASV993	212	2	Yes	0	0	0	0	0	0	0	0	0	0	0	0	0	0	0	0	0	0	0	0	0	0	0	0	0	0	0	0	0	0	0	0	0	0	0	0	0	0	96	0	0	0	0	0	0
994	ASV994	202	3	Yes	0	0	0	0	0	0	0	0	0	0	0	0	0	0	0	0	0	0	0	0	0	0	0	0	0	0	0	0	0	0	0	0	0	0	0	0	0	0	0	175	13	0	14	0	0
995	ASV995	209	8	Yes	0	0	0	0	0	0	0	0	0	0	0	0	0	0	0	5	0	0	0	0	0	0	15	0	0	0	0	0	0	0	0	0	0	0	3	0	0	0	0	2	0	0	0	0	0
996	ASV996	18	1	No	0	0	0	0	0	0	0	0	0	0	0	0	0	0	0	0	0	0	0	18	0	0	0	0	0	0	0	0	0	0	0	0	0	0	0	0	0	0	0	0	0	0	0	0	0
997	ASV997	208	4	Yes	40	0	27	51	90	0	0	0	0	0	0	0	0	0	0	0	0	0	0	0	0	0	0	0	0	0	0	0	0	0	0	0	0	0	0	0	0	0	0	0	0	0	0	0	0
998	ASV998	202	3	Yes	0	0	0	0	0	0	0	0	0	0	0	0	0	0	0	0	0	0	0	0	0	5	0	0	0	0	0	0	0	0	0	0	0	0	0	0	0	0	0	0	0	0	0	0	0
999	ASV999	208	3	Yes	0	0	0	0	0	0	0	0	0	0	0	0	0	0	0	0	0	0	0	0	0	0	0	0	0	0	0	0	0	0	0	0	0	0	0	0	0	0	0	11	0	25	0	172	0
1000	ASV1000	171	8	Yes	0	0	0	0	0	0	0	0	0	0	0	0	0	0	0	0	0	0	0	0	0	0	0	0	0	0	0	0	0	0	0	0	0	0	0	0	0	0	0	8	0	4	24	13	0
1001	ASV1001	235	2	Yes	0	0	0	0	0	0	0	0	0	0	0	0	0	0	0	0	0	0	0	0	0	0	0	0	0	0	0	0	0	0	0	0	0	0	0	0	0	0	0	0	0	107	128	0	0
1002	ASV1002	79	3	Yes	0	0	0	0	0	0	0	0	0	0	0	0	0	0	0	0	0	0	0	0	0	0	0	0	3	0	0	0	0	0	0	0	0	0	0	0	0	0	0	0	0	0	0	0	0
1003	ASV1003	207	6	Yes	0	0	0	0	0	0	0	0	0	0	0	0	4	0	0	0	0	0	0	0	0	0	0	0	0	0	0	0	0	0	0	0	0	0	0	0	0	0	0	0	0	0	0	0	0
1004	ASV1004	202	4	Yes	0	0	0	0	0	0	0	0	0	0	0	0	0	0	0	0	0	0	0	0	0	168	0	0	0	0	0	0	0	20	0	0	0	0	0	0	0	3	0	0	0	0	0	0	0
1005	ASV1005	206	9	Yes	0	0	0	0	0	0	0	0	0	0	0	0	0	0	0	0	0	0	0	0	0	0	0	0	0	0	0	0	0	0	0	0	0	0	24	76	0	0	14	0	10	0	0	0	0
1006	ASV1006	205	3	Yes	0	0	0	0	154	0	0	0	0	17	0	0	0	34	0	0	0	0	0	0	0	0	0	0	0	0	0	0	0	0	0	0	0	0	0	0	0	0	0	0	0	0	0	0	0
1007	ASV1007	205	5	Yes	0	0	0	0	0	0	0	0	0	48	0	0	0	0	0	0	0	0	0	0	0	0	0	0	0	25	0	30	0	15	0	87	0	0	0	0	0	0	0	0	0	0	0	0	0
1008	ASV1008	205	3	Yes	0	0	0	0	0	0	0	0	0	0	0	0	0	0	0	0	0	0	0	0	0	0	0	0	34	0	0	0	0	0	0	0	0	13	0	0	0	158	0	0	0	0	0	0	0
1011	ASV1011	204	9	Yes	0	0	0	0	0	0	0	0	0	0	0	0	0	0	0	0	0	0	0	0	0	0	0	0	0	0	0	0	0	0	0	0	0	0	0	0	0	0	0	5	0	0	0	0	44
1012	ASV1012	155	6	Yes	0	0	0	0	0	0	0	0	0	0	35	0	0	0	0	101	0	0	0	0	0	0	0	0	0	0	0	0	0	0	0	0	0	0	3	0	0	0	0	0	0	0	0	0	6
1013	ASV1013	203	3	Yes	0	0	0	0	0	0	0	0	0	0	0	0	0	0	0	7	57	0	0	0	0	139	0	0	0	0	0	0	0	0	0	0	0	0	0	0	0	0	0	0	0	0	0	0	0
1014	ASV1014	203	1	No	0	0	0	0	0	0	0	0	0	0	0	0	0	0	0	0	0	0	0	0	0	203	0	0	0	0	0	0	0	0	0	0	0	0	0	0	0	0	0	0	0	0	0	0	0
1015	ASV1015	203	2	Yes	0	0	0	0	0	0	0	0	0	0	0	0	0	0	0	0	0	0	0	0	0	0	0	0	0	65	0	0	0	0	0	0	0	138	0	0	0	0	0	0	0	0	0	0	0
1016	ASV1016	202	2	Yes	0	0	135	67	0	0	0	0	0	0	0	0	0	0	0	0	0	0	0	0	0	0	0	0	0	0	0	0	0	0	0	0	0	0	0	0	0	0	0	0	0	0	0	0	0
1017	ASV1017	202	3	Yes	0	0	14	121	67	0	0	0	0	0	0	0	0	0	0	0	0	0	0	0	0	0	0	0	0	0	0	0	0	0	0	0	0	0	0	0	0	0	0	0	0	0	0	0	0
1018	ASV1018	207	6	Yes	0	0	0	0	26	0	0	1	0	7	0	0	0	0	33	0	0	0	0	0	0	0	0	0	0	0	0	0	0	0	0	0	0	15	0	0	0	0	0	0	0	0	0	0	0
1019	ASV1019	202	5	Yes	0	0	0	0	0	0	0	0	0	0	9	0	0	13	0	0	0	0	0	0	0	0	0	0	0	0	0	0	0	129	0	0	0	0	7	0	0	0	44	0	0	0	0	0	0
1021	ASV1021	202	1	No	0	0	0	0	0	0	0	0	0	0	0	0	0	0	0	0	202	0	0	0	0	0	0	0	0	0	0	0	0	0	0	0	0	0	0	0	0	0	0	0	0	0	0	0	0
1025	ASV1025	135	6	No	0	0	0	0	0	0	0	0	0	0	1	0	0	0	0	0	0	0	0	0	0	0	0	0	0	0	0	0	0	0	0	0	0	0	0	0	0	0	0	0	0	0	0	0	0
1026	ASV1026	199	4	Yes	62	0	10	21	106	0	0	0	0	0	0	0	0	0	0	0	0	0	0	0	0	0	0	0	0	0	0	0	0	0	0	0	0	0	0	0	0	0	0	0	0	0	0	0	0
1027	ASV1027	199	10	Yes	0	0	0	0	0	0	0	0	0	0	1	0	9	0	0	1	0	0	0	0	0	0	0	0	0	1	0	0	0	0	0	0	0	0	0	0	0	0	0	0	0	0	0	0	1
1028	ASV1028	198	7	Yes	0	0	0	0	0	0	0	0	0	0	3	0	0	0	0	0	0	0	0	0	0	0	0	0	0	0	0	0	0	0	0	0	0	0	7	0	0	0	0	0	0	0	0	0	15
1029	ASV1029	198	6	Yes	0	0	0	0	0	0	0	0	0	0	0	0	0	0	0	0	1	0	0	0	0	0	0	0	0	0	0	0	0	0	0	0	0	0	0	0	1	0	0	18	0	0	27	70	0
1030	ASV1030	198	3	Yes	0	0	0	0	0	0	0	0	0	0	0	0	0	0	0	0	0	0	0	0	0	0	0	0	0	64	0	130	0	0	0	0	0	4	0	0	0	0	0	0	0	0	0	0	0
1032	ASV1032	243	3	Yes	0	0	0	0	0	0	0	0	0	0	0	0	0	0	0	0	0	0	0	0	0	0	0	0	0	0	0	0	0	0	0	0	0	0	0	0	0	0	0	38	0	14	0	191	0
1033	ASV1033	196	5	Yes	0	0	0	0	0	0	0	0	0	0	0	0	0	0	0	0	0	0	0	0	0	0	0	0	0	0	0	0	0	0	0	0	0	0	0	0	0	0	0	25	8	44	55	64	0
1034	ASV1034	151	7	Yes	0	0	0	0	0	0	0	0	0	0	0	0	0	0	0	9	114	0	0	12	0	0	0	0	4	0	0	0	0	0	0	0	0	0	0	0	0	0	0	6	0	0	0	0	0
1035	ASV1035	194	8	Yes	0	0	0	0	0	0	0	0	0	0	0	0	9	0	8	0	0	0	0	0	0	0	0	0	0	0	0	0	0	0	0	0	0	0	0	0	0	0	0	0	0	0	0	0	0
1037	ASV1037	193	7	Yes	0	0	0	0	0	0	0	0	6	0	0	0	0	0	0	0	0	0	0	0	0	0	0	0	0	0	0	0	0	0	0	0	0	37	0	10	24	55	3	0	0	0	0	0	0
1041	ASV1041	192	8	Yes	0	0	0	0	0	0	0	0	0	4	0	0	0	0	0	0	0	11	0	4	0	26	0	0	44	0	0	0	0	0	0	0	0	0	49	43	0	11	0	0	0	0	0	0	0
1044	ASV1044	190	3	Yes	0	0	0	0	0	0	0	0	0	0	0	0	0	10	0	0	0	0	0	0	0	0	0	0	0	0	0	0	0	0	0	0	0	0	0	0	0	0	0	0	0	0	151	0	0
1045	ASV1045	190	5	Yes	0	0	0	0	0	0	0	0	0	0	0	0	0	0	0	0	0	0	0	0	0	0	0	0	0	0	0	0	0	34	0	0	0	0	10	0	0	0	89	0	0	0	0	0	0
1047	ASV1047	190	2	Yes	0	0	0	0	0	0	0	0	0	0	0	0	0	0	0	0	0	0	0	0	0	0	0	0	0	0	0	0	0	0	0	0	0	0	0	0	0	0	0	0	0	0	0	0	0
1048	ASV1048	188	3	Yes	0	0	0	0	0	0	0	0	0	32	0	0	0	0	0	0	0	0	0	0	0	0	0	0	0	0	0	0	18	0	0	0	0	138	0	0	0	0	0	0	0	0	0	0	0
1049	ASV1049	188	2	Yes	0	0	0	0	0	0	0	0	0	0	0	0	0	0	0	0	0	0	0	0	0	0	9	0	0	0	0	0	0	0	0	0	0	0	0	0	179	0	0	0	0	0	0	0	0
1050	ASV1050	188	3	Yes	0	0	0	0	0	0	0	0	0	0	0	0	0	0	0	0	0	0	0	0	0	0	0	0	0	0	0	0	0	0	0	0	0	0	0	0	0	0	0	0	0	0	0	9	0
1051	ASV1051	164	6	No	0	0	0	0	0	0	0	0	0	0	0	0	0	0	0	0	0	0	0	0	0	0	0	0	0	0	0	0	20	0	0	0	0	0	38	0	0	0	0	26	0	25	0	16	0
1053	ASV1053	185	4	Yes	0	0	0	0	0	0	0	0	0	0	0	0	0	0	0	0	0	0	0	19	0	0	0	0	0	0	0	0	0	0	0	0	0	0	0	0	0	0	0	0	0	0	0	35	0
1054	ASV1054	185	4	Yes	0	0	0	0	0	0	0	0	0	0	0	0	0	0	0	0	0	0	0	0	0	0	0	0	0	0	0	0	0	0	0	0	0	0	0	0	0	0	0	104	0	0	47	21	0
1055	ASV1055	185	7	Yes	0	0	0	0	0	0	0	0	0	0	0	0	0	0	0	0	0	0	0	0	0	0	0	0	0	0	0	0	0	0	0	0	0	0	0	0	0	0	0	0	0	0	0	0	0
1056	ASV1056	182	11	Yes	0	0	0	0	0	0	0	0	0	0	0	0	0	0	0	18	59	0	1	6	0	0	0	7	26	0	0	0	0	0	0	27	0	25	0	5	0	3	5	0	0	0	0	0	0
1057	ASV1057	184	6	Yes	0	0	0	0	0	0	0	0	0	0	0	0	0	1	0	0	0	0	0	0	0	0	0	0	0	0	0	0	0	0	0	0	0	0	0	0	0	0	0	7	0	0	0	0	0
1058	ASV1058	183	5	No	0	0	0	0	0	0	0	0	0	0	0	0	0	0	0	0	0	0	0	13	0	9	2	0	1	0	0	0	0	0	0	0	0	0	0	0	0	0	0	0	0	158	0	0	0
1059	ASV1059	171	7	Yes	0	0	0	0	0	0	0	0	0	0	0	0	0	0	0	0	0	0	0	0	0	0	0	0	0	0	0	0	0	0	0	0	0	0	0	0	0	0	0	0	0	0	0	0	0
1060	ASV1060	182	2	Yes	0	0	0	0	160	0	0	0	0	0	0	0	0	22	0	0	0	0	0	0	0	0	0	0	0	0	0	0	0	0	0	0	0	0	0	0	0	0	0	0	0	0	0	0	0
1061	ASV1061	182	9	Yes	0	0	0	0	0	0	0	0	0	0	6	0	4	38	19	0	0	0	0	0	0	0	0	0	0	0	0	0	0	0	0	0	0	0	0	0	0	0	0	40	21	7	0	40	0
1062	ASV1062	182	1	No	0	0	0	0	0	0	0	0	0	0	0	0	0	0	0	0	0	0	0	0	0	0	0	0	0	0	0	0	0	0	0	0	0	0	0	0	0	0	0	0	0	0	0	182	0
1063	ASV1063	165	1	No	0	0	0	0	0	0	0	0	0	0	0	0	0	0	0	0	0	0	0	0	0	0	0	0	0	0	0	0	0	0	0	0	0	0	0	0	0	0	0	0	0	0	0	165	0
1064	ASV1064	3	1	No	0	0	0	0	0	0	0	0	0	0	0	0	0	0	0	0	0	0	0	0	0	0	0	0	0	0	0	0	0	0	0	0	0	0	0	0	0	0	0	0	0	0	0	0	0
1065	ASV1065	180	2	Yes	176	0	0	0	0	0	0	0	0	0	0	0	0	0	0	0	0	0	0	0	0	0	0	0	0	0	0	0	0	0	0	0	0	0	0	0	0	0	0	0	0	0	0	0	4
1066	ASV1066	180	4	Yes	0	0	0	0	0	0	0	0	0	0	0	0	0	0	0	0	0	0	0	0	0	0	0	0	0	0	0	0	0	0	0	0	0	0	0	0	0	0	0	0	1	0	132	41	0
1067	ASV1067	180	3	Yes	0	0	0	0	0	0	0	0	0	0	0	0	0	0	0	0	0	0	0	0	0	0	0	0	0	0	0	0	0	0	0	0	0	0	0	0	0	0	0	77	34	0	0	69	0
1068	ASV1068	179	7	Yes	0	0	0	0	0	0	0	0	0	0	0	0	4	0	0	0	0	40	0	1	0	16	0	0	0	0	0	0	0	0	0	0	0	0	0	0	0	0	0	0	0	6	0	0	0
1070	ASV1070	179	2	Yes	0	0	0	0	0	0	0	0	0	0	0	0	0	0	0	0	0	0	0	0	0	0	0	0	0	0	0	0	0	0	0	79	0	0	0	0	0	0	0	0	0	0	0	0	0
1072	ASV1072	173	5	Yes	0	0	0	0	0	0	0	0	0	0	0	0	0	0	0	0	0	0	0	0	0	0	0	0	0	0	0	0	0	3	0	101	0	0	21	0	0	0	0	34	0	0	0	0	0
1073	ASV1073	178	5	Yes	0	0	0	0	0	0	0	0	0	0	0	0	0	0	0	0	0	0	0	31	0	0	73	4	52	0	0	0	0	0	0	0	0	0	0	0	0	0	0	0	0	0	0	0	0
1076	ASV1076	177	2	Yes	0	0	0	0	0	0	0	0	0	0	0	0	0	0	0	0	0	0	0	0	0	0	0	0	0	0	0	0	0	0	0	0	0	0	0	0	0	0	0	0	0	0	0	0	0
1078	ASV1078	175	2	No	0	0	0	0	0	0	0	0	0	0	0	0	0	0	0	0	0	0	0	0	0	0	108	0	0	0	0	0	0	0	0	0	0	0	0	0	0	0	0	0	0	0	0	0	0
1080	ASV1080	174	6	Yes	0	0	0	0	0	0	0	0	0	0	0	0	0	0	0	17	0	22	0	13	0	0	0	0	46	0	0	0	0	0	0	0	0	0	0	0	0	0	0	0	0	0	0	68	0
1081	ASV1081	174	2	Yes	0	0	0	0	0	0	0	0	0	0	0	0	0	0	0	0	0	0	0	0	0	0	0	0	0	0	0	0	0	0	0	0	0	0	0	0	28	0	0	0	146	0	0	0	0
1082	ASV1082	173	3	Yes	0	0	0	0	0	0	0	0	0	0	0	0	0	0	0	0	0	0	0	0	0	0	0	0	0	0	0	0	0	0	0	0	0	0	0	0	25	0	0	0	0	3	0	0	0
1083	ASV1083	170	9	Yes	0	0	0	0	0	0	0	0	0	0	1	0	0	0	0	0	0	0	0	0	0	0	0	0	0	0	0	0	0	52	0	0	0	0	1	0	0	0	0	25	0	0	0	11	0
1084	ASV1084	172	8	Yes	0	0	0	0	0	0	0	0	0	0	0	0	0	0	0	0	0	0	0	0	0	0	0	0	0	0	0	0	0	0	0	0	0	0	0	0	0	0	0	0	0	0	0	0	20
1085	ASV1085	171	5	Yes	0	0	0	0	0	0	0	0	0	0	0	0	0	0	0	30	0	0	0	0	0	0	0	0	0	0	0	0	0	0	0	0	0	0	5	0	0	44	0	0	0	0	0	0	0
1086	ASV1086	139	1	No	0	0	0	0	0	0	0	0	0	0	0	0	0	0	0	0	0	0	0	0	0	0	0	0	0	0	0	0	0	0	0	0	0	0	0	0	0	0	0	0	0	0	0	0	0
1089	ASV1089	169	4	Yes	0	0	0	0	0	0	0	0	0	0	0	0	0	6	0	0	0	0	0	0	0	0	0	0	1	0	0	0	0	0	0	0	0	132	0	30	0	0	0	0	0	0	0	0	0
1091	ASV1091	169	1	No	0	0	0	0	0	0	0	0	0	0	0	0	0	0	0	0	0	0	0	0	0	0	0	0	0	0	0	0	0	0	0	0	0	0	0	0	0	0	0	0	0	0	0	0	0
1092	ASV1092	86	5	Yes	0	0	0	0	0	0	0	0	0	0	0	0	0	0	0	10	0	0	0	25	0	0	1	0	0	0	0	0	0	26	0	0	0	24	0	0	0	0	0	0	0	0	0	0	0
1093	ASV1093	156	4	Yes	0	0	0	0	0	0	0	0	0	0	0	0	0	0	0	0	0	0	0	0	0	0	0	0	0	0	0	0	0	0	0	0	0	0	0	0	0	0	0	0	0	0	0	0	0
1095	ASV1095	168	5	Yes	0	0	0	0	0	0	0	0	0	0	0	0	0	0	0	0	0	0	0	0	0	0	0	0	0	0	0	0	0	0	0	0	0	0	0	0	0	0	0	45	14	24	46	39	0
1096	ASV1096	178	3	Yes	0	0	0	0	0	0	0	0	0	0	0	0	0	0	0	0	0	0	0	0	0	0	0	0	0	0	0	0	0	0	0	0	0	0	0	0	0	0	0	0	0	52	0	39	0
1097	ASV1097	167	11	Yes	0	0	0	0	0	0	0	0	0	15	0	0	3	51	0	0	0	0	0	0	0	0	0	0	12	12	0	0	0	5	0	0	0	17	0	0	0	0	1	0	0	0	0	0	0
1098	ASV1098	167	2	Yes	0	0	0	0	0	0	0	0	0	0	0	0	38	0	0	0	0	0	0	0	0	0	0	0	0	0	0	0	0	0	0	0	0	0	0	0	129	0	0	0	0	0	0	0	0
1101	ASV1101	167	9	Yes	0	0	0	0	0	0	0	0	0	0	0	0	0	0	0	0	0	0	0	0	0	0	0	0	0	0	0	0	0	0	0	0	0	0	4	0	0	0	0	0	0	0	0	0	26
1103	ASV1103	166	1	No	0	0	0	0	0	0	0	0	0	0	0	0	0	0	166	0	0	0	0	0	0	0	0	0	0	0	0	0	0	0	0	0	0	0	0	0	0	0	0	0	0	0	0	0	0
1104	ASV1104	156	7	Yes	0	0	0	0	0	0	0	0	0	0	0	0	0	0	0	0	0	0	0	0	0	0	0	0	0	0	0	0	0	0	0	0	0	0	0	0	0	0	11	0	6	0	26	5	0
1105	ASV1105	165	3	Yes	0	0	0	0	0	0	0	0	0	0	0	0	0	0	0	0	0	0	0	0	0	0	0	0	0	0	0	0	0	0	0	0	0	0	0	0	0	0	13	0	0	0	0	0	0
1107	ASV1107	165	2	Yes	0	0	0	0	0	0	0	0	0	0	0	0	0	0	0	0	0	0	0	0	0	0	0	0	0	0	0	0	0	0	0	0	0	0	0	0	0	0	0	0	0	0	0	0	0
1108	ASV1108	165	1	No	0	0	0	0	0	0	0	0	0	0	0	0	0	0	0	0	0	0	0	0	0	0	0	0	0	0	0	0	0	0	0	0	0	0	0	0	0	0	0	0	0	0	0	0	0
1109	ASV1109	164	3	Yes	0	0	0	0	0	0	0	30	0	0	0	0	0	0	0	0	0	0	21	0	0	0	0	0	0	113	0	0	0	0	0	0	0	0	0	0	0	0	0	0	0	0	0	0	0
1111	ASV1111	163	3	Yes	0	0	0	0	33	0	0	0	0	0	0	0	0	0	0	0	0	0	0	0	0	0	0	0	0	10	0	0	0	0	0	0	0	120	0	0	0	0	0	0	0	0	0	0	0
1113	ASV1113	148	5	Yes	0	0	0	0	0	0	0	0	0	0	0	0	0	0	0	0	0	0	0	0	0	0	0	12	87	0	0	0	0	0	0	0	0	25	0	0	0	0	0	0	0	0	0	10	0
1114	ASV1114	124	7	Yes	0	0	0	0	0	0	0	0	0	0	2	0	0	0	0	0	0	0	0	0	0	0	0	0	0	0	0	0	0	0	0	0	0	0	0	0	0	0	0	0	0	0	0	0	30
1115	ASV1115	162	1	No	0	0	0	0	0	0	0	0	0	0	0	0	0	0	0	0	0	0	0	0	0	0	0	0	0	0	0	0	0	0	0	0	0	0	0	0	0	0	0	0	0	0	0	0	0
1116	ASV1116	98	4	Yes	0	0	0	0	0	0	0	0	0	0	0	0	0	0	0	1	0	0	0	0	0	0	0	0	0	0	0	0	0	0	0	0	0	0	0	0	0	0	0	9	0	0	0	87	0
1119	ASV1119	160	2	Yes	0	0	0	0	0	0	0	0	0	0	0	0	0	0	0	0	0	0	0	0	0	0	0	0	0	0	0	0	0	0	0	0	0	0	0	0	0	0	0	0	43	0	117	0	0
1120	ASV1120	159	2	Yes	0	0	0	0	0	0	0	0	0	0	0	0	0	0	0	145	0	0	0	0	0	14	0	0	0	0	0	0	0	0	0	0	0	0	0	0	0	0	0	0	0	0	0	0	0
1121	ASV1121	81	3	Yes	0	0	0	0	0	0	0	0	0	0	0	0	0	0	0	0	0	0	0	0	0	0	0	0	0	0	0	0	0	0	0	0	0	0	0	0	0	0	0	0	0	0	0	0	0
1122	ASV1122	157	5	Yes	0	0	0	0	0	0	0	0	0	0	7	0	0	0	0	0	0	0	0	0	0	0	0	0	0	0	0	0	0	47	0	0	0	0	23	0	0	0	38	42	0	0	0	0	0
1123	ASV1123	157	3	Yes	0	0	0	0	0	0	0	0	0	0	0	0	0	0	0	0	0	0	0	0	0	0	0	0	0	0	0	0	0	0	0	0	0	0	24	0	0	0	103	0	0	0	0	0	0
1124	ASV1124	157	1	No	0	0	0	0	0	0	0	0	0	0	0	0	0	0	0	0	0	0	0	0	0	0	0	0	0	0	0	0	0	0	0	0	0	0	0	0	0	0	0	0	157	0	0	0	0
1125	ASV1125	156	4	Yes	0	0	0	0	0	0	0	0	0	0	0	0	0	0	0	0	0	0	0	0	0	0	0	0	0	0	0	0	0	0	0	0	0	0	0	0	0	0	0	0	0	0	0	0	8
1126	ASV1126	155	1	No	0	0	0	0	155	0	0	0	0	0	0	0	0	0	0	0	0	0	0	0	0	0	0	0	0	0	0	0	0	0	0	0	0	0	0	0	0	0	0	0	0	0	0	0	0
1127	ASV1127	155	4	Yes	0	0	0	0	0	0	0	0	0	0	0	0	0	0	0	0	0	0	0	0	0	0	0	0	0	0	0	0	0	127	0	0	0	0	6	19	0	0	0	0	0	0	0	0	0
1129	ASV1129	155	2	Yes	0	0	0	0	0	0	0	0	0	0	0	0	0	0	0	0	0	0	0	0	0	0	0	0	0	0	0	0	0	0	0	0	0	0	0	0	0	0	0	0	0	0	0	0	0
1130	ASV1130	154	4	Yes	0	0	0	0	0	0	0	0	0	0	0	0	0	14	0	0	0	0	0	0	0	0	0	0	0	0	0	0	0	0	0	0	0	0	21	0	0	19	100	0	0	0	0	0	0
1133	ASV1133	154	1	No	0	0	0	0	0	0	0	0	0	0	0	0	0	0	0	154	0	0	0	0	0	0	0	0	0	0	0	0	0	0	0	0	0	0	0	0	0	0	0	0	0	0	0	0	0
1134	ASV1134	154	2	Yes	0	0	0	0	0	0	0	0	0	0	0	0	0	0	0	0	0	0	0	0	0	0	0	0	0	0	0	0	0	0	0	0	0	0	0	53	101	0	0	0	0	0	0	0	0
1135	ASV1135	154	5	Yes	0	0	0	0	0	0	0	0	0	0	0	0	0	0	0	0	0	0	0	0	0	0	0	0	0	0	0	0	0	0	0	0	0	0	0	0	0	0	12	0	0	0	0	0	0
1136	ASV1136	153	10	Yes	0	0	0	0	0	0	0	0	0	0	0	0	0	0	1	0	0	0	0	0	0	0	0	0	0	0	0	0	0	0	0	0	0	0	0	0	0	0	0	16	0	0	0	14	5
1138	ASV1138	152	5	Yes	38	0	0	32	0	0	0	0	0	38	0	0	1	43	0	0	0	0	0	0	0	0	0	0	0	0	0	0	0	0	0	0	0	0	0	0	0	0	0	0	0	0	0	0	0
1139	ASV1139	152	4	Yes	0	0	0	0	0	0	0	0	0	0	0	0	0	22	37	0	0	0	0	0	0	0	0	0	0	0	0	0	0	0	0	0	0	0	0	0	0	0	0	0	0	0	0	0	0
1140	ASV1140	152	1	No	0	0	0	0	0	0	0	0	0	0	0	0	0	0	0	0	0	0	0	0	0	0	0	0	0	0	0	0	0	0	0	0	0	0	0	0	0	0	0	0	0	0	0	0	0
1141	ASV1141	151	15	Yes	0	0	0	0	0	0	0	0	0	0	0	0	6	0	0	7	14	0	0	8	0	0	0	0	9	0	0	0	0	3	0	0	0	0	5	0	8	5	0	0	0	0	0	0	30
1143	ASV1143	131	7	Yes	0	0	0	0	0	0	0	0	0	0	3	0	0	0	0	4	0	0	0	0	0	0	0	0	0	5	0	0	0	18	0	0	0	0	2	0	0	0	0	0	0	0	0	92	0
1144	ASV1144	150	3	Yes	0	0	0	0	0	0	0	0	0	0	0	0	0	0	0	0	0	0	0	0	0	0	0	0	0	0	0	0	0	0	0	0	0	0	0	0	0	0	0	0	0	0	0	0	0
1146	ASV1146	157	1	No	0	0	0	0	0	0	0	0	0	0	0	0	0	0	0	0	0	0	0	0	0	0	0	0	0	0	0	0	0	0	0	0	0	0	0	0	0	0	157	0	0	0	0	0	0
1147	ASV1147	147	1	No	0	0	0	0	0	0	0	0	0	0	0	0	0	0	0	0	0	0	0	0	0	0	0	0	0	0	0	0	0	0	0	0	0	0	0	0	0	0	0	0	0	0	0	147	0
1148	ASV1148	146	7	Yes	0	0	0	0	0	1	0	0	0	7	0	0	0	0	0	1	0	0	0	0	0	0	0	0	0	0	0	0	0	74	0	0	0	10	13	0	0	0	40	0	0	0	0	0	0
1149	ASV1149	146	2	Yes	0	0	0	0	0	0	0	0	0	0	0	0	0	0	0	0	0	0	0	0	0	0	0	0	0	0	0	0	0	0	0	0	0	0	0	0	0	0	0	0	0	0	0	0	0
1151	ASV1151	145	2	Yes	92	0	0	0	0	0	0	0	0	0	0	0	0	0	0	0	0	0	0	0	0	0	0	0	53	0	0	0	0	0	0	0	0	0	0	0	0	0	0	0	0	0	0	0	0
1152	ASV1152	145	3	Yes	0	0	0	0	0	0	0	0	0	0	13	0	0	0	0	0	0	0	0	0	0	0	0	0	0	0	0	0	0	10	0	0	0	0	122	0	0	0	0	0	0	0	0	0	0
1153	ASV1153	145	5	No	0	0	0	0	0	0	0	0	0	0	0	0	0	0	0	0	0	0	0	0	0	0	0	0	7	0	0	0	0	0	0	0	0	0	0	0	0	0	0	0	0	0	0	0	0
1155	ASV1155	145	3	Yes	0	0	0	0	0	0	0	0	0	0	0	0	0	0	0	0	0	0	0	0	0	0	0	0	0	0	0	0	0	0	0	0	0	0	0	0	0	0	0	0	0	0	0	0	0
1156	ASV1156	145	2	Yes	0	0	0	0	0	0	0	0	0	0	0	0	0	0	0	0	0	0	0	0	0	0	0	0	0	0	0	0	0	0	0	0	0	0	0	0	0	0	0	0	0	0	0	0	0
1157	ASV1157	144	9	Yes	0	0	0	0	0	0	0	0	0	40	2	0	0	4	0	0	0	0	0	0	0	0	0	0	0	45	0	0	8	0	0	0	0	25	0	0	0	0	0	0	0	0	0	0	0
1158	ASV1158	139	9	No	0	0	0	0	0	4	0	0	0	0	0	0	0	0	0	5	0	0	0	0	0	0	0	0	0	0	0	0	0	17	0	0	0	0	47	0	0	0	0	15	0	0	0	0	0
1159	ASV1159	144	4	Yes	0	0	0	0	0	0	0	0	0	0	0	0	0	0	0	0	0	0	0	0	0	0	0	0	52	0	0	0	0	0	0	0	0	0	0	0	0	0	0	0	0	0	0	0	7
1160	ASV1160	144	4	Yes	0	0	0	0	0	0	0	0	0	0	0	0	0	0	0	0	0	0	0	0	0	0	0	0	0	0	0	0	0	0	0	0	0	0	0	0	0	9	0	0	0	0	0	95	0
1161	ASV1161	144	2	Yes	0	0	0	0	0	0	0	0	0	0	0	0	0	0	0	0	0	0	0	0	0	0	0	0	0	0	0	0	0	0	0	0	0	0	0	0	0	0	0	0	0	0	0	0	0
1164	ASV1164	142	4	Yes	12	0	0	0	0	0	0	0	0	0	0	0	0	0	0	0	0	0	0	0	0	0	12	0	0	0	0	0	0	0	0	0	0	0	0	0	0	0	0	0	0	0	0	0	0
1165	ASV1165	142	2	Yes	0	0	0	0	0	0	0	0	0	0	0	0	0	0	0	0	0	0	0	0	0	0	0	0	0	0	0	0	0	0	0	0	0	0	0	0	0	0	0	67	0	0	0	75	0
1166	ASV1166	141	2	Yes	0	0	0	0	0	0	0	0	0	0	0	0	0	0	0	0	0	0	0	0	0	0	0	0	0	0	0	0	0	0	0	0	0	0	0	0	0	0	0	0	0	0	0	0	0
1167	ASV1167	41	3	Yes	0	0	0	0	0	0	0	0	0	0	0	0	0	0	0	0	0	0	0	0	0	0	0	0	0	0	0	0	0	0	0	0	0	0	0	0	0	0	0	0	0	0	0	0	0
1168	ASV1168	130	7	Yes	0	0	0	0	0	0	0	0	0	0	0	1	0	0	0	0	0	0	0	2	0	0	0	0	11	0	0	0	0	0	0	0	0	0	0	0	0	54	0	0	0	0	0	0	0
1169	ASV1169	140	6	Yes	0	0	0	0	0	0	0	0	0	0	0	0	0	0	0	9	0	0	0	0	0	0	0	0	0	0	0	0	0	0	0	0	0	0	0	0	0	0	0	0	0	0	0	0	0
1171	ASV1171	140	4	Yes	0	0	0	0	0	0	0	0	0	0	0	0	0	0	0	0	0	0	0	0	0	0	0	0	0	0	0	0	0	0	0	0	0	0	0	0	0	0	0	0	2	2	132	4	0
1172	ASV1172	140	2	Yes	0	0	0	0	0	0	0	0	0	0	0	0	0	0	0	0	0	0	0	0	0	0	0	0	0	0	0	0	0	0	0	0	0	0	0	0	0	0	0	12	0	0	0	128	0
1174	ASV1174	139	10	Yes	0	0	0	0	0	0	0	0	0	0	5	0	0	0	0	0	0	0	0	0	0	0	0	0	0	0	0	0	0	0	0	0	0	0	5	0	0	0	11	5	0	0	0	0	11
1175	ASV1175	139	3	Yes	0	0	0	0	0	0	0	0	0	0	0	0	0	0	0	0	0	0	0	0	0	0	0	0	0	0	0	0	0	0	0	0	0	0	0	0	0	0	0	0	39	15	85	0	0
1177	ASV1177	138	13	Yes	0	0	0	0	0	2	0	0	0	0	3	0	0	0	0	0	0	0	0	0	0	0	0	0	0	17	5	2	0	0	0	0	0	47	3	0	0	0	0	4	0	0	0	0	0
1180	ASV1180	113	6	Yes	0	0	0	0	0	0	0	0	0	0	0	0	0	0	0	0	0	0	0	0	0	0	0	0	5	0	0	0	0	0	0	0	0	0	0	0	0	0	0	0	0	0	0	0	2
1181	ASV1181	137	5	Yes	0	0	0	0	0	0	0	1	0	0	0	0	0	62	8	0	0	0	0	0	0	0	0	0	0	0	0	0	0	0	0	0	0	0	0	0	0	0	0	0	0	0	0	0	0
1182	ASV1182	136	7	Yes	0	0	0	0	0	1	0	0	0	0	3	0	0	0	0	0	0	0	0	0	0	0	0	0	0	0	0	0	0	0	0	0	0	0	0	0	0	0	0	0	0	0	0	0	25
1183	ASV1183	136	1	No	0	0	0	0	0	0	0	0	0	0	0	0	0	0	0	0	0	0	0	0	0	0	0	0	0	0	0	136	0	0	0	0	0	0	0	0	0	0	0	0	0	0	0	0	0
1184	ASV1184	135	3	Yes	0	0	0	0	0	0	0	0	0	0	0	0	0	0	0	0	0	0	0	30	0	0	0	0	59	0	0	0	0	0	0	0	0	0	0	0	0	0	0	0	0	0	0	46	0
1185	ASV1185	135	2	No	0	0	0	0	0	0	0	0	0	0	0	0	0	0	0	0	0	0	0	0	0	0	0	0	0	0	0	0	0	0	0	0	0	0	0	0	0	0	0	0	0	0	0	0	0
1187	ASV1187	134	3	Yes	0	0	0	0	0	0	0	0	0	0	0	0	0	0	0	0	0	0	0	0	0	0	0	0	0	0	0	0	0	0	0	0	0	0	0	0	0	0	0	112	6	0	0	16	0
1188	ASV1188	133	1	No	0	0	0	0	0	0	0	0	0	0	0	0	0	0	0	0	0	0	0	0	0	0	0	0	0	0	0	0	0	0	0	0	0	0	0	0	0	133	0	0	0	0	0	0	0
1189	ASV1189	132	5	Yes	47	0	0	0	47	0	0	0	0	0	0	0	0	0	0	0	0	0	0	0	0	0	0	0	0	0	0	0	11	0	0	0	0	3	0	0	0	0	0	0	0	0	0	0	0
1191	ASV1191	132	1	No	0	0	0	0	0	0	0	0	0	0	0	0	0	0	0	0	0	0	0	0	0	0	0	132	0	0	0	0	0	0	0	0	0	0	0	0	0	0	0	0	0	0	0	0	0
1193	ASV1193	117	6	Yes	0	0	0	0	0	0	0	0	0	0	0	0	0	0	0	0	0	0	0	0	0	0	0	0	0	0	0	0	0	0	0	0	0	0	0	0	0	0	0	0	0	0	0	0	1
1194	ASV1194	91	2	Yes	0	0	0	0	0	0	0	0	0	0	0	0	0	0	0	0	0	0	0	0	0	0	0	0	0	0	0	0	0	0	0	0	0	0	0	0	0	0	0	45	0	0	0	46	0
1195	ASV1195	131	5	Yes	96	0	0	0	11	8	0	0	9	0	7	0	0	0	0	0	0	0	0	0	0	0	0	0	0	0	0	0	0	0	0	0	0	0	0	0	0	0	0	0	0	0	0	0	0
1196	ASV1196	131	6	Yes	0	0	0	0	0	28	0	0	0	0	46	0	0	0	0	0	0	0	0	0	0	0	0	0	0	0	0	0	0	24	0	0	0	0	0	0	0	0	24	0	0	0	0	0	1
1198	ASV1198	131	4	Yes	0	0	0	0	0	0	0	0	0	0	0	0	0	0	0	0	0	0	0	0	0	0	0	0	0	0	0	0	0	52	0	54	0	0	0	0	0	0	0	0	0	0	0	0	0
1199	ASV1199	129	5	Yes	0	0	0	0	0	0	0	0	0	0	0	0	0	0	0	0	0	0	0	0	0	0	0	0	0	0	0	0	0	0	0	0	0	0	31	0	0	0	0	38	0	0	7	25	0
1200	ASV1200	131	4	Yes	0	0	0	0	0	0	0	0	0	0	0	0	0	0	0	0	0	0	0	0	0	0	0	0	0	0	0	0	0	0	0	0	0	0	0	0	0	0	0	0	48	9	43	31	0
1201	ASV1201	131	3	Yes	0	0	0	0	0	0	0	0	0	0	0	0	0	0	0	0	0	0	0	0	0	0	0	0	0	0	0	0	0	0	0	0	0	0	0	0	0	0	0	0	0	0	0	0	47
1202	ASV1202	40	4	Yes	0	0	0	0	35	0	0	0	0	0	0	0	0	0	0	2	0	0	0	0	0	0	0	0	0	0	0	0	0	0	0	0	0	0	0	0	0	0	0	0	0	0	0	0	0
1203	ASV1203	130	2	Yes	0	0	0	0	0	0	0	0	0	0	0	0	66	0	0	0	0	0	0	0	0	0	0	0	0	0	0	0	0	0	0	0	0	0	0	0	0	0	0	0	0	0	0	0	0
1204	ASV1204	125	2	Yes	0	0	0	0	0	0	0	0	0	0	0	0	0	0	0	0	0	0	0	0	0	0	0	0	0	0	0	0	0	0	0	0	0	0	0	0	0	0	0	114	0	0	0	0	0
1205	ASV1205	129	2	Yes	0	0	0	0	0	0	0	17	0	112	0	0	0	0	0	0	0	0	0	0	0	0	0	0	0	0	0	0	0	0	0	0	0	0	0	0	0	0	0	0	0	0	0	0	0
1206	ASV1206	129	12	Yes	0	0	0	0	0	6	0	0	0	3	19	0	0	13	0	8	0	0	0	0	0	0	0	0	0	10	0	0	0	11	0	6	0	29	2	0	0	0	20	0	0	0	0	0	2
1207	ASV1207	129	2	Yes	0	0	0	0	0	0	0	0	0	0	0	0	0	0	0	0	0	0	0	0	0	0	0	0	11	0	0	0	0	0	0	0	0	0	0	0	0	0	0	0	0	0	0	0	0
1208	ASV1208	129	2	Yes	0	0	0	0	0	0	0	0	0	0	0	0	0	0	0	0	0	0	0	0	0	0	0	0	0	0	0	0	0	21	0	0	0	0	0	0	0	0	0	0	0	0	0	0	0
1211	ASV1211	128	2	Yes	0	0	0	0	0	0	0	0	0	0	0	0	0	0	0	0	0	0	0	0	0	0	0	0	14	0	0	0	0	0	0	0	0	0	0	0	0	0	0	0	0	0	0	0	0
1212	ASV1212	141	3	Yes	0	0	0	0	0	0	0	0	0	0	0	0	0	0	0	0	0	0	0	0	0	0	0	0	0	0	0	0	0	0	0	0	0	0	0	0	0	0	0	12	0	0	103	26	0
1216	ASV1216	127	3	Yes	0	0	0	0	0	0	0	0	0	0	0	0	0	0	0	0	0	0	0	0	0	0	0	0	0	0	0	0	0	0	0	0	0	0	0	11	0	0	0	0	0	0	0	0	0
1219	ASV1219	126	7	Yes	0	0	0	0	0	0	0	0	0	0	0	0	0	0	0	8	0	0	0	0	0	0	0	0	4	0	0	0	0	0	0	0	0	0	0	0	0	0	6	0	0	0	0	0	5
1220	ASV1220	126	2	Yes	0	0	0	0	0	0	0	0	0	0	0	0	0	0	0	0	0	0	0	0	0	0	0	0	97	0	29	0	0	0	0	0	0	0	0	0	0	0	0	0	0	0	0	0	0
1222	ASV1222	125	4	Yes	0	0	0	0	0	0	0	0	0	0	0	0	0	0	0	0	0	0	0	0	0	0	0	0	8	0	0	0	0	0	0	0	0	0	0	0	0	0	0	0	0	0	78	0	0
1223	ASV1223	125	2	Yes	0	0	0	0	0	0	0	0	0	0	0	0	0	0	0	0	0	0	0	0	0	0	0	0	0	0	0	0	0	0	0	0	0	0	0	0	0	0	0	0	58	0	0	67	0
1226	ASV1226	124	1	No	0	0	0	0	124	0	0	0	0	0	0	0	0	0	0	0	0	0	0	0	0	0	0	0	0	0	0	0	0	0	0	0	0	0	0	0	0	0	0	0	0	0	0	0	0
1228	ASV1228	124	7	Yes	0	0	0	0	0	0	0	0	0	0	0	0	0	19	0	0	0	0	0	0	0	0	0	0	8	0	0	0	0	0	0	0	0	0	0	0	0	0	0	0	0	0	0	0	0
1229	ASV1229	124	2	Yes	0	0	0	0	0	0	0	0	0	0	0	0	0	0	0	0	0	0	0	0	0	0	0	0	0	0	0	0	0	0	20	104	0	0	0	0	0	0	0	0	0	0	0	0	0
1230	ASV1230	124	1	No	0	0	0	0	0	0	0	0	0	0	0	0	0	0	0	0	0	0	0	0	0	0	0	0	0	0	0	0	0	0	0	0	0	0	0	0	0	0	0	0	0	0	0	0	0
1231	ASV1231	123	8	Yes	0	0	0	0	0	0	0	0	0	14	0	0	0	12	0	0	0	0	0	23	0	0	0	0	0	0	0	0	0	0	0	0	0	0	0	0	0	0	0	0	0	0	0	0	0
1232	ASV1232	123	6	Yes	0	0	0	0	0	0	0	0	0	0	0	0	0	0	0	0	0	0	0	0	0	0	0	0	0	0	0	0	0	0	0	0	0	0	3	0	0	0	24	0	0	0	0	0	0
1233	ASV1233	123	4	Yes	0	0	0	0	0	0	0	0	0	0	0	0	0	0	0	0	0	0	0	0	0	0	0	0	0	0	0	0	0	0	0	0	0	0	0	0	0	0	0	0	0	0	0	0	0
1234	ASV1234	122	7	Yes	0	0	0	0	0	0	0	0	0	0	0	0	0	0	0	9	0	0	43	8	0	0	0	16	0	0	0	0	0	0	0	0	0	0	0	0	0	0	0	0	0	0	0	0	0
1235	ASV1235	122	1	No	0	0	0	0	0	0	0	0	0	0	0	0	0	0	0	0	0	0	0	0	0	0	122	0	0	0	0	0	0	0	0	0	0	0	0	0	0	0	0	0	0	0	0	0	0
1236	ASV1236	122	2	Yes	0	0	0	0	0	0	0	0	0	0	0	0	0	0	0	0	0	0	0	0	0	0	0	0	0	0	0	0	0	0	0	0	0	0	0	0	0	0	0	70	0	0	0	52	0
1237	ASV1237	120	1	No	0	0	0	0	0	0	0	0	0	0	0	0	0	0	0	0	0	0	0	0	0	0	0	0	0	0	0	0	0	0	0	0	0	0	0	0	0	0	0	0	0	0	0	0	0
1238	ASV1238	106	3	Yes	0	0	0	0	0	0	0	0	0	0	0	0	0	0	0	0	0	0	0	0	0	0	0	0	0	0	0	0	0	0	0	0	0	0	0	0	0	0	0	35	0	0	34	0	0
1239	ASV1239	119	2	No	97	0	0	0	22	0	0	0	0	0	0	0	0	0	0	0	0	0	0	0	0	0	0	0	0	0	0	0	0	0	0	0	0	0	0	0	0	0	0	0	0	0	0	0	0
1240	ASV1240	119	1	No	0	0	0	0	0	0	0	0	0	0	0	0	0	0	0	0	0	0	0	0	0	0	0	0	0	0	0	0	0	0	0	0	0	0	0	0	0	0	0	0	0	0	0	0	0
1242	ASV1242	6	2	No	0	0	0	0	0	0	0	0	0	0	0	0	0	0	0	0	0	0	0	0	0	0	0	0	0	0	0	0	0	0	0	0	0	0	2	0	0	0	0	0	0	0	0	0	0
1243	ASV1243	118	3	Yes	0	0	0	0	0	0	0	0	0	0	0	0	6	0	0	0	0	0	0	0	0	0	0	0	0	0	0	0	0	0	0	0	0	0	0	0	0	0	0	0	0	0	0	0	0
1244	ASV1244	118	3	Yes	0	0	0	0	0	0	0	0	0	0	0	0	0	0	0	0	0	0	0	0	0	0	0	0	0	0	0	0	0	0	0	0	0	0	11	0	0	0	0	0	0	0	0	0	0
1245	ASV1245	117	6	Yes	0	0	0	0	0	0	0	0	0	0	7	0	7	0	0	6	0	0	0	0	0	0	0	0	0	0	0	0	0	22	0	0	0	34	41	0	0	0	0	0	0	0	0	0	0
1246	ASV1246	117	1	No	0	0	0	0	0	0	0	0	0	0	0	0	0	117	0	0	0	0	0	0	0	0	0	0	0	0	0	0	0	0	0	0	0	0	0	0	0	0	0	0	0	0	0	0	0
1247	ASV1247	97	4	Yes	0	0	0	0	0	0	0	0	0	0	0	0	0	0	0	0	0	0	0	0	0	0	0	0	0	0	0	0	0	0	0	0	0	0	0	0	0	0	0	9	0	12	40	36	0
1249	ASV1249	117	1	No	0	0	0	0	0	0	0	0	0	0	0	0	0	0	0	0	0	0	0	0	0	0	0	0	0	0	0	0	0	0	0	0	0	0	0	0	0	0	0	0	0	0	0	0	0
1250	ASV1250	116	16	Yes	0	0	0	0	0	0	0	0	0	0	0	0	0	0	1	0	0	0	0	0	0	0	0	0	0	0	0	0	0	7	0	0	0	0	0	0	0	2	0	2	0	0	0	0	3
1254	ASV1254	115	1	No	0	0	0	0	115	0	0	0	0	0	0	0	0	0	0	0	0	0	0	0	0	0	0	0	0	0	0	0	0	0	0	0	0	0	0	0	0	0	0	0	0	0	0	0	0
1255	ASV1255	99	5	Yes	0	0	0	0	0	0	0	0	0	0	0	0	0	0	0	0	0	0	0	0	0	0	0	0	0	0	0	0	0	0	0	0	0	0	1	0	0	0	11	0	0	0	0	0	0
1256	ASV1256	115	3	Yes	0	0	0	0	0	0	0	0	0	0	0	0	0	0	0	0	0	0	0	0	0	0	0	0	0	0	0	0	0	0	0	0	0	0	0	0	0	84	0	0	0	0	0	0	0
1259	ASV1259	114	2	Yes	0	0	0	0	0	0	0	0	0	0	0	0	0	0	0	0	102	0	0	0	0	0	0	0	0	0	0	0	0	0	0	0	0	0	0	0	0	0	12	0	0	0	0	0	0
1260	ASV1260	114	3	Yes	0	0	0	0	0	0	0	0	0	0	0	0	0	0	0	0	0	0	0	0	0	0	0	0	0	0	0	0	0	0	0	0	0	0	0	0	0	0	0	20	0	1	93	0	0
1261	ASV1261	108	2	Yes	0	0	0	0	0	0	0	0	0	0	0	0	0	0	0	0	0	0	0	0	0	0	0	0	0	0	0	0	0	0	0	0	0	0	105	0	0	0	0	0	0	0	0	0	0
1262	ASV1262	62	4	Yes	0	0	0	0	0	0	0	0	0	0	0	0	0	0	0	0	0	0	0	0	0	0	0	0	0	0	0	0	0	0	0	0	0	0	0	0	0	0	0	0	0	0	0	0	0
1263	ASV1263	93	5	No	0	0	0	0	0	0	0	0	0	0	0	0	0	0	0	0	46	0	0	6	0	0	0	0	5	0	0	0	0	0	0	0	0	0	0	0	0	0	0	0	0	0	0	15	0
1264	ASV1264	11	3	Yes	0	0	0	0	0	4	0	0	0	0	3	0	0	0	0	0	0	0	0	0	0	0	0	0	0	0	0	0	0	0	0	0	0	0	0	0	0	0	0	0	0	0	0	0	4
1265	ASV1265	113	2	Yes	0	0	0	0	0	0	0	0	0	0	0	0	0	0	0	0	0	0	0	0	0	0	0	0	0	0	0	0	0	0	0	0	0	0	0	0	0	0	3	0	0	0	0	0	0
1266	ASV1266	121	8	Yes	0	0	0	0	0	0	0	0	0	0	10	0	3	43	6	2	0	0	0	0	0	0	0	0	17	0	0	0	0	25	0	0	0	0	0	0	0	0	0	0	0	0	0	0	0
1268	ASV1268	112	4	Yes	0	0	0	0	0	0	0	0	0	0	68	0	0	0	0	0	0	0	0	0	0	0	0	0	0	5	0	0	0	0	0	0	0	0	0	0	0	0	0	0	0	0	0	0	7
1270	ASV1270	155	1	No	0	0	0	0	155	0	0	0	0	0	0	0	0	0	0	0	0	0	0	0	0	0	0	0	0	0	0	0	0	0	0	0	0	0	0	0	0	0	0	0	0	0	0	0	0
1275	ASV1275	109	4	Yes	0	0	0	0	0	0	0	0	0	0	0	0	0	0	0	0	0	0	0	0	0	0	0	0	0	20	0	0	0	0	0	20	0	0	59	0	0	0	10	0	0	0	0	0	0
1276	ASV1276	109	1	No	0	0	0	0	0	0	0	0	0	0	0	0	0	0	0	0	0	0	0	0	0	0	0	0	0	0	0	0	0	0	0	0	0	0	0	0	0	0	0	0	0	109	0	0	0
1278	ASV1278	122	4	Yes	0	0	0	0	48	0	0	0	0	0	0	0	0	0	0	0	0	0	0	0	0	0	0	0	12	0	0	0	0	0	0	0	0	0	0	0	0	0	0	0	0	0	0	0	0
1279	ASV1279	108	4	Yes	0	0	0	0	0	1	0	0	0	0	0	0	0	0	0	0	0	0	0	0	0	0	0	0	0	60	0	0	0	0	0	0	0	46	0	0	0	0	0	0	0	0	0	0	0
1281	ASV1281	101	5	Yes	0	0	0	0	0	0	0	0	0	0	0	0	0	0	0	0	0	0	0	0	0	0	0	0	0	0	0	0	0	0	0	0	0	0	0	0	0	0	0	0	0	0	0	0	0
1282	ASV1282	77	3	Yes	0	0	0	0	0	0	0	0	0	0	0	0	0	0	0	0	0	0	0	32	0	0	0	26	0	0	0	0	0	0	0	0	0	0	0	0	0	0	0	0	0	0	0	19	0
1284	ASV1284	108	3	No	0	0	0	0	0	0	0	0	0	0	0	0	0	0	0	0	0	0	0	0	0	0	0	0	0	0	0	0	0	0	0	0	0	0	0	0	0	0	0	0	0	30	57	0	0
1285	ASV1285	108	1	No	0	0	0	0	0	0	0	0	0	0	0	0	0	0	0	0	0	0	0	0	0	0	0	0	0	0	0	0	0	0	0	0	0	0	0	0	0	0	0	0	0	0	0	108	0
1286	ASV1286	108	1	No	0	0	0	0	0	0	0	0	0	0	0	0	0	0	0	0	0	0	0	0	0	0	0	0	0	0	0	0	0	0	0	0	0	0	0	0	0	0	0	0	0	0	0	0	0
1287	ASV1287	108	2	Yes	0	0	0	0	0	0	0	0	0	0	0	0	0	0	0	0	0	0	0	0	0	0	0	0	0	0	0	0	0	0	0	0	0	0	0	0	0	0	0	0	0	0	0	0	0
1288	ASV1288	94	3	Yes	0	0	0	0	0	0	0	0	0	0	0	0	0	0	0	0	0	0	0	0	0	0	0	0	0	0	0	0	0	0	0	0	0	0	0	0	0	0	0	0	0	0	0	0	0
1289	ASV1289	107	7	Yes	35	0	17	36	14	0	0	2	0	0	0	0	0	0	0	0	0	0	0	0	0	0	0	0	0	2	0	1	0	0	0	0	0	0	0	0	0	0	0	0	0	0	0	0	0
1291	ASV1291	107	2	Yes	0	0	0	0	0	0	0	0	0	0	0	0	0	0	0	0	0	0	0	0	0	0	0	0	0	0	0	0	0	0	0	0	0	0	0	0	0	0	0	41	0	0	0	66	0
1292	ASV1292	107	2	Yes	0	0	0	0	0	0	0	0	0	0	0	0	0	0	0	0	0	0	0	0	0	0	0	0	0	0	0	0	0	0	0	0	0	0	0	0	0	0	0	21	0	0	0	86	0
1295	ASV1295	106	5	Yes	0	0	0	0	0	0	0	0	0	0	0	0	47	0	19	0	0	0	0	0	0	0	0	0	0	0	0	0	0	0	0	0	0	0	0	0	0	0	0	0	0	0	0	0	0
1296	ASV1296	106	7	Yes	0	0	0	0	0	0	0	0	0	0	0	0	0	0	22	0	0	0	0	0	0	0	0	0	0	0	0	0	0	8	0	0	0	0	0	0	0	0	30	0	0	0	1	0	0
1297	ASV1297	106	9	Yes	0	0	0	0	0	0	0	0	0	0	0	0	0	0	0	0	0	0	0	0	0	0	8	6	0	0	0	0	0	0	0	12	0	0	0	0	4	0	0	0	0	4	26	0	0
1300	ASV1300	106	2	Yes	0	0	0	0	0	0	0	0	0	0	0	0	0	0	0	0	0	0	0	0	0	0	0	0	0	0	0	0	0	0	0	0	0	0	0	0	70	36	0	0	0	0	0	0	0
1301	ASV1301	106	3	Yes	0	0	0	0	0	0	0	0	0	0	0	0	0	0	0	0	0	0	0	0	0	0	0	0	0	0	0	0	0	0	0	0	0	0	0	0	0	0	0	0	0	0	54	5	0
1302	ASV1302	105	2	Yes	0	0	0	0	0	0	0	0	0	0	0	0	70	0	0	0	0	0	0	0	0	0	0	0	0	0	0	0	0	0	0	0	0	0	0	0	0	0	0	0	0	0	0	0	0
1303	ASV1303	52	4	Yes	0	0	0	0	0	0	0	0	0	0	0	0	0	0	0	0	0	0	0	0	0	0	0	0	0	0	0	0	0	0	0	0	0	0	6	0	0	0	0	0	0	0	0	0	0
1304	ASV1304	105	5	Yes	0	0	0	0	0	0	0	0	0	0	0	0	0	0	0	0	38	5	6	16	0	0	0	0	40	0	0	0	0	0	0	0	0	0	0	0	0	0	0	0	0	0	0	0	0
1307	ASV1307	104	5	Yes	0	0	0	0	0	0	0	2	0	14	0	0	0	0	0	0	0	2	0	0	0	0	0	0	0	4	0	0	0	0	0	0	0	82	0	0	0	0	0	0	0	0	0	0	0
1308	ASV1308	104	4	Yes	0	0	0	0	0	0	0	24	0	23	0	0	0	0	0	0	0	0	0	0	0	0	0	0	0	48	0	0	0	0	0	0	0	0	0	0	0	0	0	0	0	0	0	0	0
1309	ASV1309	104	3	Yes	0	0	0	0	0	0	0	0	0	0	0	0	0	0	0	0	0	0	0	0	0	0	0	0	0	26	28	0	0	0	0	0	0	50	0	0	0	0	0	0	0	0	0	0	0
1311	ASV1311	103	2	Yes	0	0	0	0	0	0	0	0	0	0	93	0	0	0	0	0	0	0	0	0	0	0	0	0	0	0	0	0	0	0	0	0	0	0	0	0	0	0	0	0	0	0	0	0	0
1312	ASV1312	16	3	Yes	0	0	0	0	0	0	0	0	0	0	0	0	0	0	0	0	0	0	0	0	0	0	0	0	0	0	0	0	0	0	0	0	0	0	0	0	0	0	0	5	0	0	0	0	0
1313	ASV1313	103	3	Yes	0	0	0	0	0	0	0	0	0	0	0	0	0	0	0	0	0	0	0	0	0	0	0	0	0	0	0	0	0	0	0	0	0	0	0	0	0	0	0	0	0	0	0	0	0
1315	ASV1315	102	1	No	102	0	0	0	0	0	0	0	0	0	0	0	0	0	0	0	0	0	0	0	0	0	0	0	0	0	0	0	0	0	0	0	0	0	0	0	0	0	0	0	0	0	0	0	0
1317	ASV1317	102	1	No	0	0	0	0	0	0	0	0	0	0	0	0	0	0	0	0	0	0	0	0	0	0	0	0	0	0	0	0	0	0	0	0	0	0	0	0	0	0	0	0	0	0	0	0	0
1319	ASV1319	101	1	No	0	0	0	0	0	0	0	0	0	0	0	0	0	0	101	0	0	0	0	0	0	0	0	0	0	0	0	0	0	0	0	0	0	0	0	0	0	0	0	0	0	0	0	0	0
1320	ASV1320	94	7	Yes	0	0	0	0	0	0	0	0	0	0	0	0	0	0	0	0	0	0	26	9	0	0	0	0	9	0	0	0	0	0	0	0	0	0	0	0	0	0	14	0	0	0	0	3	0
1321	ASV1321	133	2	Yes	0	0	0	0	0	0	0	0	0	0	0	0	0	0	0	0	0	0	0	0	0	130	0	0	0	0	0	0	0	0	0	0	0	0	0	0	0	0	0	0	0	0	0	0	0
1322	ASV1322	101	4	Yes	0	0	0	0	0	0	0	0	0	0	0	0	0	0	0	0	0	0	0	0	0	0	0	0	13	0	0	0	0	40	0	0	0	0	0	0	0	0	0	0	0	0	0	0	0
1323	ASV1323	100	4	Yes	0	0	0	0	0	0	0	0	0	0	0	0	0	15	0	0	0	0	0	0	0	0	0	0	0	0	0	0	0	0	0	0	0	0	0	0	0	0	0	0	0	0	0	0	0
1325	ASV1325	100	5	Yes	0	0	0	0	0	0	0	0	0	0	0	0	0	9	0	0	0	0	0	22	0	0	0	0	0	0	0	0	0	15	0	0	0	0	0	0	0	0	0	0	0	0	0	0	0
1327	ASV1327	100	3	No	0	0	0	0	0	0	0	0	0	0	0	0	0	0	0	0	0	0	0	0	0	0	0	0	0	0	0	0	0	0	0	0	0	0	0	0	0	0	0	0	0	0	0	0	0
1329	ASV1329	99	5	Yes	0	0	0	0	0	0	0	59	30	0	0	0	0	0	0	0	0	0	0	0	0	0	0	0	0	7	1	0	2	0	0	0	0	0	0	0	0	0	0	0	0	0	0	0	0
1330	ASV1330	98	5	Yes	0	0	0	0	0	0	0	0	0	0	0	0	2	14	0	0	0	0	0	0	0	0	0	0	0	0	0	0	0	0	0	0	0	0	0	0	0	0	0	0	0	0	0	0	0
1331	ASV1331	54	4	Yes	0	0	0	0	0	0	0	0	0	0	2	0	0	0	0	0	0	0	0	0	0	0	0	0	0	0	0	0	0	0	0	0	0	0	0	0	0	0	0	36	0	0	0	0	0
1332	ASV1332	135	2	Yes	0	0	0	0	0	0	0	0	0	0	0	0	0	0	0	0	0	0	0	0	0	0	0	0	0	0	0	0	0	0	0	0	0	0	0	0	0	0	0	0	10	0	125	0	0
1333	ASV1333	98	4	Yes	0	0	0	0	0	0	0	0	0	0	0	0	0	0	0	0	0	0	0	0	0	0	0	0	0	0	0	0	0	0	0	0	0	0	0	0	0	0	0	0	0	0	77	0	0
1334	ASV1334	27	1	No	0	0	0	0	0	0	0	0	0	0	0	0	0	0	0	0	0	0	0	0	0	0	0	0	0	0	0	0	0	0	0	0	0	0	0	0	0	0	0	0	0	0	0	0	0
1336	ASV1336	53	3	Yes	0	0	0	0	0	0	0	0	0	0	0	0	0	0	0	0	0	0	0	0	0	0	0	0	0	0	0	0	0	0	0	0	0	0	0	0	0	0	0	0	0	0	0	0	0
1337	ASV1337	97	4	No	0	0	0	0	0	0	0	0	0	3	0	0	0	0	0	0	0	0	0	0	0	0	0	0	0	0	0	0	0	0	0	0	0	0	0	0	0	0	0	0	0	0	0	0	0
1338	ASV1338	97	3	Yes	0	0	0	0	0	0	0	0	0	15	0	0	0	0	0	0	0	0	0	0	0	0	0	3	0	0	0	0	0	0	0	0	0	79	0	0	0	0	0	0	0	0	0	0	0
1339	ASV1339	97	4	Yes	0	0	0	0	0	0	0	0	0	0	0	0	0	0	0	9	0	0	0	12	0	0	0	0	0	0	0	0	0	0	0	0	0	0	0	0	0	0	0	0	0	0	0	0	0
1340	ASV1340	97	3	No	0	0	0	0	0	0	0	0	0	0	0	0	0	0	0	0	0	0	0	0	0	0	0	0	0	0	0	0	0	0	0	0	0	0	0	0	0	0	0	0	0	0	0	0	0
1342	ASV1342	96	4	Yes	0	0	0	0	0	0	0	0	0	0	24	0	10	30	32	0	0	0	0	0	0	0	0	0	0	0	0	0	0	0	0	0	0	0	0	0	0	0	0	0	0	0	0	0	0
1343	ASV1343	8	1	No	0	0	0	0	0	0	0	0	0	0	0	0	0	8	0	0	0	0	0	0	0	0	0	0	0	0	0	0	0	0	0	0	0	0	0	0	0	0	0	0	0	0	0	0	0
1345	ASV1345	96	6	Yes	0	0	0	0	0	0	0	0	0	0	0	0	0	0	0	0	0	0	0	0	0	0	0	0	0	0	0	0	0	0	0	0	0	0	0	0	0	0	0	0	0	0	0	0	7
1346	ASV1346	60	3	Yes	0	0	0	0	0	0	0	0	0	0	0	0	0	0	0	0	0	0	0	0	0	0	0	0	0	0	0	0	0	0	0	0	0	0	0	0	0	0	0	32	14	14	0	0	0
1347	ASV1347	46	2	Yes	0	0	0	0	0	0	0	0	0	0	0	0	0	0	0	0	0	0	0	0	0	0	0	0	0	0	0	0	0	0	0	0	0	0	34	0	0	0	0	0	0	0	0	0	0
1348	ASV1348	95	4	Yes	0	0	0	0	0	0	0	0	0	0	0	0	0	30	0	0	0	0	0	0	0	0	0	0	0	0	0	0	0	0	0	0	0	0	17	0	0	0	0	0	0	0	0	0	0
1349	ASV1349	6	1	No	0	0	0	0	0	0	0	0	0	0	0	0	0	0	0	0	0	0	0	0	0	0	0	0	0	0	0	0	0	0	0	0	0	0	0	0	0	0	0	0	0	0	0	0	6
1352	ASV1352	86	6	Yes	0	0	0	0	0	0	0	0	0	0	1	0	0	0	0	0	0	0	0	0	0	0	0	0	0	0	0	0	0	0	0	0	0	0	25	0	0	0	24	0	0	0	0	17	0
1354	ASV1354	94	2	Yes	0	0	0	0	0	0	0	0	0	0	0	0	0	0	0	0	0	0	0	51	0	0	0	0	43	0	0	0	0	0	0	0	0	0	0	0	0	0	0	0	0	0	0	0	0
1355	ASV1355	94	1	No	0	0	0	0	0	0	0	0	0	0	0	0	0	0	0	0	0	0	0	0	0	0	0	0	0	0	0	0	0	0	0	0	0	94	0	0	0	0	0	0	0	0	0	0	0
1357	ASV1357	94	6	Yes	0	0	0	0	0	0	0	0	0	0	0	0	0	0	0	0	0	0	0	0	0	0	0	0	0	0	0	0	0	0	0	0	0	0	0	0	0	0	0	0	0	0	0	0	1
1358	ASV1358	87	5	Yes	0	0	0	0	0	0	0	0	0	0	0	0	15	0	0	0	49	0	0	0	0	0	0	0	0	0	0	0	0	0	0	0	0	0	0	0	0	0	0	0	0	0	21	0	0
1360	ASV1360	93	4	Yes	0	0	0	0	0	0	0	0	0	0	0	0	0	0	0	0	0	0	0	0	0	0	0	0	0	0	0	0	0	0	0	0	0	0	0	0	3	0	0	0	72	0	0	10	0
1361	ASV1361	93	3	Yes	0	0	0	0	0	0	0	0	0	0	0	0	0	0	0	0	0	0	0	0	0	0	0	0	0	0	0	0	0	0	0	0	0	0	15	0	0	0	0	0	64	0	0	0	0
1362	ASV1362	93	1	No	0	0	0	0	0	0	0	0	0	0	0	0	0	0	0	0	0	0	0	0	0	0	0	0	0	0	0	0	0	0	0	0	0	0	0	0	0	0	0	0	93	0	0	0	0
1363	ASV1363	65	3	Yes	0	0	0	0	0	0	0	0	0	0	0	0	0	0	0	0	0	0	0	0	0	0	0	0	0	0	0	0	0	0	0	0	0	0	0	0	0	0	0	2	0	0	0	0	0
1365	ASV1365	93	2	Yes	0	0	0	0	0	0	0	0	0	0	0	0	0	0	0	0	0	0	0	0	0	0	0	0	0	0	0	0	0	0	0	0	0	0	0	0	0	0	0	0	0	0	0	0	0
1366	ASV1366	92	1	No	0	0	92	0	0	0	0	0	0	0	0	0	0	0	0	0	0	0	0	0	0	0	0	0	0	0	0	0	0	0	0	0	0	0	0	0	0	0	0	0	0	0	0	0	0
1367	ASV1367	92	7	Yes	0	0	0	0	0	0	0	0	0	1	0	0	0	0	0	0	0	0	0	0	0	0	0	0	0	0	0	0	0	0	0	0	0	0	0	0	0	0	0	0	0	0	0	0	0
1368	ASV1368	92	4	Yes	0	0	0	0	0	0	0	0	0	0	0	0	0	0	0	0	7	0	0	0	0	0	0	0	0	0	0	0	0	76	0	0	0	0	0	0	0	0	0	0	0	0	0	0	0
1370	ASV1370	92	5	Yes	0	0	0	0	0	0	0	0	0	0	0	0	0	0	0	0	0	0	0	33	0	0	0	0	8	0	0	0	0	0	0	0	0	0	4	0	0	0	0	0	0	0	0	0	8
1371	ASV1371	92	2	Yes	0	0	0	0	0	0	0	0	0	0	0	0	0	0	0	0	0	0	0	0	0	0	0	0	0	0	0	0	0	0	0	0	0	0	0	0	0	0	0	84	8	0	0	0	0
1372	ASV1372	91	4	Yes	0	0	0	0	0	0	0	0	0	0	0	0	2	40	0	0	0	0	0	0	0	0	0	0	0	0	0	0	0	33	0	0	0	0	0	0	0	0	0	0	0	0	0	0	0
1373	ASV1373	91	2	Yes	0	0	0	0	0	0	0	0	0	0	0	0	0	8	83	0	0	0	0	0	0	0	0	0	0	0	0	0	0	0	0	0	0	0	0	0	0	0	0	0	0	0	0	0	0
1374	ASV1374	91	11	No	0	0	0	0	0	0	0	0	0	0	0	0	0	0	0	0	2	12	1	0	0	13	0	0	22	0	0	0	0	0	0	0	0	0	0	0	2	0	0	0	2	0	23	3	0
1375	ASV1375	91	1	No	0	0	0	0	0	0	0	0	0	0	0	0	0	0	0	0	0	0	0	0	0	0	0	91	0	0	0	0	0	0	0	0	0	0	0	0	0	0	0	0	0	0	0	0	0
1376	ASV1376	91	1	No	0	0	0	0	0	0	0	0	0	0	0	0	0	0	0	0	0	0	0	0	0	0	0	0	0	0	0	0	0	0	0	0	0	0	0	0	0	0	0	0	0	0	0	91	0
1377	ASV1377	90	2	Yes	0	0	0	0	0	0	0	0	0	0	0	0	0	2	0	0	0	0	0	0	0	0	0	0	0	0	0	0	0	0	0	0	0	0	0	0	0	0	0	0	0	0	0	0	0
1379	ASV1379	90	1	No	0	0	0	0	0	0	0	0	0	0	0	0	0	0	0	0	0	0	0	0	0	0	0	0	0	0	0	0	0	0	0	0	0	0	0	0	0	0	0	90	0	0	0	0	0
1380	ASV1380	90	2	No	0	0	0	0	0	0	0	0	0	0	0	0	0	0	0	0	0	0	0	0	0	0	0	0	0	0	0	0	0	0	0	0	0	0	0	0	0	0	0	10	0	0	0	0	0
1381	ASV1381	90	1	No	0	0	0	0	0	0	0	0	0	0	0	0	0	0	0	0	0	0	0	0	0	0	0	0	0	0	0	0	0	0	0	0	0	0	0	0	0	0	0	0	0	0	0	0	0
1382	ASV1382	89	2	Yes	0	0	0	0	0	0	0	0	0	23	0	0	0	0	0	0	0	0	0	0	0	0	0	0	0	0	0	0	0	0	0	0	0	0	0	0	0	0	0	0	0	0	0	66	0
1383	ASV1383	89	4	Yes	0	0	0	0	0	0	0	0	0	0	13	0	2	40	0	0	0	0	0	0	0	0	0	0	0	0	0	0	0	0	0	0	0	0	0	0	0	0	0	0	0	0	0	0	0
1384	ASV1384	89	2	Yes	0	0	0	0	0	0	0	0	0	0	0	0	0	0	0	0	0	0	0	0	0	0	0	0	0	47	0	0	0	42	0	0	0	0	0	0	0	0	0	0	0	0	0	0	0
1385	ASV1385	89	2	Yes	0	0	0	0	0	0	0	0	0	0	0	0	0	0	0	0	0	0	0	0	0	0	0	0	0	0	0	0	0	0	0	0	0	0	0	0	0	0	0	6	0	83	0	0	0
1387	ASV1387	89	1	No	0	0	0	0	0	0	0	0	0	0	0	0	0	0	0	0	0	0	0	0	0	0	0	0	0	0	0	0	0	0	0	0	0	0	0	0	0	0	0	0	0	0	0	0	0
1389	ASV1389	80	3	Yes	0	0	0	0	0	0	0	0	0	0	0	0	0	0	0	0	0	0	0	0	0	0	0	0	0	0	0	0	0	0	0	0	0	0	0	0	0	0	0	5	0	0	0	0	0
1391	ASV1391	88	5	Yes	0	0	0	0	0	0	0	0	0	0	0	0	0	20	0	0	0	0	0	0	0	0	0	0	0	0	0	0	0	0	0	0	0	0	0	0	0	0	0	0	0	0	0	0	0
1393	ASV1393	88	2	Yes	0	0	0	0	0	0	0	0	0	0	0	0	0	0	0	0	0	0	0	0	0	87	0	0	0	0	0	0	0	0	0	0	0	1	0	0	0	0	0	0	0	0	0	0	0
1394	ASV1394	88	2	Yes	0	0	0	0	0	0	0	0	0	0	0	0	0	0	0	0	0	0	0	0	0	0	0	0	0	0	0	0	0	0	0	0	0	0	0	0	0	0	0	0	0	25	0	63	0
1395	ASV1395	74	2	Yes	0	0	0	0	0	0	0	0	0	0	0	0	0	0	0	0	0	0	0	0	0	0	0	0	0	0	0	0	0	0	0	0	0	0	0	0	0	0	0	0	10	0	0	64	0
1399	ASV1399	87	3	Yes	73	0	0	0	9	0	0	0	0	5	0	0	0	0	0	0	0	0	0	0	0	0	0	0	0	0	0	0	0	0	0	0	0	0	0	0	0	0	0	0	0	0	0	0	0
1400	ASV1400	87	1	No	0	0	0	0	0	0	0	0	0	0	0	0	0	0	0	0	87	0	0	0	0	0	0	0	0	0	0	0	0	0	0	0	0	0	0	0	0	0	0	0	0	0	0	0	0
1406	ASV1406	86	4	Yes	0	0	0	0	0	0	0	0	0	0	0	0	0	0	0	0	0	0	0	19	0	0	0	0	0	0	0	0	0	0	0	0	0	0	0	0	0	0	0	0	0	0	0	0	17
1408	ASV1408	86	5	Yes	0	0	0	0	0	0	0	0	0	0	0	0	0	0	0	0	0	0	0	0	0	0	0	0	0	0	0	0	0	0	0	0	0	0	0	0	0	0	0	8	1	0	66	10	0
1409	ASV1409	85	4	Yes	0	0	13	0	51	0	0	0	0	11	0	0	0	0	0	0	0	0	0	0	0	0	0	0	0	10	0	0	0	0	0	0	0	0	0	0	0	0	0	0	0	0	0	0	0
1410	ASV1410	85	6	Yes	25	0	15	0	0	4	0	0	0	29	8	0	0	0	0	0	0	0	0	0	0	0	0	0	0	0	0	0	0	0	0	0	0	0	0	0	0	0	0	0	0	0	0	0	0
1412	ASV1412	85	3	Yes	0	0	0	0	0	0	0	0	0	0	0	0	0	0	0	19	0	0	0	0	0	0	0	0	0	42	0	0	0	0	0	0	0	0	0	0	0	0	0	0	0	0	0	0	0
1413	ASV1413	85	1	No	0	0	0	0	0	0	0	0	0	0	0	0	0	0	0	0	0	0	0	0	0	0	0	0	0	0	0	0	0	0	0	0	0	85	0	0	0	0	0	0	0	0	0	0	0
1417	ASV1417	84	1	No	0	0	0	0	84	0	0	0	0	0	0	0	0	0	0	0	0	0	0	0	0	0	0	0	0	0	0	0	0	0	0	0	0	0	0	0	0	0	0	0	0	0	0	0	0
1418	ASV1418	84	10	Yes	0	0	0	0	0	2	0	6	0	6	21	0	5	18	0	0	0	0	0	0	0	0	0	0	0	0	0	0	0	8	0	0	0	0	3	0	0	0	11	0	0	0	0	0	0
1419	ASV1419	84	7	Yes	0	0	0	0	0	0	0	0	0	0	11	0	0	0	0	0	0	0	0	0	0	0	0	0	29	0	0	0	0	5	0	13	0	0	11	0	0	0	0	0	0	0	0	0	0
1420	ASV1420	84	6	Yes	0	0	0	0	0	0	0	0	0	0	0	0	0	0	0	0	0	0	0	0	0	8	0	0	0	0	0	0	0	0	0	0	0	0	0	0	0	0	41	0	0	0	0	0	23
1421	ASV1421	84	4	No	0	0	0	0	0	0	0	0	0	0	0	0	0	0	0	0	0	0	0	0	0	0	0	0	0	0	0	0	0	0	0	0	0	0	0	0	0	0	0	0	70	0	6	0	0
1422	ASV1422	84	4	No	0	0	0	0	0	0	0	0	0	0	0	0	0	0	0	0	0	0	0	0	0	0	0	0	0	0	0	0	0	0	0	0	0	0	0	0	0	0	0	0	16	0	0	0	0
1424	ASV1424	84	2	Yes	0	0	0	0	0	0	0	0	0	0	0	0	0	0	0	0	0	0	0	0	0	0	0	0	0	0	0	0	0	0	0	0	0	0	0	0	0	0	0	0	0	0	0	0	0
1425	ASV1425	73	2	Yes	0	0	0	0	0	0	0	0	0	0	0	0	0	0	0	0	0	0	0	0	0	0	0	0	0	0	0	0	0	0	0	0	0	0	0	0	0	0	0	0	0	0	0	0	0
1426	ASV1426	83	1	No	0	0	0	0	83	0	0	0	0	0	0	0	0	0	0	0	0	0	0	0	0	0	0	0	0	0	0	0	0	0	0	0	0	0	0	0	0	0	0	0	0	0	0	0	0
1427	ASV1427	83	2	Yes	0	0	0	0	0	0	0	0	0	11	0	0	0	0	0	0	0	0	0	0	0	0	0	0	0	0	0	0	0	0	0	0	0	72	0	0	0	0	0	0	0	0	0	0	0
1428	ASV1428	83	3	Yes	0	0	0	0	0	0	0	0	0	0	0	0	0	0	0	0	0	0	0	0	0	0	0	0	0	0	0	0	0	0	0	5	0	0	0	0	0	0	0	0	0	0	0	0	0
1432	ASV1432	82	5	Yes	0	0	0	0	0	0	0	0	0	0	23	0	0	21	0	0	0	0	0	0	0	0	0	0	0	0	0	0	0	0	0	0	0	0	0	0	0	0	0	0	0	0	0	0	19
1433	ASV1433	58	7	Yes	0	0	0	0	0	0	0	0	0	0	0	0	0	0	26	2	0	0	0	0	0	0	0	0	0	0	9	0	0	0	0	7	0	0	0	0	0	0	0	0	0	0	0	0	3
1434	ASV1434	77	5	Yes	0	0	0	0	0	0	0	0	0	0	2	0	0	0	0	0	0	0	0	0	0	0	0	0	0	0	0	0	0	0	0	0	0	0	0	0	0	0	0	36	0	0	0	14	0
1435	ASV1435	14	1	No	0	0	0	0	0	0	0	0	0	0	0	0	0	0	0	0	0	0	0	0	0	0	0	0	0	0	0	0	0	0	0	0	0	0	0	0	0	0	0	14	0	0	0	0	0
1436	ASV1436	82	2	Yes	0	0	0	0	0	0	0	0	0	0	0	0	0	0	0	0	0	0	0	0	0	0	0	0	0	0	0	0	0	0	0	0	0	0	0	0	0	0	0	56	0	0	0	26	0
1437	ASV1437	82	1	No	0	0	0	0	0	0	0	0	0	0	0	0	0	0	0	0	0	0	0	0	0	0	0	0	0	0	0	0	0	0	0	0	0	0	0	0	0	0	0	0	0	0	82	0	0
1441	ASV1441	81	4	Yes	0	0	0	0	0	0	0	0	0	0	1	0	0	0	0	0	0	0	0	0	0	0	0	0	0	0	0	0	0	0	0	0	0	0	0	0	0	0	0	0	0	0	0	0	0
1442	ASV1442	81	2	Yes	0	0	0	0	0	0	0	0	0	0	4	0	0	0	0	0	0	0	0	0	0	0	0	0	0	0	0	0	0	77	0	0	0	0	0	0	0	0	0	0	0	0	0	0	0
1444	ASV1444	81	1	No	0	0	0	0	0	0	0	0	0	0	0	0	0	0	0	0	0	0	0	0	0	0	0	0	0	0	0	0	0	81	0	0	0	0	0	0	0	0	0	0	0	0	0	0	0
1445	ASV1445	54	4	Yes	0	0	0	0	0	0	0	0	0	0	0	0	0	0	0	0	0	0	0	0	0	0	0	0	0	0	0	0	0	12	0	0	0	0	0	0	0	0	0	0	0	0	0	37	1
1446	ASV1446	81	6	Yes	0	0	0	0	0	0	0	0	0	0	0	0	0	0	0	0	0	0	0	0	0	0	0	0	0	0	0	0	0	0	0	0	0	0	0	0	0	0	0	19	14	0	0	12	0
1448	ASV1448	81	2	No	0	0	0	0	0	0	0	0	0	0	0	0	0	0	0	0	0	0	0	0	0	0	0	0	0	0	0	0	0	0	0	0	0	0	0	0	0	0	0	0	0	0	0	0	0
1450	ASV1450	80	4	Yes	5	0	6	0	0	0	0	0	0	39	0	0	0	30	0	0	0	0	0	0	0	0	0	0	0	0	0	0	0	0	0	0	0	0	0	0	0	0	0	0	0	0	0	0	0
1451	ASV1451	87	7	Yes	0	0	0	0	0	0	0	0	0	0	0	0	0	0	0	0	0	0	0	0	0	0	0	0	0	0	0	0	0	0	0	0	0	0	0	0	0	0	0	3	9	2	13	0	0
1453	ASV1453	80	2	Yes	0	0	0	0	0	0	0	0	0	0	0	0	0	0	0	0	0	0	0	0	0	0	0	0	0	0	0	0	0	0	0	0	0	0	0	0	0	0	0	0	0	0	0	0	0
1454	ASV1454	80	1	No	0	0	0	0	0	0	0	0	0	0	0	0	0	0	0	0	0	0	0	0	0	0	0	0	0	0	0	0	0	0	0	0	0	0	0	0	0	0	0	0	0	0	0	0	0
1455	ASV1455	45	4	Yes	0	0	0	0	0	0	0	0	0	0	0	0	0	0	0	0	0	0	0	0	0	0	0	0	0	0	0	0	0	0	0	0	0	0	0	0	0	0	0	0	0	0	0	0	0
1456	ASV1456	79	1	No	0	0	0	0	79	0	0	0	0	0	0	0	0	0	0	0	0	0	0	0	0	0	0	0	0	0	0	0	0	0	0	0	0	0	0	0	0	0	0	0	0	0	0	0	0
1457	ASV1457	79	5	Yes	0	0	0	0	0	0	0	0	8	0	0	0	0	0	0	0	0	0	0	0	0	0	0	0	0	0	0	0	0	0	0	0	0	0	0	0	0	0	0	0	0	0	0	29	0
1458	ASV1458	79	3	Yes	0	0	0	0	0	0	0	0	0	0	0	0	0	15	49	0	0	0	0	0	0	0	0	0	0	0	0	0	0	0	0	0	0	0	0	0	0	0	0	0	0	0	0	0	0
1460	ASV1460	49	6	Yes	0	0	0	0	0	0	0	0	0	0	0	0	0	0	0	0	0	0	0	0	0	0	0	0	0	0	0	0	0	0	0	0	0	0	3	0	0	0	14	15	0	0	0	0	0
1464	ASV1464	78	4	Yes	0	0	0	0	0	0	0	0	0	0	0	0	0	0	0	0	0	3	0	0	0	0	0	0	9	0	0	0	11	0	0	0	0	55	0	0	0	0	0	0	0	0	0	0	0
1469	ASV1469	77	5	Yes	40	0	0	0	0	4	0	0	0	0	0	0	0	12	0	0	0	0	0	0	0	0	0	0	0	0	0	0	0	0	0	0	0	0	0	0	0	0	0	0	0	0	0	0	0
1470	ASV1470	77	7	Yes	0	0	0	0	0	2	0	0	0	0	0	0	0	0	0	1	0	0	0	0	0	0	0	0	0	0	0	0	0	47	0	7	0	0	5	0	0	0	0	0	0	0	0	0	0
1471	ASV1471	77	7	Yes	0	0	0	0	0	0	0	0	0	0	4	0	0	11	0	0	0	0	0	0	0	0	0	0	13	0	0	0	0	0	0	0	0	0	3	0	0	0	0	0	0	0	0	0	27
1472	ASV1472	77	3	Yes	0	0	0	0	0	0	0	0	0	0	15	0	0	0	0	0	0	0	0	0	0	0	0	0	0	0	0	0	0	0	0	0	0	0	0	0	0	0	0	37	0	0	0	25	0
1473	ASV1473	77	2	No	0	0	0	0	0	0	0	0	0	0	0	0	0	0	0	0	0	0	0	0	0	0	0	0	0	0	0	0	0	0	0	0	0	71	0	0	0	0	0	0	0	0	0	0	0
1474	ASV1474	77	1	No	0	0	0	0	0	0	0	0	0	0	0	0	0	0	0	0	0	0	0	0	0	0	0	0	0	0	0	0	0	0	0	0	0	0	0	0	77	0	0	0	0	0	0	0	0
1475	ASV1475	77	1	No	0	0	0	0	0	0	0	0	0	0	0	0	0	0	0	0	0	0	0	0	0	0	0	0	0	0	0	0	0	0	0	0	0	0	0	0	0	0	0	0	0	0	0	0	0
1478	ASV1478	76	3	Yes	0	0	0	0	0	0	0	0	0	0	0	0	37	0	0	5	0	0	0	0	0	0	0	0	0	0	0	0	0	0	0	0	0	0	0	0	0	0	0	0	0	0	0	0	0
1479	ASV1479	76	4	Yes	0	0	0	0	0	0	0	0	0	0	0	0	0	0	0	0	0	0	0	15	0	0	0	0	0	0	0	0	0	0	0	0	0	0	0	0	0	0	0	0	0	0	0	0	0
1480	ASV1480	76	3	Yes	0	0	0	0	0	0	0	0	0	0	0	0	0	0	0	6	0	0	0	0	0	0	0	0	0	0	0	0	0	0	0	0	0	0	0	0	0	0	0	0	0	0	0	0	0
1481	ASV1481	76	6	Yes	0	0	0	0	0	0	0	0	0	0	0	0	0	0	0	0	0	0	0	0	0	0	0	0	0	0	0	0	0	0	0	8	0	0	0	0	0	0	0	0	0	0	0	0	0
1482	ASV1482	76	4	Yes	0	0	0	0	0	0	0	0	0	0	0	0	0	0	0	0	0	0	0	0	0	0	0	0	0	0	0	0	0	0	0	0	0	0	0	0	0	0	0	0	0	35	13	9	0
1483	ASV1483	76	2	Yes	0	0	0	0	0	0	0	0	0	0	0	0	0	0	0	0	0	0	0	0	0	0	0	0	0	0	0	0	0	0	0	0	0	0	0	0	0	0	0	0	0	0	24	52	0
1484	ASV1484	94	2	Yes	0	0	0	0	0	0	0	0	0	0	0	0	0	0	0	0	0	0	0	0	0	0	0	0	0	0	0	0	0	0	0	0	0	0	0	0	0	0	0	0	0	0	0	0	0
1485	ASV1485	76	2	No	0	0	0	0	0	0	0	0	0	0	0	0	0	0	0	0	0	0	0	0	0	0	0	0	0	0	0	0	0	0	0	0	0	0	0	0	0	0	0	0	0	0	0	0	0
1487	ASV1487	69	5	Yes	0	0	0	0	0	3	0	0	0	18	0	0	0	0	0	0	0	0	0	0	0	0	0	0	0	4	0	0	0	0	0	0	0	37	0	0	0	0	0	0	0	0	0	0	0
1488	ASV1488	75	1	No	0	0	0	0	0	0	0	0	0	0	0	0	0	0	0	0	0	0	0	0	0	0	0	0	75	0	0	0	0	0	0	0	0	0	0	0	0	0	0	0	0	0	0	0	0
1491	ASV1491	75	2	Yes	0	0	0	0	0	0	0	0	0	0	0	0	0	0	0	0	0	0	0	0	0	0	0	0	0	0	0	0	0	0	0	0	0	0	0	0	0	0	0	0	0	0	0	0	65
1494	ASV1494	74	3	Yes	0	0	0	0	0	0	0	0	0	0	0	0	0	0	0	0	0	0	0	0	0	0	0	0	0	0	0	0	0	0	0	0	0	0	0	0	0	0	0	36	0	0	23	15	0
1495	ASV1495	74	1	No	0	0	0	0	0	0	0	0	0	0	0	0	0	0	0	0	0	0	0	0	0	0	0	0	0	0	0	0	0	0	0	0	0	0	0	0	0	0	0	0	0	0	0	0	0
1496	ASV1496	100	2	Yes	0	0	0	0	0	0	0	0	0	0	0	0	0	60	0	0	0	0	0	0	0	0	0	0	0	0	0	0	0	0	0	0	0	40	0	0	0	0	0	0	0	0	0	0	0
1500	ASV1500	73	1	No	0	0	0	0	0	0	0	0	0	0	0	0	0	0	0	0	0	0	0	0	0	0	0	0	0	0	0	0	0	0	0	0	0	0	0	0	0	0	0	73	0	0	0	0	0
1501	ASV1501	59	4	Yes	0	0	0	0	0	0	0	0	0	3	0	0	0	0	0	0	0	0	0	0	0	0	0	0	0	42	0	0	0	4	0	10	0	0	0	0	0	0	0	0	0	0	0	0	0
1503	ASV1503	72	5	Yes	0	0	0	0	0	0	0	0	0	0	7	0	0	5	0	0	0	0	0	0	1	0	0	0	21	0	0	0	0	0	0	0	0	0	0	0	0	0	0	0	0	0	0	0	0
1504	ASV1504	72	5	Yes	0	0	0	0	0	0	0	0	0	0	0	0	0	0	0	0	0	0	0	7	0	0	7	0	7	0	0	0	0	0	0	0	0	0	0	0	0	0	0	0	0	0	0	0	0
1505	ASV1505	72	5	Yes	0	0	0	0	0	0	0	0	0	0	0	0	0	0	0	0	0	0	0	0	0	0	0	0	7	5	0	0	0	0	0	36	0	0	0	0	0	0	0	0	0	0	0	0	0
1507	ASV1507	72	6	Yes	0	0	0	0	0	0	0	0	0	0	0	0	0	0	0	0	0	0	0	0	0	0	0	0	0	0	0	0	0	7	0	0	0	0	5	0	0	0	24	0	0	0	0	13	0
1508	ASV1508	72	1	No	0	0	0	0	0	0	0	0	0	0	0	0	0	0	0	0	0	0	0	0	0	0	0	0	0	0	0	0	0	0	0	0	0	0	0	0	0	0	72	0	0	0	0	0	0
1509	ASV1509	72	3	Yes	0	0	0	0	0	0	0	0	0	0	0	0	0	0	0	0	0	0	0	0	0	0	0	0	0	0	0	0	0	0	0	0	0	0	0	0	0	0	0	13	0	49	0	0	0
1511	ASV1511	72	3	Yes	0	0	0	0	0	0	0	0	0	0	0	0	0	0	0	0	0	0	0	0	0	0	0	0	0	0	0	0	0	0	0	0	0	0	0	0	0	0	0	4	0	0	29	0	0
1515	ASV1515	71	7	Yes	0	0	0	0	0	0	0	0	0	0	0	0	3	4	0	0	0	0	0	0	0	0	0	0	0	0	0	0	0	11	0	0	0	0	12	0	0	0	0	0	0	0	0	0	0
1516	ASV1516	71	1	No	0	0	0	0	0	0	0	0	0	0	71	0	0	0	0	0	0	0	0	0	0	0	0	0	0	0	0	0	0	0	0	0	0	0	0	0	0	0	0	0	0	0	0	0	0
1518	ASV1518	71	3	Yes	0	0	0	0	0	0	0	0	0	0	0	0	0	0	0	0	0	0	0	0	0	0	0	0	19	0	0	0	0	0	0	0	0	0	0	0	0	0	0	0	0	0	0	0	0
1519	ASV1519	71	3	Yes	0	0	0	0	0	0	0	0	0	0	0	0	0	0	0	0	0	0	0	0	0	0	0	0	0	0	0	0	0	0	0	0	0	0	0	0	0	7	3	0	0	0	0	0	0
1520	ASV1520	71	1	No	0	0	0	0	0	0	0	0	0	0	0	0	0	0	0	0	0	0	0	0	0	0	0	0	0	0	0	0	0	0	0	0	0	0	0	0	0	0	0	0	0	0	0	71	0
1522	ASV1522	70	2	Yes	9	0	0	0	61	0	0	0	0	0	0	0	0	0	0	0	0	0	0	0	0	0	0	0	0	0	0	0	0	0	0	0	0	0	0	0	0	0	0	0	0	0	0	0	0
1523	ASV1523	70	6	Yes	0	0	0	0	0	3	0	19	0	17	10	0	0	0	0	0	0	0	0	0	0	0	0	0	0	0	0	0	0	0	0	0	0	0	0	0	0	0	0	0	0	0	0	0	7
1526	ASV1526	70	3	Yes	0	0	0	0	0	0	0	0	0	0	0	0	0	0	0	0	0	0	0	0	0	0	0	0	0	0	0	0	29	0	0	0	0	30	0	0	0	0	0	0	0	0	0	0	0
1527	ASV1527	70	2	Yes	0	0	0	0	0	0	0	0	0	0	0	0	0	0	0	0	0	0	0	0	0	0	0	0	0	0	0	0	0	0	0	0	0	0	0	0	0	0	0	0	0	60	10	0	0
1528	ASV1528	69	1	No	0	0	0	0	0	0	0	0	0	0	0	0	0	0	0	0	0	0	0	0	0	0	0	0	0	0	0	0	0	0	0	0	0	0	0	0	0	0	0	69	0	0	0	0	0
1530	ASV1530	69	1	No	0	0	0	0	0	0	0	0	0	0	0	0	0	0	0	0	0	0	0	0	0	0	0	0	0	0	0	0	0	0	0	0	0	0	0	0	0	0	0	0	69	0	0	0	0
1532	ASV1532	69	1	No	0	0	0	0	0	0	0	0	0	0	0	0	0	0	0	0	0	0	0	0	0	0	0	0	0	0	0	0	0	0	0	0	0	0	0	0	0	0	0	0	0	0	0	0	0
1533	ASV1533	69	4	Yes	0	0	0	0	0	0	0	0	0	0	0	0	0	0	0	0	0	0	0	0	0	0	0	0	0	0	0	0	0	0	0	0	0	0	0	0	0	0	0	0	0	0	0	0	0
1534	ASV1534	69	1	No	0	0	0	0	0	0	0	0	0	0	0	0	0	0	0	0	0	0	0	0	0	0	0	0	0	0	0	0	0	0	0	0	0	0	0	0	0	0	0	0	0	0	0	0	0
1535	ASV1535	69	1	No	0	0	0	0	0	0	0	0	0	0	0	0	0	0	0	0	0	0	0	0	0	0	0	0	0	0	0	0	0	0	0	0	0	0	0	0	0	0	0	0	0	0	0	0	0
1536	ASV1536	47	2	Yes	0	0	0	0	0	0	0	0	0	0	0	0	0	0	0	0	0	0	0	0	0	0	0	0	0	0	0	0	0	0	0	0	0	0	0	0	0	0	0	0	0	0	0	0	0
1537	ASV1537	69	2	Yes	0	0	0	0	0	0	0	0	0	0	0	0	0	0	0	0	0	0	0	0	0	0	0	0	0	0	0	0	0	0	0	0	0	0	0	0	0	0	0	0	0	0	0	0	0
1538	ASV1538	69	2	Yes	0	0	0	0	0	0	0	0	0	0	0	0	0	0	0	0	0	0	0	0	0	0	0	0	0	0	0	0	0	0	0	0	0	0	0	0	0	0	0	0	0	0	0	0	0
1539	ASV1539	68	2	Yes	22	0	0	0	46	0	0	0	0	0	0	0	0	0	0	0	0	0	0	0	0	0	0	0	0	0	0	0	0	0	0	0	0	0	0	0	0	0	0	0	0	0	0	0	0
1540	ASV1540	68	1	No	68	0	0	0	0	0	0	0	0	0	0	0	0	0	0	0	0	0	0	0	0	0	0	0	0	0	0	0	0	0	0	0	0	0	0	0	0	0	0	0	0	0	0	0	0
1541	ASV1541	68	2	Yes	0	0	0	0	0	0	0	0	0	0	0	0	0	0	0	0	52	0	0	0	0	0	0	0	0	0	0	0	0	0	0	0	0	0	0	0	0	0	0	0	0	0	0	0	0
1542	ASV1542	68	1	No	0	0	0	0	0	0	0	0	0	0	0	0	0	0	0	0	0	0	0	0	0	0	0	0	0	0	0	0	0	68	0	0	0	0	0	0	0	0	0	0	0	0	0	0	0
1547	ASV1547	67	7	Yes	0	0	0	0	0	0	0	0	0	0	0	0	0	0	0	9	0	5	2	2	0	19	19	0	11	0	0	0	0	0	0	0	0	0	0	0	0	0	0	0	0	0	0	0	0
1548	ASV1548	67	3	Yes	0	0	0	0	0	0	0	0	0	0	0	0	0	0	0	0	0	0	0	0	0	0	0	0	0	0	0	0	0	34	0	0	0	0	22	0	0	0	11	0	0	0	0	0	0
1550	ASV1550	67	2	Yes	0	0	0	0	0	0	0	0	0	0	0	0	0	0	0	0	0	0	0	0	0	0	0	0	0	0	0	0	0	0	0	0	0	0	0	0	0	0	0	0	0	0	0	0	0
1552	ASV1552	67	1	No	0	0	0	0	0	0	0	0	0	0	0	0	0	0	0	0	0	0	0	0	0	0	0	0	0	0	0	0	0	0	0	0	0	0	0	0	0	0	0	0	0	0	0	0	0
1554	ASV1554	66	3	Yes	0	0	0	0	0	8	0	0	0	0	0	0	0	0	0	0	0	0	0	0	0	0	0	0	0	7	0	0	0	0	0	0	0	51	0	0	0	0	0	0	0	0	0	0	0
1555	ASV1555	66	7	Yes	0	0	0	0	0	0	0	0	0	0	0	0	1	11	0	0	0	0	0	0	0	0	0	0	0	0	0	0	0	21	0	0	0	0	0	0	0	0	6	0	0	0	0	0	0
1556	ASV1556	66	4	Yes	0	0	0	0	0	0	0	0	0	0	20	0	0	7	38	0	0	0	0	0	0	0	0	0	0	0	0	0	0	0	0	0	0	0	1	0	0	0	0	0	0	0	0	0	0
1557	ASV1557	66	7	Yes	0	0	0	0	0	0	0	0	0	0	21	0	0	0	0	0	0	0	0	0	0	0	0	0	0	4	0	0	0	0	0	0	0	13	17	0	0	0	0	0	0	0	0	0	3
1561	ASV1561	66	6	Yes	0	0	0	0	0	0	0	0	0	0	0	0	0	0	0	0	0	0	0	0	0	0	0	0	0	0	0	0	0	0	0	0	0	0	0	0	0	0	0	0	0	0	0	0	0
1562	ASV1562	66	2	Yes	0	0	0	0	0	0	0	0	0	0	0	0	0	0	0	0	0	0	0	0	0	0	0	0	0	0	0	0	0	0	0	0	0	0	0	0	0	0	0	0	0	0	0	0	0
1563	ASV1563	65	1	No	0	0	0	65	0	0	0	0	0	0	0	0	0	0	0	0	0	0	0	0	0	0	0	0	0	0	0	0	0	0	0	0	0	0	0	0	0	0	0	0	0	0	0	0	0
1564	ASV1564	65	2	Yes	0	0	0	0	0	0	0	0	0	0	0	0	0	23	0	0	0	0	0	0	0	0	0	0	0	0	0	0	0	0	0	0	0	0	0	0	0	0	0	0	0	0	0	0	0
1565	ASV1565	65	5	Yes	0	0	0	0	0	0	0	0	0	0	4	0	0	7	18	0	0	0	0	0	0	0	0	0	0	0	0	0	0	0	0	0	0	0	0	0	0	0	0	15	0	0	0	0	0
1566	ASV1566	65	3	Yes	0	0	0	0	0	0	0	0	0	0	0	0	0	0	36	0	0	0	0	0	0	0	0	0	0	0	0	0	0	0	0	0	0	0	0	0	0	0	0	0	0	0	0	0	0
1568	ASV1568	65	1	No	0	0	0	0	0	0	0	0	0	0	0	0	0	0	0	0	0	0	0	0	0	0	0	0	0	0	0	0	0	0	0	0	0	0	0	0	0	0	0	0	0	0	0	0	0
1569	ASV1569	64	4	Yes	5	0	0	13	0	0	0	0	0	0	0	0	0	0	0	0	0	0	0	0	0	0	0	0	0	0	45	0	0	0	0	0	0	0	0	0	0	0	0	0	0	0	0	0	0
1570	ASV1570	64	2	Yes	0	0	0	0	0	0	0	0	0	22	0	0	0	0	0	0	0	0	0	0	0	0	0	0	0	0	0	0	42	0	0	0	0	0	0	0	0	0	0	0	0	0	0	0	0
1571	ASV1571	64	3	Yes	0	0	0	0	0	0	0	0	0	0	0	0	35	0	0	0	0	0	0	0	0	0	0	0	0	0	0	0	0	0	14	0	0	0	0	0	0	0	0	0	0	0	0	0	0
1574	ASV1574	64	2	Yes	0	0	0	0	0	0	0	0	0	0	0	0	0	0	0	0	0	0	0	0	0	0	0	0	0	0	0	0	0	0	0	0	0	0	0	0	0	0	0	0	0	6	0	58	0
1575	ASV1575	64	4	Yes	0	0	0	0	0	0	0	0	0	0	0	0	0	0	0	0	0	0	0	0	0	0	0	0	0	0	0	0	0	0	0	0	0	0	0	0	0	0	0	0	0	0	0	0	0
1576	ASV1576	64	1	No	0	0	0	0	0	0	0	0	0	0	0	0	0	0	0	0	0	0	0	0	0	0	0	0	0	0	0	0	0	0	0	0	0	0	0	0	0	0	0	0	0	0	0	0	0
1580	ASV1580	56	3	Yes	0	0	0	0	0	0	0	0	0	0	13	0	30	0	0	0	0	0	0	0	0	0	0	0	0	0	0	0	0	0	0	0	0	0	0	0	0	0	0	0	0	0	0	0	0
1581	ASV1581	62	4	Yes	0	0	0	0	0	0	0	0	0	0	10	0	41	0	0	9	0	0	0	0	0	0	0	0	0	0	0	0	0	0	0	0	0	0	0	0	0	0	0	0	0	0	0	0	0
1583	ASV1583	62	1	No	0	0	0	0	0	0	0	0	0	0	0	0	0	0	0	0	0	0	0	0	0	62	0	0	0	0	0	0	0	0	0	0	0	0	0	0	0	0	0	0	0	0	0	0	0
1584	ASV1584	62	2	Yes	0	0	0	0	0	0	0	0	0	0	0	0	0	0	0	0	0	0	0	0	0	0	0	0	44	0	0	0	0	18	0	0	0	0	0	0	0	0	0	0	0	0	0	0	0
1586	ASV1586	62	5	Yes	0	0	0	0	0	0	0	0	0	0	0	0	0	0	0	0	0	0	0	0	0	0	0	0	0	0	0	0	0	0	0	0	0	0	0	0	0	0	8	0	0	0	0	0	9
1587	ASV1587	62	2	Yes	0	0	0	0	0	0	0	0	0	0	0	0	0	0	0	0	0	0	0	0	0	0	0	0	0	0	0	0	0	0	0	0	0	0	0	0	0	0	0	0	0	37	25	0	0
1591	ASV1591	62	3	Yes	0	0	0	0	0	0	0	0	0	0	0	0	0	0	0	0	0	0	0	0	0	0	0	0	0	0	0	0	0	0	0	0	0	0	0	0	0	0	0	0	0	0	0	0	0
1592	ASV1592	62	2	Yes	0	0	0	0	0	0	0	0	0	0	0	0	0	0	0	0	0	0	0	0	0	0	0	0	0	0	0	0	0	0	0	0	0	0	0	0	0	0	0	0	0	0	0	0	0
1593	ASV1593	61	2	No	0	0	0	0	0	0	0	0	0	0	0	0	0	0	0	15	46	0	0	0	0	0	0	0	0	0	0	0	0	0	0	0	0	0	0	0	0	0	0	0	0	0	0	0	0
1594	ASV1594	61	4	Yes	0	0	0	0	0	0	0	0	0	0	0	0	0	0	0	12	0	0	0	39	0	0	0	0	0	0	0	0	0	0	0	0	0	0	0	0	0	0	0	0	0	0	0	0	8
1595	ASV1595	61	5	Yes	0	0	0	0	0	0	0	0	0	0	0	0	0	0	0	0	0	0	0	8	0	0	17	14	11	0	0	0	0	0	0	0	0	0	0	0	0	0	0	0	0	0	0	0	0
1598	ASV1598	61	3	Yes	0	0	0	0	0	0	0	0	0	0	0	0	0	0	0	0	0	0	0	0	0	0	0	0	0	0	0	0	0	0	0	0	0	0	0	0	0	0	0	0	0	0	0	35	0
1601	ASV1601	61	1	No	0	0	0	0	0	0	0	0	0	0	0	0	0	0	0	0	0	0	0	0	0	0	0	0	0	0	0	0	0	0	0	0	0	0	0	0	0	0	0	0	0	0	0	0	0
1605	ASV1605	60	3	Yes	24	0	0	0	29	0	0	0	0	0	0	0	0	0	0	0	0	0	0	0	0	0	0	0	0	0	0	0	0	0	0	0	0	7	0	0	0	0	0	0	0	0	0	0	0
1608	ASV1608	60	5	Yes	0	0	0	0	0	0	0	0	0	0	0	0	0	0	0	0	1	0	0	0	0	26	0	0	0	0	0	0	0	0	0	0	0	0	0	0	0	0	0	0	0	0	0	0	0
1609	ASV1609	28	1	No	0	0	0	0	0	0	0	0	0	0	0	0	0	0	0	0	0	0	0	0	0	0	0	0	0	0	0	0	0	0	0	0	0	0	0	0	0	0	0	0	0	28	0	0	0
1612	ASV1612	21	1	No	0	0	0	0	0	0	0	0	0	0	0	0	0	0	0	0	0	0	0	0	0	0	0	0	0	0	0	0	0	0	0	0	0	0	0	0	0	0	0	0	0	0	0	0	0
1615	ASV1615	59	2	Yes	0	0	0	0	0	0	0	0	0	0	0	0	0	0	0	0	0	0	0	0	0	0	0	0	0	12	0	0	0	0	0	0	0	47	0	0	0	0	0	0	0	0	0	0	0
1617	ASV1617	59	1	No	0	0	0	0	0	0	0	0	0	0	0	0	0	0	0	0	0	0	0	0	0	0	0	0	0	0	0	0	0	0	0	0	0	0	0	0	0	0	0	0	0	0	0	59	0
1618	ASV1618	59	5	Yes	0	0	0	0	0	0	0	0	0	0	0	0	0	0	0	0	0	0	0	0	0	0	0	0	0	0	0	0	0	0	0	0	0	0	0	0	0	0	0	0	0	0	0	0	0
1619	ASV1619	59	4	Yes	0	0	0	0	0	0	0	0	0	0	0	0	0	0	0	0	0	0	0	0	0	0	0	0	0	0	0	0	0	0	0	0	0	0	0	0	0	0	0	0	0	0	0	0	0
1620	ASV1620	59	2	Yes	0	0	0	0	0	0	0	0	0	0	0	0	0	0	0	0	0	0	0	0	0	0	0	0	0	0	0	0	0	0	0	0	0	0	0	0	0	0	0	0	0	0	0	0	0
1621	ASV1621	58	2	Yes	0	0	0	47	11	0	0	0	0	0	0	0	0	0	0	0	0	0	0	0	0	0	0	0	0	0	0	0	0	0	0	0	0	0	0	0	0	0	0	0	0	0	0	0	0
1624	ASV1624	58	3	Yes	0	0	0	0	0	0	0	0	0	0	31	0	0	7	0	0	0	0	0	0	0	0	0	0	0	0	0	0	0	0	0	0	0	0	0	0	0	0	20	0	0	0	0	0	0
1626	ASV1626	58	4	Yes	0	0	0	0	0	0	0	0	0	0	0	0	0	0	0	0	0	0	0	0	0	0	0	0	0	0	0	0	0	3	0	0	0	0	19	0	0	10	26	0	0	0	0	0	0
1627	ASV1627	58	3	Yes	0	0	0	0	0	0	0	0	0	0	0	0	0	0	0	0	0	0	0	0	0	0	0	0	0	0	0	0	0	0	0	0	0	0	0	0	0	0	0	0	0	5	15	38	0
1628	ASV1628	58	2	Yes	0	0	0	0	0	0	0	0	0	0	0	0	0	0	0	0	0	0	0	0	0	0	0	0	0	0	0	0	0	0	0	0	0	0	0	0	0	0	0	0	19	0	0	0	0
1631	ASV1631	58	2	Yes	0	0	0	0	0	0	0	0	0	0	0	0	0	0	0	0	0	0	0	0	0	0	0	0	0	0	0	0	0	0	0	0	0	0	0	0	0	0	0	15	0	0	0	0	0
1634	ASV1634	58	1	No	0	0	0	0	0	0	0	0	0	0	0	0	0	0	0	0	0	0	0	0	0	0	0	0	0	0	0	0	0	0	0	0	0	0	0	0	0	0	0	0	0	0	0	0	0
1635	ASV1635	58	1	No	0	0	0	0	0	0	0	0	0	0	0	0	0	0	0	0	0	0	0	0	0	0	0	0	0	0	0	0	0	0	0	0	0	0	0	0	0	0	0	0	0	0	0	0	0
1637	ASV1637	57	3	Yes	0	0	5	47	0	0	0	0	0	5	0	0	0	0	0	0	0	0	0	0	0	0	0	0	0	0	0	0	0	0	0	0	0	0	0	0	0	0	0	0	0	0	0	0	0
1638	ASV1638	57	4	Yes	0	0	0	0	0	0	0	0	0	0	5	0	19	0	0	0	0	0	0	0	0	0	0	0	0	0	0	0	0	0	0	0	0	0	0	0	0	0	0	0	0	0	0	0	0
1639	ASV1639	57	1	No	0	0	0	0	0	0	0	0	0	0	0	0	0	0	0	0	0	0	0	0	0	0	0	0	0	0	57	0	0	0	0	0	0	0	0	0	0	0	0	0	0	0	0	0	0
1640	ASV1640	57	4	Yes	0	0	0	0	0	0	0	0	0	0	0	0	0	0	0	0	0	0	0	0	0	0	0	0	0	0	0	0	0	0	0	0	0	0	0	0	0	0	8	5	0	0	0	14	0
1641	ASV1641	57	3	Yes	0	0	0	0	0	0	0	0	0	0	0	0	0	0	0	0	0	0	0	0	0	0	0	0	0	0	0	0	0	0	0	0	0	0	0	0	0	0	0	14	36	7	0	0	0
1643	ASV1643	56	1	No	0	0	0	0	56	0	0	0	0	0	0	0	0	0	0	0	0	0	0	0	0	0	0	0	0	0	0	0	0	0	0	0	0	0	0	0	0	0	0	0	0	0	0	0	0
1644	ASV1644	40	1	No	0	0	0	0	0	0	0	0	0	0	0	0	0	40	0	0	0	0	0	0	0	0	0	0	0	0	0	0	0	0	0	0	0	0	0	0	0	0	0	0	0	0	0	0	0
1646	ASV1646	56	2	Yes	0	0	0	0	0	0	0	0	0	0	0	0	0	0	0	0	0	0	0	0	0	0	0	0	0	0	0	0	0	18	0	0	0	0	0	0	0	0	0	0	0	0	0	0	0
1649	ASV1649	56	1	No	0	0	0	0	0	0	0	0	0	0	0	0	0	0	0	0	0	0	0	0	0	0	0	0	0	0	0	0	0	0	0	0	0	0	0	0	0	0	0	0	0	0	0	0	0
1650	ASV1650	42	6	Yes	0	0	0	0	0	0	0	0	0	0	0	0	0	0	0	0	0	0	0	0	0	0	0	0	0	0	0	0	0	0	0	0	0	0	5	0	0	0	0	0	0	0	0	0	3
1653	ASV1653	55	1	No	0	0	0	0	0	0	0	0	0	0	0	0	0	0	0	0	0	0	0	0	0	0	0	0	0	0	0	0	0	0	0	0	0	0	0	0	0	55	0	0	0	0	0	0	0
1654	ASV1654	39	1	No	0	0	0	0	0	0	0	0	0	0	0	0	0	0	0	0	0	0	0	0	0	0	0	0	0	0	0	0	0	0	0	0	0	0	0	0	0	0	0	0	0	0	0	39	0
1655	ASV1655	55	1	No	0	0	0	0	0	0	0	0	0	0	0	0	0	0	0	0	0	0	0	0	0	0	0	0	0	0	0	0	0	0	0	0	0	0	0	0	0	0	0	0	0	0	0	55	0
1657	ASV1657	33	2	Yes	0	0	0	0	0	0	0	0	0	0	0	0	0	0	0	0	0	0	0	0	0	0	0	0	0	0	0	0	0	0	0	0	0	0	0	0	0	0	0	0	0	0	17	0	0
1658	ASV1658	55	1	No	0	0	0	0	0	0	0	0	0	0	0	0	0	0	0	0	0	0	0	0	0	0	0	0	0	0	0	0	0	0	0	0	0	0	0	0	0	0	0	0	0	0	0	0	0
1659	ASV1659	55	1	No	0	0	0	0	0	0	0	0	0	0	0	0	0	0	0	0	0	0	0	0	0	0	0	0	0	0	0	0	0	0	0	0	0	0	0	0	0	0	0	0	0	0	0	0	0
1665	ASV1665	54	4	Yes	0	0	0	0	0	0	0	0	0	0	0	0	0	0	0	0	0	18	0	25	0	0	3	0	8	0	0	0	0	0	0	0	0	0	0	0	0	0	0	0	0	0	0	0	0
1666	ASV1666	54	4	Yes	0	0	0	0	0	0	0	0	0	0	0	0	0	0	0	0	21	0	0	0	0	0	0	0	3	0	0	0	0	0	0	0	0	0	0	0	0	0	0	0	0	0	0	0	0
1667	ASV1667	54	3	Yes	0	0	0	0	0	0	0	0	0	0	0	0	0	0	0	0	0	0	0	0	0	0	0	0	11	0	0	0	0	0	0	0	0	0	0	0	0	0	0	0	0	0	0	0	0
1668	ASV1668	54	1	No	0	0	0	0	0	0	0	0	0	0	0	0	0	0	0	0	0	0	0	0	0	0	0	0	0	0	54	0	0	0	0	0	0	0	0	0	0	0	0	0	0	0	0	0	0
1669	ASV1669	54	2	Yes	0	0	0	0	0	0	0	0	0	0	0	0	0	0	0	0	0	0	0	0	0	0	0	0	0	0	0	0	0	0	0	0	0	0	0	0	0	0	0	0	0	6	48	0	0
1670	ASV1670	54	5	Yes	0	0	0	0	0	0	0	0	0	0	0	0	0	0	0	0	0	0	0	0	0	0	0	0	0	0	0	0	0	0	0	0	0	0	0	0	0	0	0	0	0	14	0	0	0
1671	ASV1671	54	3	Yes	0	0	0	0	0	0	0	0	0	0	0	0	0	0	0	0	0	0	0	0	0	0	0	0	0	0	0	0	0	0	0	0	0	0	0	0	0	0	0	0	12	0	0	0	0
1672	ASV1672	54	2	Yes	0	0	0	0	0	0	0	0	0	0	0	0	0	0	0	0	0	0	0	0	0	0	0	0	0	0	0	0	0	0	0	0	0	0	0	0	0	0	0	8	0	0	0	46	0
1674	ASV1674	90	1	No	0	0	0	0	0	0	0	0	0	0	0	0	0	0	0	0	0	0	0	0	0	0	0	0	0	0	0	0	0	0	0	0	0	0	0	0	0	0	0	0	0	0	0	0	0
1675	ASV1675	42	1	No	0	0	0	0	0	0	0	0	0	0	0	0	0	0	0	0	0	0	0	0	0	0	0	0	0	0	0	0	0	0	0	0	0	0	0	0	0	0	0	0	0	0	0	0	0
1677	ASV1677	53	2	Yes	9	0	0	0	0	0	0	0	0	44	0	0	0	0	0	0	0	0	0	0	0	0	0	0	0	0	0	0	0	0	0	0	0	0	0	0	0	0	0	0	0	0	0	0	0
1678	ASV1678	13	1	No	0	0	0	0	0	0	0	0	0	0	0	0	0	0	0	0	0	0	0	0	0	0	0	0	0	0	0	0	0	0	0	0	0	0	0	0	0	0	0	0	0	0	0	0	0
1681	ASV1681	53	8	Yes	0	0	0	0	0	0	0	0	0	0	0	0	0	0	0	0	0	0	0	0	0	0	0	0	0	0	0	0	0	0	0	0	0	0	7	0	10	7	18	0	0	0	0	1	0
1682	ASV1682	53	2	Yes	0	0	0	0	0	0	0	0	0	0	0	0	0	0	0	0	0	0	0	0	0	0	0	0	0	0	0	0	0	0	0	0	0	0	0	0	0	0	0	5	0	0	0	48	0
1683	ASV1683	53	1	No	0	0	0	0	0	0	0	0	0	0	0	0	0	0	0	0	0	0	0	0	0	0	0	0	0	0	0	0	0	0	0	0	0	0	0	0	0	0	0	53	0	0	0	0	0
1688	ASV1688	53	1	No	0	0	0	0	0	0	0	0	0	0	0	0	0	0	0	0	0	0	0	0	0	0	0	0	0	0	0	0	0	0	0	0	0	0	0	0	0	0	0	0	0	0	0	0	0
1689	ASV1689	52	1	No	0	0	0	0	52	0	0	0	0	0	0	0	0	0	0	0	0	0	0	0	0	0	0	0	0	0	0	0	0	0	0	0	0	0	0	0	0	0	0	0	0	0	0	0	0
1690	ASV1690	52	3	Yes	0	0	0	0	0	0	0	0	0	0	0	0	0	4	0	0	0	0	0	25	0	0	0	0	23	0	0	0	0	0	0	0	0	0	0	0	0	0	0	0	0	0	0	0	0
1691	ASV1691	52	1	No	0	0	0	0	0	0	0	0	0	0	0	0	0	0	0	0	0	0	0	0	0	0	0	0	0	0	0	0	0	0	0	52	0	0	0	0	0	0	0	0	0	0	0	0	0
1692	ASV1692	52	1	No	0	0	0	0	0	0	0	0	0	0	0	0	0	0	0	0	0	0	0	0	0	0	0	0	0	0	0	0	0	0	0	0	0	52	0	0	0	0	0	0	0	0	0	0	0
1693	ASV1693	52	1	No	0	0	0	0	0	0	0	0	0	0	0	0	0	0	0	0	0	0	0	0	0	0	0	0	0	0	0	0	0	0	0	0	52	0	0	0	0	0	0	0	0	0	0	0	0
1697	ASV1697	52	1	No	0	0	0	0	0	0	0	0	0	0	0	0	0	0	0	0	0	0	0	0	0	0	0	0	0	0	0	0	0	0	0	0	0	0	0	0	0	0	0	0	0	0	0	0	0
1701	ASV1701	51	2	Yes	0	0	0	0	0	0	0	3	0	0	0	0	0	0	0	0	0	0	0	0	0	0	0	0	0	0	0	0	0	0	0	0	0	0	0	0	0	0	0	0	0	0	0	0	0
1705	ASV1705	51	2	Yes	0	0	0	0	0	0	0	0	0	0	0	0	0	0	0	0	48	0	3	0	0	0	0	0	0	0	0	0	0	0	0	0	0	0	0	0	0	0	0	0	0	0	0	0	0
1708	ASV1708	51	3	Yes	0	0	0	0	0	0	0	0	0	0	0	0	0	0	0	0	0	0	0	0	0	0	0	0	0	18	0	0	0	0	0	0	0	0	0	0	0	0	0	0	0	0	0	0	0
1710	ASV1710	51	2	Yes	0	0	0	0	0	0	0	0	0	0	0	0	0	0	0	0	0	0	0	0	0	0	0	0	0	0	0	0	0	0	0	0	0	0	0	0	0	0	0	0	0	0	0	28	0
1711	ASV1711	51	2	Yes	0	0	0	0	0	0	0	0	0	0	0	0	0	0	0	0	0	0	0	0	0	0	0	0	0	0	0	0	0	0	0	0	0	0	0	0	0	0	0	0	0	0	19	32	0
1712	ASV1712	51	1	No	0	0	0	0	0	0	0	0	0	0	0	0	0	0	0	0	0	0	0	0	0	0	0	0	0	0	0	0	0	0	0	0	0	0	0	0	0	0	0	0	0	0	51	0	0
1715	ASV1715	41	1	No	0	0	0	0	0	0	0	0	0	0	0	0	0	0	0	0	0	0	0	0	0	0	0	0	0	0	0	0	0	0	0	0	0	0	0	0	0	0	0	0	0	0	0	0	0
1716	ASV1716	51	1	No	0	0	0	0	0	0	0	0	0	0	0	0	0	0	0	0	0	0	0	0	0	0	0	0	0	0	0	0	0	0	0	0	0	0	0	0	0	0	0	0	0	0	0	0	0
1717	ASV1717	74	2	Yes	0	0	0	0	0	0	0	0	0	0	0	0	0	0	0	0	0	0	0	0	0	0	0	0	0	0	0	0	0	0	0	0	0	0	0	0	0	0	0	0	0	0	0	0	0
1718	ASV1718	38	1	No	0	0	0	0	0	0	0	0	0	0	0	0	0	0	0	0	0	0	0	0	0	0	0	0	0	0	0	0	0	0	0	0	0	0	0	0	0	0	0	0	0	0	0	0	0
1720	ASV1720	50	5	Yes	0	0	0	0	0	0	0	0	0	13	0	0	0	0	0	0	0	0	0	0	0	0	0	0	0	11	0	0	0	0	0	0	0	10	0	0	0	0	0	0	0	0	0	0	0
1721	ASV1721	50	3	Yes	0	0	0	0	0	0	0	0	0	0	40	0	9	0	0	0	0	0	0	0	0	0	0	0	0	0	0	0	0	0	0	0	0	0	0	0	0	0	0	0	0	0	0	0	0
1724	ASV1724	50	3	Yes	0	0	0	0	0	0	0	0	0	0	0	0	0	0	0	0	0	0	0	0	0	0	0	0	14	0	0	0	0	0	0	0	0	0	0	0	0	0	0	0	0	0	0	0	0
1725	ASV1725	50	1	No	0	0	0	0	0	0	0	0	0	0	0	0	0	0	0	0	0	0	0	0	0	0	0	0	0	0	50	0	0	0	0	0	0	0	0	0	0	0	0	0	0	0	0	0	0
1728	ASV1728	50	1	No	0	0	0	0	0	0	0	0	0	0	0	0	0	0	0	0	0	0	0	0	0	0	0	0	0	0	0	0	0	0	0	0	0	0	0	0	0	0	0	0	0	0	0	50	0
1729	ASV1729	50	2	Yes	0	0	0	0	0	0	0	0	0	0	0	0	0	0	0	0	0	0	0	0	0	0	0	0	0	0	0	0	0	0	0	0	0	0	0	0	0	0	0	13	0	0	0	0	0
1734	ASV1734	19	1	No	0	0	0	0	0	0	0	0	0	0	0	0	0	0	0	0	0	0	0	0	0	0	0	0	0	0	0	0	0	0	0	0	0	0	0	0	0	0	0	0	0	0	0	19	0
1735	ASV1735	49	4	Yes	0	0	0	0	0	9	0	0	0	0	4	0	0	17	0	0	0	0	0	0	0	0	0	0	0	19	0	0	0	0	0	0	0	0	0	0	0	0	0	0	0	0	0	0	0
1736	ASV1736	49	3	Yes	0	0	0	0	0	0	0	0	0	0	0	0	0	15	0	0	0	0	0	0	0	0	0	0	0	0	0	0	0	0	0	0	0	0	0	0	0	0	0	0	0	0	0	0	0
1738	ASV1738	49	1	No	0	0	0	0	0	0	0	0	0	0	0	0	0	0	0	0	0	0	0	0	0	0	0	0	0	0	0	0	0	0	0	0	0	49	0	0	0	0	0	0	0	0	0	0	0
1740	ASV1740	49	1	No	0	0	0	0	0	0	0	0	0	0	0	0	0	0	0	0	0	0	0	0	0	0	0	0	0	0	0	0	0	0	0	0	0	0	0	0	0	0	0	0	0	0	0	49	0
1743	ASV1743	49	1	No	0	0	0	0	0	0	0	0	0	0	0	0	0	0	0	0	0	0	0	0	0	0	0	0	0	0	0	0	0	0	0	0	0	0	0	0	0	0	0	0	0	0	0	0	0
1745	ASV1745	49	1	No	0	0	0	0	0	0	0	0	0	0	0	0	0	0	0	0	0	0	0	0	0	0	0	0	0	0	0	0	0	0	0	0	0	0	0	0	0	0	0	0	0	0	0	0	0
1747	ASV1747	48	1	No	0	0	0	0	0	0	0	0	0	0	0	0	0	0	0	0	0	0	48	0	0	0	0	0	0	0	0	0	0	0	0	0	0	0	0	0	0	0	0	0	0	0	0	0	0
1748	ASV1748	48	1	No	0	0	0	0	0	0	0	0	0	0	0	0	0	0	0	0	0	0	0	0	0	0	0	0	0	0	48	0	0	0	0	0	0	0	0	0	0	0	0	0	0	0	0	0	0
1749	ASV1749	48	1	No	0	0	0	0	0	0	0	0	0	0	0	0	0	0	0	0	0	0	0	0	0	0	0	0	0	0	0	0	0	0	0	48	0	0	0	0	0	0	0	0	0	0	0	0	0
1750	ASV1750	48	3	Yes	0	0	0	0	0	0	0	0	0	0	0	0	0	0	0	0	0	0	0	0	0	0	0	0	0	0	0	0	0	0	0	0	0	0	0	0	0	0	0	0	16	8	24	0	0
1751	ASV1751	48	2	Yes	0	0	0	0	0	0	0	0	0	0	0	0	0	0	0	0	0	0	0	0	0	0	0	0	0	0	0	0	0	0	0	0	0	0	0	0	0	0	0	0	27	0	0	21	0
1752	ASV1752	48	2	Yes	0	0	0	0	0	0	0	0	0	0	0	0	0	0	0	0	0	0	0	0	0	0	0	0	0	0	0	0	0	0	0	0	0	0	0	0	0	0	0	0	0	0	0	0	0
1754	ASV1754	47	1	No	0	0	0	0	0	0	0	0	0	47	0	0	0	0	0	0	0	0	0	0	0	0	0	0	0	0	0	0	0	0	0	0	0	0	0	0	0	0	0	0	0	0	0	0	0
1755	ASV1755	43	4	Yes	0	0	0	0	0	0	0	0	0	0	0	0	3	0	0	0	0	0	0	0	0	0	0	0	0	0	0	0	0	0	0	0	0	0	0	0	0	0	0	0	0	0	0	0	0
1756	ASV1756	47	1	No	0	0	0	0	0	0	0	0	0	0	0	0	0	0	0	0	47	0	0	0	0	0	0	0	0	0	0	0	0	0	0	0	0	0	0	0	0	0	0	0	0	0	0	0	0
1759	ASV1759	47	4	Yes	0	0	0	0	0	0	0	0	0	0	0	0	0	0	0	0	0	0	0	0	0	0	0	0	0	0	0	0	0	0	0	0	0	0	0	0	0	0	0	0	0	0	0	0	0
1763	ASV1763	47	2	Yes	0	0	0	0	0	0	0	0	0	0	0	0	0	0	0	0	0	0	0	0	0	0	0	0	0	0	0	0	0	0	0	0	0	0	0	0	0	0	0	0	0	0	0	0	0
1766	ASV1766	46	2	Yes	0	0	0	0	0	0	0	0	0	0	0	0	0	0	0	0	0	0	0	0	0	0	0	0	0	0	0	0	0	0	0	0	0	0	0	0	0	0	0	0	0	35	0	0	0
1768	ASV1768	46	1	No	0	0	0	0	0	0	0	0	0	0	0	0	0	0	0	0	0	0	0	0	0	0	0	0	0	0	0	0	0	0	0	0	0	0	0	0	0	0	0	0	0	0	0	46	0
1771	ASV1771	46	3	Yes	0	0	0	0	0	0	0	0	0	0	0	0	0	0	0	0	0	0	0	0	0	0	0	0	0	0	0	0	0	0	0	0	0	0	0	0	0	0	0	0	0	0	0	0	0
1773	ASV1773	46	1	No	0	0	0	0	0	0	0	0	0	0	0	0	0	0	0	0	0	0	0	0	0	0	0	0	0	0	0	0	0	0	0	0	0	0	0	0	0	0	0	0	0	0	0	0	0
1776	ASV1776	45	2	Yes	0	0	0	0	0	0	0	0	0	10	0	0	0	0	0	0	0	0	0	0	0	0	0	0	0	0	0	0	0	0	0	0	0	0	0	0	0	0	0	0	0	0	0	0	0
1777	ASV1777	45	2	No	0	0	0	0	0	0	0	0	0	7	0	0	0	0	0	0	0	0	0	0	0	0	0	0	0	0	0	0	0	0	0	0	0	38	0	0	0	0	0	0	0	0	0	0	0
1780	ASV1780	45	2	Yes	0	0	0	0	0	0	0	0	0	0	0	0	0	0	0	0	0	29	16	0	0	0	0	0	0	0	0	0	0	0	0	0	0	0	0	0	0	0	0	0	0	0	0	0	0
1783	ASV1783	39	1	No	0	0	0	0	0	0	0	0	0	0	0	0	0	0	0	0	0	0	0	0	0	0	0	0	0	0	0	0	0	0	0	0	0	0	0	0	0	0	0	0	0	0	39	0	0
1785	ASV1785	45	1	No	0	0	0	0	0	0	0	0	0	0	0	0	0	0	0	0	0	0	0	0	0	0	0	0	0	0	0	0	0	0	0	0	0	0	0	0	0	0	0	0	0	0	0	0	0
1787	ASV1787	5	1	No	0	0	0	0	0	0	0	0	0	0	0	0	0	0	0	0	0	0	0	0	0	0	0	0	0	0	0	0	0	0	0	0	0	0	0	0	0	0	0	5	0	0	0	0	0
1789	ASV1789	37	1	No	0	0	0	0	0	0	0	0	0	0	0	0	0	0	0	0	0	0	0	0	0	0	0	0	0	0	0	0	0	37	0	0	0	0	0	0	0	0	0	0	0	0	0	0	0
1790	ASV1790	44	3	Yes	30	0	7	0	7	0	0	0	0	0	0	0	0	0	0	0	0	0	0	0	0	0	0	0	0	0	0	0	0	0	0	0	0	0	0	0	0	0	0	0	0	0	0	0	0
1792	ASV1792	44	2	Yes	0	0	0	0	0	0	0	0	0	0	0	0	0	19	0	0	0	0	0	0	0	0	0	0	0	0	0	0	0	0	0	0	0	25	0	0	0	0	0	0	0	0	0	0	0
1793	ASV1793	44	4	Yes	0	0	0	0	0	0	0	0	0	0	0	0	0	14	0	0	0	0	0	0	0	0	0	0	0	0	0	0	0	0	0	0	0	0	0	0	0	0	0	0	0	0	0	0	0
1794	ASV1794	44	2	Yes	0	0	0	0	0	0	0	0	0	0	0	0	0	38	0	0	0	0	0	0	0	0	0	0	0	0	0	0	0	0	0	0	0	6	0	0	0	0	0	0	0	0	0	0	0
1795	ASV1795	44	1	No	0	0	0	0	0	0	0	0	0	0	0	0	0	0	0	0	0	0	0	0	0	0	0	0	0	0	0	44	0	0	0	0	0	0	0	0	0	0	0	0	0	0	0	0	0
1796	ASV1796	44	1	No	0	0	0	0	0	0	0	0	0	0	0	0	0	0	0	0	0	0	0	0	0	0	0	0	0	0	0	0	0	0	0	44	0	0	0	0	0	0	0	0	0	0	0	0	0
1798	ASV1798	44	1	No	0	0	0	0	0	0	0	0	0	0	0	0	0	0	0	0	0	0	0	0	0	0	0	0	0	0	0	0	0	0	0	0	0	0	0	0	0	0	0	0	0	0	0	44	0
1801	ASV1801	44	2	Yes	0	0	0	0	0	0	0	0	0	0	0	0	0	0	0	0	0	0	0	0	0	0	0	0	0	0	0	0	0	0	0	0	0	0	0	0	0	0	0	21	0	0	0	23	0
1802	ASV1802	44	1	No	0	0	0	0	0	0	0	0	0	0	0	0	0	0	0	0	0	0	0	0	0	0	0	0	0	0	0	0	0	0	0	0	0	0	0	0	0	0	0	0	0	0	0	0	0
1804	ASV1804	44	1	No	0	0	0	0	0	0	0	0	0	0	0	0	0	0	0	0	0	0	0	0	0	0	0	0	0	0	0	0	0	0	0	0	0	0	0	0	0	0	0	0	0	0	0	0	0
1805	ASV1805	44	1	No	0	0	0	0	0	0	0	0	0	0	0	0	0	0	0	0	0	0	0	0	0	0	0	0	0	0	0	0	0	0	0	0	0	0	0	0	0	0	0	0	0	0	0	0	0
1806	ASV1806	12	1	No	0	0	0	0	0	0	0	0	0	0	0	0	0	0	0	0	0	0	0	0	0	0	0	0	0	0	0	0	0	0	0	0	0	0	0	0	0	0	0	0	0	0	0	0	0
1808	ASV1808	44	2	Yes	0	0	0	0	0	0	0	0	0	0	0	0	0	0	0	0	0	0	0	0	0	0	0	0	0	0	0	0	0	0	0	0	0	0	0	0	0	0	0	0	0	0	0	0	0
1809	ASV1809	29	3	Yes	0	0	0	0	0	0	0	0	0	0	0	0	0	0	0	0	19	0	0	0	0	0	0	0	0	0	0	0	0	0	0	0	0	0	0	0	0	0	0	3	0	0	0	0	0
1812	ASV1812	43	3	Yes	0	0	0	0	0	0	0	0	0	0	0	0	0	0	0	0	0	0	0	3	0	0	0	0	0	0	0	0	0	0	0	0	0	0	0	0	0	0	0	0	0	0	0	0	0
1813	ASV1813	43	1	No	0	0	0	0	0	0	0	0	0	0	0	0	0	0	0	0	0	0	0	0	0	0	43	0	0	0	0	0	0	0	0	0	0	0	0	0	0	0	0	0	0	0	0	0	0
1815	ASV1815	43	4	Yes	0	0	0	0	0	0	0	0	0	0	0	0	0	0	0	0	0	0	0	0	0	0	0	0	0	0	0	0	0	0	0	0	0	0	0	0	0	0	0	0	0	0	0	13	0
1818	ASV1818	43	3	Yes	0	0	0	0	0	0	0	0	0	0	0	0	0	0	0	0	0	0	0	0	0	0	0	0	0	0	0	0	0	0	0	0	0	0	0	0	0	0	0	0	0	0	0	0	0
1819	ASV1819	4	1	No	0	0	0	0	0	0	0	0	0	0	0	0	0	0	0	0	0	0	0	0	0	0	0	0	0	0	0	0	0	0	0	0	0	0	0	0	0	0	0	0	0	0	0	0	0
1821	ASV1821	42	2	Yes	0	0	0	0	0	0	0	0	0	9	0	0	0	0	0	0	0	0	0	0	0	0	0	0	0	0	0	0	0	0	0	33	0	0	0	0	0	0	0	0	0	0	0	0	0
1824	ASV1824	42	4	Yes	0	0	0	0	0	0	0	0	0	0	0	0	0	0	0	9	0	0	0	0	0	0	0	0	17	0	0	0	0	3	0	0	0	0	0	0	0	0	0	0	0	0	0	0	0
1825	ASV1825	42	2	Yes	0	0	0	0	0	0	0	0	0	0	0	0	0	0	0	27	0	0	0	0	0	0	0	0	15	0	0	0	0	0	0	0	0	0	0	0	0	0	0	0	0	0	0	0	0
1827	ASV1827	42	1	No	0	0	0	0	0	0	0	0	0	0	0	0	0	0	0	0	0	0	0	0	0	0	0	0	42	0	0	0	0	0	0	0	0	0	0	0	0	0	0	0	0	0	0	0	0
1828	ASV1828	42	5	Yes	0	0	0	0	0	0	0	0	0	0	0	0	0	0	0	0	0	0	0	0	0	0	0	0	0	0	0	0	0	0	0	21	0	0	0	0	0	0	1	0	3	0	0	0	0
1829	ASV1829	42	1	No	0	0	0	0	0	0	0	0	0	0	0	0	0	0	0	0	0	0	0	0	0	0	0	0	0	0	0	0	0	42	0	0	0	0	0	0	0	0	0	0	0	0	0	0	0
1832	ASV1832	42	1	No	0	0	0	0	0	0	0	0	0	0	0	0	0	0	0	0	0	0	0	0	0	0	0	0	0	0	0	0	0	0	0	0	0	0	0	0	0	0	0	0	0	0	0	42	0
1834	ASV1834	42	2	Yes	0	0	0	0	0	0	0	0	0	0	0	0	0	0	0	0	0	0	0	0	0	0	0	0	0	0	0	0	0	0	0	0	0	0	0	0	0	0	0	0	0	0	0	0	0
1836	ASV1836	26	2	Yes	0	0	0	0	0	0	0	0	0	0	0	0	0	0	0	0	0	0	0	0	0	0	0	0	0	0	0	0	0	0	0	0	0	0	0	0	0	0	0	0	0	8	0	18	0
1837	ASV1837	36	2	Yes	0	0	0	0	0	0	0	0	0	0	0	0	0	0	0	0	0	0	0	0	0	0	0	0	0	0	0	0	0	0	0	0	0	0	0	0	0	0	0	0	0	0	0	0	0
1838	ASV1838	34	3	Yes	0	0	0	0	0	0	0	0	0	0	0	0	0	0	11	0	0	0	0	0	0	0	0	0	0	0	0	0	0	0	0	0	0	0	0	0	0	0	0	0	0	0	8	0	0
1840	ASV1840	41	1	No	41	0	0	0	0	0	0	0	0	0	0	0	0	0	0	0	0	0	0	0	0	0	0	0	0	0	0	0	0	0	0	0	0	0	0	0	0	0	0	0	0	0	0	0	0
1842	ASV1842	41	1	No	0	0	0	0	0	0	0	0	0	41	0	0	0	0	0	0	0	0	0	0	0	0	0	0	0	0	0	0	0	0	0	0	0	0	0	0	0	0	0	0	0	0	0	0	0
1843	ASV1843	41	2	Yes	0	0	0	0	0	0	0	0	0	0	25	0	16	0	0	0	0	0	0	0	0	0	0	0	0	0	0	0	0	0	0	0	0	0	0	0	0	0	0	0	0	0	0	0	0
1845	ASV1845	41	3	Yes	0	0	0	0	0	0	0	0	0	0	0	0	0	0	0	0	0	0	0	0	0	0	0	0	0	0	0	0	0	0	0	0	0	17	0	0	0	0	14	0	0	0	0	0	0
1846	ASV1846	41	2	Yes	0	0	0	0	0	0	0	0	0	0	0	0	0	0	0	0	0	0	0	0	0	0	0	0	0	0	0	0	0	0	0	0	0	0	0	0	0	0	0	19	0	0	0	22	0
1847	ASV1847	41	3	Yes	0	0	0	0	0	0	0	0	0	0	0	0	0	0	0	0	0	0	0	0	0	0	0	0	0	0	0	0	0	0	0	0	0	0	0	0	0	0	0	0	0	0	0	0	10
1849	ASV1849	41	1	No	0	0	0	0	0	0	0	0	0	0	0	0	0	0	0	0	0	0	0	0	0	0	0	0	0	0	0	0	0	0	0	0	0	0	0	0	0	0	0	0	0	0	0	0	0
1850	ASV1850	41	1	No	0	0	0	0	0	0	0	0	0	0	0	0	0	0	0	0	0	0	0	0	0	0	0	0	0	0	0	0	0	0	0	0	0	0	0	0	0	0	0	0	0	0	0	0	0
1851	ASV1851	41	2	Yes	0	0	0	0	0	0	0	0	0	0	0	0	0	0	0	0	0	0	0	0	0	0	0	0	0	0	0	0	0	0	0	0	0	0	0	0	0	0	0	0	0	0	0	0	0
1853	ASV1853	41	1	No	0	0	0	0	0	0	0	0	0	0	0	0	0	0	0	0	0	0	0	0	0	0	0	0	0	0	0	0	0	0	0	0	0	0	0	0	0	0	0	0	0	0	0	0	0
1855	ASV1855	40	1	No	0	0	40	0	0	0	0	0	0	0	0	0	0	0	0	0	0	0	0	0	0	0	0	0	0	0	0	0	0	0	0	0	0	0	0	0	0	0	0	0	0	0	0	0	0
1857	ASV1857	40	3	Yes	0	0	0	0	0	0	0	0	0	24	0	0	0	0	0	0	6	0	0	0	0	0	0	0	0	0	0	0	0	10	0	0	0	0	0	0	0	0	0	0	0	0	0	0	0
1858	ASV1858	40	3	Yes	0	0	0	0	0	0	0	0	0	0	0	0	0	19	0	0	0	0	0	0	0	0	0	0	0	8	0	0	0	0	0	0	0	13	0	0	0	0	0	0	0	0	0	0	0
1859	ASV1859	40	4	Yes	0	0	0	0	0	0	0	0	0	0	10	0	0	0	9	0	0	0	0	0	0	0	0	0	0	0	0	0	0	0	0	0	0	0	0	0	0	0	7	0	0	0	0	0	0
1860	ASV1860	25	2	Yes	0	0	0	0	0	0	0	0	0	0	0	0	0	0	0	0	0	0	0	0	0	0	0	0	0	0	0	0	0	0	0	0	0	0	0	0	0	0	0	0	0	0	13	12	0
1861	ASV1861	40	4	Yes	0	0	0	0	0	0	0	0	0	0	0	0	0	0	0	0	6	0	0	4	0	0	0	0	0	18	0	0	0	0	0	0	0	12	0	0	0	0	0	0	0	0	0	0	0
1862	ASV1862	28	5	Yes	0	0	0	0	0	0	0	0	0	0	0	0	0	0	0	3	0	0	0	0	0	0	0	0	0	0	0	0	0	2	0	0	5	0	0	0	0	0	0	0	0	0	0	0	0
1864	ASV1864	40	2	Yes	0	0	0	0	0	0	0	0	0	0	0	0	0	0	0	0	0	0	0	0	0	0	0	0	0	0	0	0	0	7	0	33	0	0	0	0	0	0	0	0	0	0	0	0	0
1865	ASV1865	40	1	No	0	0	0	0	0	0	0	0	0	0	0	0	0	0	0	0	0	0	0	0	0	0	0	0	0	0	0	0	0	0	0	0	0	40	0	0	0	0	0	0	0	0	0	0	0
1866	ASV1866	40	1	No	0	0	0	0	0	0	0	0	0	0	0	0	0	0	0	0	0	0	0	0	0	0	0	0	0	0	0	0	0	40	0	0	0	0	0	0	0	0	0	0	0	0	0	0	0
1869	ASV1869	40	1	No	0	0	0	0	0	0	0	0	0	0	0	0	0	0	0	0	0	0	0	0	0	0	0	0	0	0	0	0	0	0	0	0	0	0	0	0	0	0	0	0	0	0	0	0	0
1870	ASV1870	40	1	No	0	0	0	0	0	0	0	0	0	0	0	0	0	0	0	0	0	0	0	0	0	0	0	0	0	0	0	0	0	0	0	0	0	0	0	0	0	0	0	0	0	0	0	0	0
1872	ASV1872	40	1	No	0	0	0	0	0	0	0	0	0	0	0	0	0	0	0	0	0	0	0	0	0	0	0	0	0	0	0	0	0	0	0	0	0	0	0	0	0	0	0	0	0	0	0	0	0
1873	ASV1873	39	1	No	0	0	0	0	39	0	0	0	0	0	0	0	0	0	0	0	0	0	0	0	0	0	0	0	0	0	0	0	0	0	0	0	0	0	0	0	0	0	0	0	0	0	0	0	0
1874	ASV1874	39	2	Yes	0	0	0	31	0	0	0	0	0	0	0	0	0	0	0	0	0	0	0	0	0	0	0	0	0	0	8	0	0	0	0	0	0	0	0	0	0	0	0	0	0	0	0	0	0
1876	ASV1876	39	3	Yes	0	0	0	0	0	0	0	0	0	0	0	0	19	0	0	0	0	5	0	0	0	0	0	0	0	15	0	0	0	0	0	0	0	0	0	0	0	0	0	0	0	0	0	0	0
1877	ASV1877	39	2	Yes	0	0	0	0	0	0	0	0	0	0	0	0	0	27	0	0	0	0	0	0	0	0	0	0	0	0	0	0	0	0	0	0	0	0	0	0	0	0	0	0	0	0	0	0	0
1878	ASV1878	39	2	No	0	0	0	0	0	0	0	0	0	0	0	0	0	0	36	0	0	0	0	0	0	0	0	0	0	0	0	0	0	0	0	0	0	0	0	0	0	0	0	0	0	0	0	0	0
1880	ASV1880	39	5	Yes	0	0	0	0	0	0	0	0	0	0	3	0	0	0	0	0	0	0	0	0	0	0	0	0	0	0	0	0	0	0	0	0	0	0	12	0	0	0	0	0	0	0	0	0	0
1881	ASV1881	39	2	Yes	0	0	0	0	0	0	0	0	0	0	0	0	0	0	0	0	0	4	0	0	0	35	0	0	0	0	0	0	0	0	0	0	0	0	0	0	0	0	0	0	0	0	0	0	0
1882	ASV1882	39	2	Yes	0	0	0	0	0	0	0	0	0	0	0	0	0	0	0	0	0	0	0	16	0	0	0	0	23	0	0	0	0	0	0	0	0	0	0	0	0	0	0	0	0	0	0	0	0
1883	ASV1883	39	4	Yes	0	0	0	0	0	0	0	0	0	0	0	0	0	0	0	0	0	0	0	8	0	0	7	0	14	0	0	0	0	0	0	0	0	0	0	0	0	0	0	0	0	0	0	10	0
1886	ASV1886	39	1	No	0	0	0	0	0	0	0	0	0	0	0	0	0	0	0	0	0	0	0	0	0	0	0	0	0	0	0	0	0	0	0	0	0	0	0	0	0	0	0	0	39	0	0	0	0
1890	ASV1890	46	2	Yes	0	0	0	0	0	0	0	0	0	0	0	0	0	0	0	0	0	0	0	0	0	0	0	0	0	0	0	0	0	0	0	0	0	0	0	0	0	0	0	0	0	0	0	0	0
1893	ASV1893	38	2	Yes	0	0	0	0	23	0	0	0	0	15	0	0	0	0	0	0	0	0	0	0	0	0	0	0	0	0	0	0	0	0	0	0	0	0	0	0	0	0	0	0	0	0	0	0	0
1894	ASV1894	38	3	Yes	0	0	0	0	0	0	0	12	0	0	0	0	0	0	0	0	0	0	0	0	0	0	0	0	0	0	0	0	0	0	0	0	0	17	0	0	0	0	0	0	0	0	0	0	0
1897	ASV1897	38	1	No	0	0	0	0	0	0	0	0	0	0	0	0	0	0	0	0	0	0	0	0	0	0	0	0	38	0	0	0	0	0	0	0	0	0	0	0	0	0	0	0	0	0	0	0	0
1898	ASV1898	38	1	No	0	0	0	0	0	0	0	0	0	0	0	0	0	0	0	0	0	0	0	0	0	0	0	0	0	0	0	38	0	0	0	0	0	0	0	0	0	0	0	0	0	0	0	0	0
1900	ASV1900	38	1	No	0	0	0	0	0	0	0	0	0	0	0	0	0	0	0	0	0	0	0	0	0	0	0	0	0	38	0	0	0	0	0	0	0	0	0	0	0	0	0	0	0	0	0	0	0
1901	ASV1901	38	2	Yes	0	0	0	0	0	0	0	0	0	0	0	0	0	0	0	0	0	0	0	0	0	0	0	0	0	0	0	0	0	0	0	0	0	22	0	0	0	0	0	0	0	0	0	0	0
1904	ASV1904	38	1	No	0	0	0	0	0	0	0	0	0	0	0	0	0	0	0	0	0	0	0	0	0	0	0	0	0	0	0	0	0	0	0	0	0	0	0	0	0	0	0	0	38	0	0	0	0
1905	ASV1905	38	4	Yes	0	0	0	0	0	0	0	0	0	0	0	0	0	0	0	0	0	0	0	0	0	0	0	0	0	0	0	0	0	0	0	0	0	0	0	0	0	0	0	6	17	0	0	0	0
1906	ASV1906	38	2	Yes	0	0	0	0	0	0	0	0	0	0	0	0	0	0	0	0	0	0	0	0	0	0	0	0	0	0	0	0	0	0	0	0	0	0	0	0	0	0	0	4	0	0	0	34	0
1907	ASV1907	38	2	Yes	0	0	0	0	0	0	0	0	0	0	0	0	0	0	0	0	0	0	0	0	0	0	0	0	0	0	0	0	0	0	0	0	0	0	0	0	0	0	0	4	0	0	0	34	0
1912	ASV1912	38	2	Yes	0	0	0	0	0	0	0	0	0	0	0	0	0	0	0	0	0	0	0	0	0	0	0	0	0	0	0	0	0	0	0	0	0	0	0	0	0	0	0	0	0	0	0	0	0
1918	ASV1918	38	1	No	0	0	0	0	0	0	0	0	0	0	0	0	0	0	0	0	0	0	0	0	0	0	0	0	0	0	0	0	0	0	0	0	0	0	0	0	0	0	0	0	0	0	0	0	0
1920	ASV1920	37	1	No	0	0	37	0	0	0	0	0	0	0	0	0	0	0	0	0	0	0	0	0	0	0	0	0	0	0	0	0	0	0	0	0	0	0	0	0	0	0	0	0	0	0	0	0	0
1921	ASV1921	37	1	No	0	0	0	0	0	0	0	0	0	37	0	0	0	0	0	0	0	0	0	0	0	0	0	0	0	0	0	0	0	0	0	0	0	0	0	0	0	0	0	0	0	0	0	0	0
1923	ASV1923	37	2	Yes	0	0	0	0	0	0	0	0	0	0	0	0	0	0	0	0	0	0	0	0	0	30	0	0	7	0	0	0	0	0	0	0	0	0	0	0	0	0	0	0	0	0	0	0	0
1924	ASV1924	37	1	No	0	0	0	0	0	0	0	0	0	0	0	0	0	0	0	0	0	0	0	0	0	0	0	0	37	0	0	0	0	0	0	0	0	0	0	0	0	0	0	0	0	0	0	0	0
1925	ASV1925	37	2	Yes	0	0	0	0	0	0	0	0	0	0	0	0	0	0	0	0	0	0	0	0	0	0	0	0	0	0	0	0	0	0	0	16	0	0	0	0	0	0	0	0	0	0	0	0	0
1926	ASV1926	37	1	No	0	0	0	0	0	0	0	0	0	0	0	0	0	0	0	0	0	0	0	0	0	0	0	0	0	0	0	0	0	0	0	0	0	37	0	0	0	0	0	0	0	0	0	0	0
1927	ASV1927	37	2	Yes	0	0	0	0	0	0	0	0	0	0	0	0	0	0	0	0	0	0	0	0	0	0	0	0	0	0	0	0	0	0	0	0	0	0	0	0	0	0	0	0	0	17	0	0	0
1932	ASV1932	23	1	No	0	0	0	0	0	0	0	0	0	0	0	0	0	0	0	0	0	0	0	0	0	0	0	0	0	0	0	0	0	0	0	0	0	0	0	0	0	0	0	0	0	0	0	0	0
1933	ASV1933	37	1	No	0	0	0	0	0	0	0	0	0	0	0	0	0	0	0	0	0	0	0	0	0	0	0	0	0	0	0	0	0	0	0	0	0	0	0	0	0	0	0	0	0	0	0	0	0
1934	ASV1934	36	2	Yes	0	0	0	0	21	0	0	0	15	0	0	0	0	0	0	0	0	0	0	0	0	0	0	0	0	0	0	0	0	0	0	0	0	0	0	0	0	0	0	0	0	0	0	0	0
1935	ASV1935	36	1	No	36	0	0	0	0	0	0	0	0	0	0	0	0	0	0	0	0	0	0	0	0	0	0	0	0	0	0	0	0	0	0	0	0	0	0	0	0	0	0	0	0	0	0	0	0
1936	ASV1936	36	2	Yes	0	0	0	0	0	0	0	24	0	12	0	0	0	0	0	0	0	0	0	0	0	0	0	0	0	0	0	0	0	0	0	0	0	0	0	0	0	0	0	0	0	0	0	0	0
1937	ASV1937	36	2	Yes	0	0	0	0	0	0	0	0	0	0	0	0	0	0	6	0	0	0	0	0	0	0	0	0	0	0	0	0	0	0	0	0	0	0	0	0	0	0	0	0	0	0	0	0	0
1938	ASV1938	36	1	No	0	0	0	0	0	0	0	0	0	0	0	0	0	0	0	0	0	36	0	0	0	0	0	0	0	0	0	0	0	0	0	0	0	0	0	0	0	0	0	0	0	0	0	0	0
1939	ASV1939	36	2	Yes	0	0	0	0	0	0	0	0	0	0	0	0	0	0	0	0	0	0	0	27	0	0	0	0	0	0	0	0	0	0	0	0	0	0	9	0	0	0	0	0	0	0	0	0	0
1942	ASV1942	36	2	Yes	0	0	0	0	0	0	0	0	0	0	0	0	0	0	0	0	0	0	0	0	0	0	0	0	0	0	0	0	0	8	0	0	0	0	0	0	0	0	0	0	0	0	0	0	0
1944	ASV1944	36	2	Yes	0	0	0	0	0	0	0	0	0	0	0	0	0	0	0	0	0	0	0	0	0	0	0	0	0	0	0	0	0	0	0	0	0	0	0	0	0	0	0	0	0	13	23	0	0
1945	ASV1945	36	2	Yes	0	0	0	0	0	0	0	0	0	0	0	0	0	0	0	0	0	0	0	0	0	0	0	0	0	0	0	0	0	0	0	0	0	0	0	0	0	0	0	12	0	0	0	24	0
1947	ASV1947	36	1	No	0	0	0	0	0	0	0	0	0	0	0	0	0	0	0	0	0	0	0	0	0	0	0	0	0	0	0	0	0	0	0	0	0	0	0	0	0	0	0	0	0	0	0	36	0
1951	ASV1951	36	1	No	0	0	0	0	0	0	0	0	0	0	0	0	0	0	0	0	0	0	0	0	0	0	0	0	0	0	0	0	0	0	0	0	0	0	0	0	0	0	0	0	0	0	0	0	0
1954	ASV1954	35	1	No	0	0	0	0	0	0	0	0	0	0	0	0	0	35	0	0	0	0	0	0	0	0	0	0	0	0	0	0	0	0	0	0	0	0	0	0	0	0	0	0	0	0	0	0	0
1955	ASV1955	35	1	No	0	0	0	0	0	0	0	0	0	0	0	0	0	35	0	0	0	0	0	0	0	0	0	0	0	0	0	0	0	0	0	0	0	0	0	0	0	0	0	0	0	0	0	0	0
1956	ASV1956	35	2	Yes	0	0	0	0	0	0	0	0	0	0	0	0	0	16	0	0	0	0	0	0	0	0	0	0	0	0	0	0	0	0	0	0	0	0	0	0	0	0	0	0	0	0	0	0	0
1957	ASV1957	35	2	Yes	0	0	0	0	0	0	0	0	0	0	33	0	0	0	0	0	0	0	0	0	0	0	0	0	0	0	0	0	0	0	0	0	0	0	0	0	0	0	0	0	0	0	0	0	0
1958	ASV1958	35	4	Yes	0	0	0	0	0	0	0	0	0	0	0	0	0	0	0	0	0	0	0	0	0	0	0	0	0	0	4	0	0	8	12	0	0	11	0	0	0	0	0	0	0	0	0	0	0
1959	ASV1959	35	2	Yes	0	0	0	0	0	0	0	0	0	0	0	0	0	0	0	0	0	0	0	0	0	0	0	0	0	6	0	0	0	0	0	0	0	29	0	0	0	0	0	0	0	0	0	0	0
1960	ASV1960	35	1	No	0	0	0	0	0	0	0	0	0	0	0	0	0	0	0	0	0	0	0	0	0	0	0	0	0	0	0	0	0	0	0	0	0	35	0	0	0	0	0	0	0	0	0	0	0
1961	ASV1961	35	3	Yes	0	0	0	0	0	0	0	0	0	0	0	0	0	0	0	0	0	0	0	0	0	0	0	0	0	0	0	0	0	0	0	0	0	0	0	0	0	0	0	5	0	24	0	0	0
1963	ASV1963	35	1	No	0	0	0	0	0	0	0	0	0	0	0	0	0	0	0	0	0	0	0	0	0	0	0	0	0	0	0	0	0	0	0	0	0	0	0	0	0	0	0	35	0	0	0	0	0
1964	ASV1964	35	2	Yes	0	0	0	0	0	0	0	0	0	0	0	0	0	0	0	0	0	0	0	0	0	0	0	0	0	0	0	0	0	0	0	0	0	0	0	0	0	0	0	0	0	0	0	0	0
1965	ASV1965	35	2	Yes	0	0	0	0	0	0	0	0	0	0	0	0	0	0	0	0	0	0	0	0	0	0	0	0	0	0	0	0	0	0	0	0	0	0	0	0	0	0	0	0	0	0	0	0	0
1966	ASV1966	42	1	No	0	0	0	0	0	0	0	0	0	0	0	0	0	0	0	0	0	0	0	0	0	0	0	0	0	0	0	0	0	0	0	0	0	0	0	0	0	0	0	0	0	0	0	0	0
1967	ASV1967	35	2	Yes	0	0	0	0	0	0	0	0	0	0	0	0	0	0	0	0	0	0	0	0	0	0	0	0	0	0	0	0	0	0	0	0	0	0	0	0	0	0	0	0	0	0	0	0	0
1969	ASV1969	35	1	No	0	0	0	0	0	0	0	0	0	0	0	0	0	0	0	0	0	0	0	0	0	0	0	0	0	0	0	0	0	0	0	0	0	0	0	0	0	0	0	0	0	0	0	0	0
1970	ASV1970	5	1	No	0	0	0	0	0	0	0	0	0	0	0	0	0	0	0	0	0	0	0	0	0	0	0	0	0	0	0	0	0	0	0	0	0	0	5	0	0	0	0	0	0	0	0	0	0
1971	ASV1971	34	3	Yes	0	0	0	0	21	0	0	0	0	0	0	0	0	0	0	3	0	0	0	0	0	0	0	10	0	0	0	0	0	0	0	0	0	0	0	0	0	0	0	0	0	0	0	0	0
1972	ASV1972	34	1	No	34	0	0	0	0	0	0	0	0	0	0	0	0	0	0	0	0	0	0	0	0	0	0	0	0	0	0	0	0	0	0	0	0	0	0	0	0	0	0	0	0	0	0	0	0
1973	ASV1973	34	3	Yes	0	0	0	0	0	0	0	0	0	0	0	0	27	0	0	0	0	0	0	0	0	0	0	0	0	0	0	0	0	0	0	0	0	0	0	0	0	0	0	0	0	0	0	0	0
1978	ASV1978	34	1	No	0	0	0	0	0	0	0	0	0	0	0	0	0	0	0	0	0	0	0	0	0	0	0	0	0	0	0	0	0	0	0	0	0	0	0	0	0	0	0	0	0	0	0	34	0
1979	ASV1979	34	1	No	0	0	0	0	0	0	0	0	0	0	0	0	0	0	0	0	0	0	0	0	0	0	0	0	0	0	0	0	0	0	0	0	0	0	0	0	0	0	0	0	0	0	34	0	0
1982	ASV1982	34	1	No	0	0	0	0	0	0	0	0	0	0	0	0	0	0	0	0	0	0	0	0	0	0	0	0	0	0	0	0	0	0	0	0	0	0	0	0	0	0	0	0	0	0	34	0	0
1985	ASV1985	34	3	Yes	0	0	0	0	0	0	0	0	0	0	0	0	0	0	0	0	0	0	0	0	0	0	0	0	0	0	0	0	0	0	0	0	0	0	0	0	0	0	0	0	0	0	0	0	0
1986	ASV1986	34	1	No	0	0	0	0	0	0	0	0	0	0	0	0	0	0	0	0	0	0	0	0	0	0	0	0	0	0	0	0	0	0	0	0	0	0	0	0	0	0	0	0	0	0	0	0	0
1990	ASV1990	33	2	Yes	0	0	9	0	0	0	0	0	0	0	0	0	0	0	0	0	0	0	0	0	0	0	0	0	0	24	0	0	0	0	0	0	0	0	0	0	0	0	0	0	0	0	0	0	0
1994	ASV1994	33	1	No	0	0	0	0	0	0	0	0	0	0	0	0	0	0	0	0	0	0	0	0	0	0	0	0	33	0	0	0	0	0	0	0	0	0	0	0	0	0	0	0	0	0	0	0	0
1996	ASV1996	33	1	No	0	0	0	0	0	0	0	0	0	0	0	0	0	0	0	0	0	0	0	0	0	0	0	0	0	0	33	0	0	0	0	0	0	0	0	0	0	0	0	0	0	0	0	0	0
1997	ASV1997	64	1	No	0	0	0	0	0	0	0	0	0	0	0	0	0	0	0	0	0	0	0	0	0	0	0	0	0	0	0	0	0	0	0	64	0	0	0	0	0	0	0	0	0	0	0	0	0
1998	ASV1998	33	1	No	0	0	0	0	0	0	0	0	0	0	0	0	0	0	0	0	0	0	0	0	0	0	0	0	0	0	0	0	0	0	0	0	0	33	0	0	0	0	0	0	0	0	0	0	0
2001	ASV2001	33	2	Yes	0	0	0	0	0	0	0	0	0	0	0	0	0	0	0	0	0	0	0	0	0	0	0	0	0	0	0	0	0	0	0	0	0	0	0	0	0	24	0	0	0	0	9	0	0
2002	ASV2002	33	4	Yes	0	0	0	0	0	0	0	0	0	0	0	0	0	0	0	0	0	0	0	0	0	0	0	0	0	0	0	0	0	0	0	0	0	0	0	0	0	0	0	0	17	1	4	11	0
2005	ASV2005	33	2	Yes	0	0	0	0	0	0	0	0	0	0	0	0	0	0	0	0	0	0	0	0	0	0	0	0	0	0	0	0	0	0	0	0	0	0	0	0	0	0	0	14	0	0	0	0	0
2007	ASV2007	33	1	No	0	0	0	0	0	0	0	0	0	0	0	0	0	0	0	0	0	0	0	0	0	0	0	0	0	0	0	0	0	0	0	0	0	0	0	0	0	0	0	0	0	0	0	0	0
2009	ASV2009	33	1	No	0	0	0	0	0	0	0	0	0	0	0	0	0	0	0	0	0	0	0	0	0	0	0	0	0	0	0	0	0	0	0	0	0	0	0	0	0	0	0	0	0	0	0	0	0
2011	ASV2011	33	1	No	0	0	0	0	0	0	0	0	0	0	0	0	0	0	0	0	0	0	0	0	0	0	0	0	0	0	0	0	0	0	0	0	0	0	0	0	0	0	0	0	0	0	0	0	0
2012	ASV2012	33	1	No	0	0	0	0	0	0	0	0	0	0	0	0	0	0	0	0	0	0	0	0	0	0	0	0	0	0	0	0	0	0	0	0	0	0	0	0	0	0	0	0	0	0	0	0	0
2013	ASV2013	33	1	No	0	0	0	0	0	0	0	0	0	0	0	0	0	0	0	0	0	0	0	0	0	0	0	0	0	0	0	0	0	0	0	0	0	0	0	0	0	0	0	0	0	0	0	0	0
2017	ASV2017	32	1	No	0	0	0	32	0	0	0	0	0	0	0	0	0	0	0	0	0	0	0	0	0	0	0	0	0	0	0	0	0	0	0	0	0	0	0	0	0	0	0	0	0	0	0	0	0
2019	ASV2019	32	2	Yes	0	0	0	0	0	0	0	0	0	0	9	0	0	23	0	0	0	0	0	0	0	0	0	0	0	0	0	0	0	0	0	0	0	0	0	0	0	0	0	0	0	0	0	0	0
2024	ASV2024	32	2	No	0	0	0	0	0	0	0	0	0	0	0	0	0	0	0	0	0	0	0	0	0	0	0	0	16	0	0	0	0	0	0	0	0	0	0	0	0	0	0	0	0	0	0	0	0
2025	ASV2025	32	2	Yes	0	0	0	0	0	0	0	0	0	0	0	0	0	0	0	0	0	0	0	0	0	0	0	0	0	19	0	0	0	0	0	0	0	13	0	0	0	0	0	0	0	0	0	0	0
2026	ASV2026	32	3	Yes	0	0	0	0	0	0	0	0	0	0	0	0	0	0	0	0	0	0	0	0	0	0	0	0	0	0	0	0	0	0	0	0	0	0	0	0	0	0	19	0	0	0	0	8	0
2028	ASV2028	32	1	No	0	0	0	0	0	0	0	0	0	0	0	0	0	0	0	0	0	0	0	0	0	0	0	0	0	0	0	0	0	0	0	0	0	0	0	0	0	0	0	0	0	0	0	32	0
2029	ASV2029	58	1	No	0	0	0	0	0	0	0	0	0	0	0	0	0	0	0	0	0	0	0	0	0	0	0	0	0	0	0	0	0	0	0	0	0	0	0	0	0	0	0	0	0	0	0	58	0
2034	ASV2034	32	1	No	0	0	0	0	0	0	0	0	0	0	0	0	0	0	0	0	0	0	0	0	0	0	0	0	0	0	0	0	0	0	0	0	0	0	0	0	0	0	0	0	0	0	0	0	0
2038	ASV2038	31	1	No	0	0	0	31	0	0	0	0	0	0	0	0	0	0	0	0	0	0	0	0	0	0	0	0	0	0	0	0	0	0	0	0	0	0	0	0	0	0	0	0	0	0	0	0	0
2039	ASV2039	31	1	No	31	0	0	0	0	0	0	0	0	0	0	0	0	0	0	0	0	0	0	0	0	0	0	0	0	0	0	0	0	0	0	0	0	0	0	0	0	0	0	0	0	0	0	0	0
2041	ASV2041	29	2	No	0	0	0	0	0	0	0	0	0	3	0	0	0	0	0	0	0	0	0	0	0	0	0	0	0	0	0	0	0	0	0	0	0	0	0	0	0	0	0	0	0	0	0	0	0
2044	ASV2044	31	3	Yes	0	0	0	0	0	0	0	0	0	0	0	0	0	0	0	0	0	0	0	13	0	0	16	0	2	0	0	0	0	0	0	0	0	0	0	0	0	0	0	0	0	0	0	0	0
2046	ASV2046	31	6	No	0	0	0	0	0	0	0	0	0	0	0	0	0	0	0	0	0	0	0	0	0	0	0	0	0	0	5	0	0	0	0	0	0	5	0	0	0	0	1	0	0	0	0	0	0
2048	ASV2048	31	2	Yes	0	0	0	0	0	0	0	0	0	0	0	0	0	0	0	0	0	0	0	0	0	0	0	0	0	0	0	0	0	0	0	22	0	0	9	0	0	0	0	0	0	0	0	0	0
2050	ASV2050	31	1	No	0	0	0	0	0	0	0	0	0	0	0	0	0	0	0	0	0	0	0	0	0	0	0	0	0	0	0	0	0	0	0	0	0	31	0	0	0	0	0	0	0	0	0	0	0
2051	ASV2051	31	1	No	0	0	0	0	0	0	0	0	0	0	0	0	0	0	0	0	0	0	0	0	0	0	0	0	0	0	0	0	0	31	0	0	0	0	0	0	0	0	0	0	0	0	0	0	0
2054	ASV2054	31	1	No	0	0	0	0	0	0	0	0	0	0	0	0	0	0	0	0	0	0	0	0	0	0	0	0	0	0	0	0	0	0	0	0	0	0	0	0	0	0	0	0	31	0	0	0	0
2056	ASV2056	31	1	No	0	0	0	0	0	0	0	0	0	0	0	0	0	0	0	0	0	0	0	0	0	0	0	0	0	0	0	0	0	0	0	0	0	0	0	0	0	0	0	0	0	0	0	31	0
2057	ASV2057	31	1	No	0	0	0	0	0	0	0	0	0	0	0	0	0	0	0	0	0	0	0	0	0	0	0	0	0	0	0	0	0	0	0	0	0	0	0	0	0	0	0	0	0	0	31	0	0
2058	ASV2058	31	1	No	0	0	0	0	0	0	0	0	0	0	0	0	0	0	0	0	0	0	0	0	0	0	0	0	0	0	0	0	0	0	0	0	0	0	0	0	0	0	0	0	0	0	31	0	0
2059	ASV2059	31	2	Yes	0	0	0	0	0	0	0	0	0	0	0	0	0	0	0	0	0	0	0	0	0	0	0	0	0	0	0	0	0	0	0	0	0	0	0	0	0	0	0	26	0	0	0	0	0
2063	ASV2063	31	1	No	0	0	0	0	0	0	0	0	0	0	0	0	0	0	0	0	0	0	0	0	0	0	0	0	0	0	0	0	0	0	0	0	0	0	0	0	0	0	0	0	0	0	0	0	0
2067	ASV2067	30	2	Yes	0	0	0	0	0	0	0	0	0	0	0	0	0	0	0	8	0	0	0	0	0	0	0	0	22	0	0	0	0	0	0	0	0	0	0	0	0	0	0	0	0	0	0	0	0
2068	ASV2068	30	1	No	0	0	0	0	0	0	0	0	0	0	0	0	0	0	0	0	0	0	0	0	0	0	0	0	30	0	0	0	0	0	0	0	0	0	0	0	0	0	0	0	0	0	0	0	0
2071	ASV2071	30	1	No	0	0	0	0	0	0	0	0	0	0	0	0	0	0	0	0	0	0	0	0	0	0	0	0	0	0	0	0	0	0	0	30	0	0	0	0	0	0	0	0	0	0	0	0	0
2072	ASV2072	30	1	No	0	0	0	0	0	0	0	0	0	0	0	0	0	0	0	0	0	0	0	0	0	0	0	0	0	0	0	0	0	0	0	0	30	0	0	0	0	0	0	0	0	0	0	0	0
2073	ASV2073	30	1	No	0	0	0	0	0	0	0	0	0	0	0	0	0	0	0	0	0	0	0	0	0	0	0	0	0	0	0	0	0	0	0	0	0	0	30	0	0	0	0	0	0	0	0	0	0
2074	ASV2074	30	3	Yes	0	0	0	0	0	0	0	0	0	0	0	0	0	0	0	0	0	0	0	0	0	0	0	0	0	0	0	0	0	0	0	0	0	0	0	0	0	0	0	0	4	7	0	19	0
2076	ASV2076	30	2	Yes	0	0	0	0	0	0	0	0	0	0	0	0	0	0	0	0	0	0	0	0	0	0	0	0	0	0	0	0	0	0	0	0	0	0	0	0	0	0	0	0	0	0	0	0	0
2079	ASV2079	42	1	No	0	0	0	0	0	0	0	0	0	0	0	0	0	0	0	0	0	0	0	0	0	0	0	0	0	0	0	0	0	0	0	0	0	0	0	0	0	0	0	0	0	0	0	0	0
2080	ASV2080	29	3	Yes	0	0	0	0	0	0	0	0	0	3	0	0	0	14	0	0	0	0	0	0	0	0	0	0	0	0	0	0	0	0	0	0	0	0	0	0	0	0	0	0	0	0	0	0	0
2084	ASV2084	29	4	Yes	0	0	0	0	0	0	0	0	0	0	0	0	0	0	0	0	0	8	5	0	0	0	0	0	13	0	0	0	0	0	0	0	0	0	3	0	0	0	0	0	0	0	0	0	0
2085	ASV2085	29	2	Yes	0	0	0	0	0	0	0	0	0	0	0	0	0	0	0	0	0	23	0	0	0	0	0	0	0	0	0	0	0	0	0	0	0	0	0	0	0	0	0	0	0	0	0	0	0
2086	ASV2086	29	1	No	0	0	0	0	0	0	0	0	0	0	0	0	0	0	0	0	0	0	29	0	0	0	0	0	0	0	0	0	0	0	0	0	0	0	0	0	0	0	0	0	0	0	0	0	0
2090	ASV2090	29	1	No	0	0	0	0	0	0	0	0	0	0	0	0	0	0	0	0	0	0	0	0	0	0	0	0	0	0	0	0	0	29	0	0	0	0	0	0	0	0	0	0	0	0	0	0	0
2092	ASV2092	29	1	No	0	0	0	0	0	0	0	0	0	0	0	0	0	0	0	0	0	0	0	0	0	0	0	0	0	0	0	0	0	0	0	0	0	0	0	0	0	0	0	0	0	0	0	0	29
2093	ASV2093	29	1	No	0	0	0	0	0	0	0	0	0	0	0	0	0	0	0	0	0	0	0	0	0	0	0	0	0	0	0	0	0	0	0	0	0	0	0	0	0	0	0	0	0	0	0	0	0
2094	ASV2094	29	1	No	0	0	0	0	0	0	0	0	0	0	0	0	0	0	0	0	0	0	0	0	0	0	0	0	0	0	0	0	0	0	0	0	0	0	0	0	0	0	0	0	0	0	0	0	0
2095	ASV2095	29	1	No	0	0	0	0	0	0	0	0	0	0	0	0	0	0	0	0	0	0	0	0	0	0	0	0	0	0	0	0	0	0	0	0	0	0	0	0	0	0	0	0	0	0	0	0	0
2097	ASV2097	29	1	No	0	0	0	0	0	0	0	0	0	0	0	0	0	0	0	0	0	0	0	0	0	0	0	0	0	0	0	0	0	0	0	0	0	0	0	0	0	0	0	0	0	0	0	0	0
2098	ASV2098	29	1	No	0	0	0	0	0	0	0	0	0	0	0	0	0	0	0	0	0	0	0	0	0	0	0	0	0	0	0	0	0	0	0	0	0	0	0	0	0	0	0	0	0	0	0	0	0
2099	ASV2099	28	3	Yes	0	0	0	0	0	0	0	0	0	0	0	0	0	11	0	0	0	0	0	0	0	0	0	0	0	0	0	0	0	13	0	0	0	0	0	0	0	0	0	4	0	0	0	0	0
2103	ASV2103	28	2	Yes	0	0	0	0	0	0	0	0	0	0	0	0	0	0	0	9	0	0	19	0	0	0	0	0	0	0	0	0	0	0	0	0	0	0	0	0	0	0	0	0	0	0	0	0	0
2104	ASV2104	28	1	No	0	0	0	0	0	0	0	0	0	0	0	0	0	0	0	0	0	0	0	0	0	0	0	0	28	0	0	0	0	0	0	0	0	0	0	0	0	0	0	0	0	0	0	0	0
2110	ASV2110	28	2	Yes	0	0	0	0	0	0	0	0	0	0	0	0	0	0	0	0	0	0	0	0	0	0	0	0	0	0	0	0	0	0	0	0	0	0	0	0	0	0	0	4	0	0	0	0	0
2113	ASV2113	28	2	Yes	0	0	0	0	0	0	0	0	0	0	0	0	0	0	0	0	0	0	0	0	0	0	0	0	0	0	0	0	0	0	0	0	0	0	0	0	0	0	0	0	0	0	0	0	0
2114	ASV2114	28	1	No	0	0	0	0	0	0	0	0	0	0	0	0	0	0	0	0	0	0	0	0	0	0	0	0	0	0	0	0	0	0	0	0	0	0	0	0	0	0	0	0	0	0	0	0	0
2115	ASV2115	28	4	Yes	0	0	0	0	0	0	0	0	0	0	0	0	0	0	0	0	0	0	0	0	0	0	0	0	0	0	0	0	0	0	0	0	0	0	0	0	0	0	0	0	0	0	0	0	11
2117	ASV2117	28	1	No	0	0	0	0	0	0	0	0	0	0	0	0	0	0	0	0	0	0	0	0	0	0	0	0	0	0	0	0	0	0	0	0	0	0	0	0	0	0	0	0	0	0	0	0	0
2118	ASV2118	16	1	No	0	0	0	0	0	0	0	0	0	0	0	0	0	0	0	0	0	0	0	0	0	0	0	0	0	0	0	0	0	0	0	0	0	0	0	0	0	0	0	0	0	0	0	0	0
2120	ASV2120	21	3	Yes	0	0	0	0	0	0	0	0	0	0	0	0	0	0	0	0	0	0	0	0	0	0	0	0	0	0	0	0	0	0	0	0	0	0	0	0	0	0	0	0	12	6	0	3	0
2125	ASV2125	27	2	Yes	0	0	0	0	0	0	0	0	0	19	0	0	0	8	0	0	0	0	0	0	0	0	0	0	0	0	0	0	0	0	0	0	0	0	0	0	0	0	0	0	0	0	0	0	0
2127	ASV2127	27	3	Yes	0	0	0	0	0	0	0	0	0	0	7	0	0	15	5	0	0	0	0	0	0	0	0	0	0	0	0	0	0	0	0	0	0	0	0	0	0	0	0	0	0	0	0	0	0
2134	ASV2134	27	1	No	0	0	0	0	0	0	0	0	0	0	0	0	0	0	0	0	0	0	0	0	0	0	0	0	0	0	0	0	0	0	0	0	0	27	0	0	0	0	0	0	0	0	0	0	0
2135	ASV2135	27	1	No	0	0	0	0	0	0	0	0	0	0	0	0	0	0	0	0	0	0	0	0	0	0	0	0	0	0	0	0	0	0	0	0	0	0	0	0	0	0	27	0	0	0	0	0	0
2136	ASV2136	27	3	Yes	0	0	0	0	0	0	0	0	0	0	0	0	0	0	0	0	0	0	0	0	0	0	0	0	0	0	0	0	0	0	0	0	0	0	0	0	0	0	0	0	12	0	13	2	0
2137	ASV2137	27	1	No	0	0	0	0	0	0	0	0	0	0	0	0	0	0	0	0	0	0	0	0	0	0	0	0	0	0	0	0	0	0	0	0	0	0	0	0	0	0	0	0	27	0	0	0	0
2138	ASV2138	27	1	No	0	0	0	0	0	0	0	0	0	0	0	0	0	0	0	0	0	0	0	0	0	0	0	0	0	0	0	0	0	0	0	0	0	0	0	0	0	0	0	0	0	0	0	27	0
2139	ASV2139	27	1	No	0	0	0	0	0	0	0	0	0	0	0	0	0	0	0	0	0	0	0	0	0	0	0	0	0	0	0	0	0	0	0	0	0	0	0	0	0	0	0	0	0	0	0	27	0
2140	ASV2140	27	1	No	0	0	0	0	0	0	0	0	0	0	0	0	0	0	0	0	0	0	0	0	0	0	0	0	0	0	0	0	0	0	0	0	0	0	0	0	0	0	0	0	0	0	0	0	0
2141	ASV2141	27	1	No	0	0	0	0	0	0	0	0	0	0	0	0	0	0	0	0	0	0	0	0	0	0	0	0	0	0	0	0	0	0	0	0	0	0	0	0	0	0	0	0	0	0	0	0	0
2143	ASV2143	27	1	No	0	0	0	0	0	0	0	0	0	0	0	0	0	0	0	0	0	0	0	0	0	0	0	0	0	0	0	0	0	0	0	0	0	0	0	0	0	0	0	0	0	0	0	0	0
2146	ASV2146	27	1	No	0	0	0	0	0	0	0	0	0	0	0	0	0	0	0	0	0	0	0	0	0	0	0	0	0	0	0	0	0	0	0	0	0	0	0	0	0	0	0	0	0	0	0	0	0
2150	ASV2150	26	2	Yes	0	0	0	0	0	0	0	0	0	0	0	0	0	18	0	0	0	0	0	0	0	0	0	0	0	8	0	0	0	0	0	0	0	0	0	0	0	0	0	0	0	0	0	0	0
2156	ASV2156	26	2	Yes	0	0	0	0	0	0	0	0	0	0	0	0	0	0	0	0	0	0	0	0	0	0	0	0	0	0	7	0	0	0	0	19	0	0	0	0	0	0	0	0	0	0	0	0	0
2158	ASV2158	26	2	Yes	0	0	0	0	0	0	0	0	0	0	0	0	0	0	0	0	0	0	0	0	0	0	0	0	0	18	0	0	0	0	0	0	0	8	0	0	0	0	0	0	0	0	0	0	0
2163	ASV2163	26	4	Yes	0	0	0	0	0	0	0	0	0	0	0	0	0	0	0	0	0	0	0	0	0	0	0	0	0	0	0	0	0	12	0	0	0	0	9	0	0	0	0	0	0	0	0	0	0
2164	ASV2164	26	1	No	0	0	0	0	0	0	0	0	0	0	0	0	0	0	0	0	0	0	0	0	0	0	0	0	0	0	0	0	0	26	0	0	0	0	0	0	0	0	0	0	0	0	0	0	0
2166	ASV2166	26	2	Yes	0	0	0	0	0	0	0	0	0	0	0	0	0	0	0	0	0	0	0	0	0	0	0	0	0	0	0	0	0	0	0	0	0	0	0	0	0	15	11	0	0	0	0	0	0
2167	ASV2167	26	1	No	0	0	0	0	0	0	0	0	0	0	0	0	0	0	0	0	0	0	0	0	0	0	0	0	0	0	0	0	0	0	0	0	0	0	0	0	0	0	0	0	26	0	0	0	0
2168	ASV2168	26	1	No	0	0	0	0	0	0	0	0	0	0	0	0	0	0	0	0	0	0	0	0	0	0	0	0	0	0	0	0	0	0	0	0	0	0	0	0	0	0	0	0	26	0	0	0	0
2173	ASV2173	26	1	No	0	0	0	0	0	0	0	0	0	0	0	0	0	0	0	0	0	0	0	0	0	0	0	0	0	0	0	0	0	0	0	0	0	0	0	0	0	0	0	26	0	0	0	0	0
2175	ASV2175	26	1	No	0	0	0	0	0	0	0	0	0	0	0	0	0	0	0	0	0	0	0	0	0	0	0	0	0	0	0	0	0	0	0	0	0	0	0	0	0	0	0	0	0	0	0	0	0
2176	ASV2176	26	2	Yes	0	0	0	0	0	0	0	0	0	0	0	0	0	0	0	0	0	0	0	0	0	0	0	0	0	0	0	0	0	0	0	0	0	0	0	0	0	0	0	0	0	0	0	0	0
2178	ASV2178	26	1	No	0	0	0	0	0	0	0	0	0	0	0	0	0	0	0	0	0	0	0	0	0	0	0	0	0	0	0	0	0	0	0	0	0	0	0	0	0	0	0	0	0	0	0	0	0
2179	ASV2179	26	1	No	0	0	0	0	0	0	0	0	0	0	0	0	0	0	0	0	0	0	0	0	0	0	0	0	0	0	0	0	0	0	0	0	0	0	0	0	0	0	0	0	0	0	0	0	0
2181	ASV2181	25	2	Yes	0	0	0	0	0	0	0	0	0	0	0	0	0	9	0	0	0	0	0	0	0	0	0	0	0	0	0	0	0	16	0	0	0	0	0	0	0	0	0	0	0	0	0	0	0
2187	ASV2187	25	1	No	0	0	0	0	0	0	0	0	0	0	0	0	0	0	0	0	0	0	0	0	0	0	0	0	0	0	0	0	0	0	0	25	0	0	0	0	0	0	0	0	0	0	0	0	0
2188	ASV2188	25	2	Yes	0	0	0	0	0	0	0	0	0	0	0	0	0	0	0	0	0	0	0	0	0	0	0	0	0	0	0	0	0	0	0	0	0	0	0	0	22	0	0	0	0	0	3	0	0
2191	ASV2191	25	1	No	0	0	0	0	0	0	0	0	0	0	0	0	0	0	0	0	0	0	0	0	0	0	0	0	0	0	0	0	0	0	0	0	0	0	0	0	0	0	0	25	0	0	0	0	0
2192	ASV2192	25	3	Yes	0	0	0	0	0	0	0	0	0	0	0	0	0	0	0	0	0	0	0	0	0	0	0	0	0	0	0	0	0	0	0	0	0	0	0	0	0	0	0	0	0	0	0	0	0
2194	ASV2194	25	1	No	0	0	0	0	0	0	0	0	0	0	0	0	0	0	0	0	0	0	0	0	0	0	0	0	0	0	0	0	0	0	0	0	0	0	0	0	0	0	0	0	0	0	0	0	0
2196	ASV2196	24	1	No	0	0	0	0	24	0	0	0	0	0	0	0	0	0	0	0	0	0	0	0	0	0	0	0	0	0	0	0	0	0	0	0	0	0	0	0	0	0	0	0	0	0	0	0	0
2197	ASV2197	24	1	No	0	0	0	0	24	0	0	0	0	0	0	0	0	0	0	0	0	0	0	0	0	0	0	0	0	0	0	0	0	0	0	0	0	0	0	0	0	0	0	0	0	0	0	0	0
2198	ASV2198	24	3	Yes	0	0	0	0	0	0	0	0	0	0	0	0	0	5	0	0	0	0	0	0	0	0	0	0	0	0	0	0	0	0	0	0	0	13	0	0	0	0	0	0	0	0	0	0	0
2199	ASV2199	24	2	Yes	0	0	0	0	0	0	0	0	0	0	0	0	0	20	0	0	0	0	0	0	0	0	0	0	0	0	0	0	0	0	0	0	0	0	0	0	0	0	0	0	0	0	0	0	0
2204	ASV2204	24	1	No	0	0	0	0	0	0	0	0	0	0	0	0	0	0	0	0	0	0	0	0	0	24	0	0	0	0	0	0	0	0	0	0	0	0	0	0	0	0	0	0	0	0	0	0	0
2205	ASV2205	24	1	No	0	0	0	0	0	0	0	0	0	0	0	0	0	0	0	0	0	0	0	0	0	0	0	24	0	0	0	0	0	0	0	0	0	0	0	0	0	0	0	0	0	0	0	0	0
2208	ASV2208	24	1	No	0	0	0	0	0	0	0	0	0	0	0	0	0	0	0	0	0	0	0	0	0	0	0	0	0	0	0	0	0	0	0	0	0	0	0	0	0	0	0	0	0	24	0	0	0
2209	ASV2209	24	1	No	0	0	0	0	0	0	0	0	0	0	0	0	0	0	0	0	0	0	0	0	0	0	0	0	0	0	0	0	0	0	0	0	0	0	0	0	0	0	0	0	24	0	0	0	0
2211	ASV2211	24	1	No	0	0	0	0	0	0	0	0	0	0	0	0	0	0	0	0	0	0	0	0	0	0	0	0	0	0	0	0	0	0	0	0	0	0	0	0	0	0	0	0	0	0	0	24	0
2213	ASV2213	24	2	Yes	0	0	0	0	0	0	0	0	0	0	0	0	0	0	0	0	0	0	0	0	0	0	0	0	0	0	0	0	0	0	0	0	0	0	0	0	0	0	0	0	0	0	0	0	0
2214	ASV2214	24	1	No	0	0	0	0	0	0	0	0	0	0	0	0	0	0	0	0	0	0	0	0	0	0	0	0	0	0	0	0	0	0	0	0	0	0	0	0	0	0	0	0	0	0	0	0	0
2216	ASV2216	24	2	Yes	0	0	0	0	0	0	0	0	0	0	0	0	0	0	0	0	0	0	0	0	0	0	0	0	0	0	0	0	0	0	0	0	0	0	0	0	0	0	0	0	0	0	0	0	0
2217	ASV2217	24	1	No	0	0	0	0	0	0	0	0	0	0	0	0	0	0	0	0	0	0	0	0	0	0	0	0	0	0	0	0	0	0	0	0	0	0	0	0	0	0	0	0	0	0	0	0	0
2219	ASV2219	24	1	No	0	0	0	0	0	0	0	0	0	0	0	0	0	0	0	0	0	0	0	0	0	0	0	0	0	0	0	0	0	0	0	0	0	0	0	0	0	0	0	0	0	0	0	0	0
2220	ASV2220	24	1	No	0	0	0	0	0	0	0	0	0	0	0	0	0	0	0	0	0	0	0	0	0	0	0	0	0	0	0	0	0	0	0	0	0	0	0	0	0	0	0	0	0	0	0	0	0
2221	ASV2221	24	1	No	0	0	0	0	0	0	0	0	0	0	0	0	0	0	0	0	0	0	0	0	0	0	0	0	0	0	0	0	0	0	0	0	0	0	0	0	0	0	0	0	0	0	0	0	0
2225	ASV2225	23	4	Yes	0	0	0	0	0	1	0	8	0	0	0	0	0	0	0	0	0	0	0	0	0	0	0	0	0	8	0	0	0	6	0	0	0	0	0	0	0	0	0	0	0	0	0	0	0
2228	ASV2228	23	2	Yes	0	0	0	0	0	0	0	0	0	0	0	0	0	0	0	0	0	0	0	0	0	0	0	0	13	0	0	0	0	0	0	0	0	0	0	0	0	0	0	0	0	0	0	0	0
2230	ASV2230	23	1	No	0	0	0	0	0	0	0	0	0	0	0	0	0	0	0	0	0	0	0	0	0	0	0	0	0	0	0	0	0	0	0	0	0	23	0	0	0	0	0	0	0	0	0	0	0
2231	ASV2231	23	2	Yes	0	0	0	0	0	0	0	0	0	0	0	0	0	0	0	0	0	0	0	0	0	0	0	0	0	0	0	0	0	15	0	0	0	0	0	0	0	0	0	0	0	0	0	0	0
2233	ASV2233	23	3	Yes	0	0	0	0	0	0	0	0	0	0	0	0	0	0	0	0	0	0	0	0	0	0	0	0	0	0	0	0	0	0	0	0	0	0	0	0	0	6	0	0	0	0	0	0	0
2234	ASV2234	23	2	Yes	0	0	0	0	0	0	0	0	0	0	0	0	0	0	0	0	0	0	0	0	0	0	0	0	0	0	0	0	0	0	0	0	0	0	0	0	0	0	0	0	0	14	0	0	0
2235	ASV2235	23	3	No	0	0	0	0	0	0	0	0	0	0	0	0	0	0	0	0	0	0	0	0	0	0	0	0	0	0	0	0	0	0	0	0	0	0	0	0	0	0	0	0	5	0	7	0	0
2239	ASV2239	23	1	No	0	0	0	0	0	0	0	0	0	0	0	0	0	0	0	0	0	0	0	0	0	0	0	0	0	0	0	0	0	0	0	0	0	0	0	0	0	0	0	23	0	0	0	0	0
2240	ASV2240	23	1	No	0	0	0	0	0	0	0	0	0	0	0	0	0	0	0	0	0	0	0	0	0	0	0	0	0	0	0	0	0	0	0	0	0	0	0	0	0	0	0	23	0	0	0	0	0
2246	ASV2246	23	1	No	0	0	0	0	0	0	0	0	0	0	0	0	0	0	0	0	0	0	0	0	0	0	0	0	0	0	0	0	0	0	0	0	0	0	0	0	0	0	0	0	0	0	0	0	0
2249	ASV2249	23	1	No	0	0	0	0	0	0	0	0	0	0	0	0	0	0	0	0	0	0	0	0	0	0	0	0	0	0	0	0	0	0	0	0	0	0	0	0	0	0	0	0	0	0	0	0	0
2250	ASV2250	23	2	Yes	0	0	0	0	0	0	0	0	0	0	0	0	0	0	0	0	0	0	0	0	0	0	0	0	0	0	0	0	0	0	0	0	0	0	0	0	0	0	0	0	0	0	0	0	0
2252	ASV2252	23	2	Yes	0	0	0	0	0	0	0	0	0	0	0	0	0	0	0	0	0	0	0	0	0	0	0	0	0	0	0	0	0	0	0	0	0	0	0	0	0	0	0	0	0	0	0	0	0
2253	ASV2253	23	2	Yes	0	0	0	0	0	0	0	0	0	0	0	0	0	0	0	0	0	0	0	0	0	0	0	0	0	0	0	0	0	0	0	0	0	0	0	0	0	0	0	0	0	0	0	0	0
2254	ASV2254	23	2	Yes	0	0	0	0	0	0	0	0	0	0	0	0	0	0	0	0	0	0	0	0	0	0	0	0	0	0	0	0	0	0	0	0	0	0	0	0	0	0	0	0	0	0	0	0	0
2260	ASV2260	22	1	No	0	0	0	22	0	0	0	0	0	0	0	0	0	0	0	0	0	0	0	0	0	0	0	0	0	0	0	0	0	0	0	0	0	0	0	0	0	0	0	0	0	0	0	0	0
2261	ASV2261	22	4	Yes	0	0	0	0	0	0	0	0	0	1	5	0	9	7	0	0	0	0	0	0	0	0	0	0	0	0	0	0	0	0	0	0	0	0	0	0	0	0	0	0	0	0	0	0	0
2262	ASV2262	22	2	Yes	0	0	0	0	0	0	0	0	0	0	0	0	0	11	0	0	0	0	0	0	0	0	0	0	0	0	0	0	0	11	0	0	0	0	0	0	0	0	0	0	0	0	0	0	0
2265	ASV2265	22	3	Yes	0	0	0	0	0	0	0	0	0	0	0	0	0	0	0	0	0	4	0	0	0	0	0	0	13	0	0	0	0	0	0	0	0	0	0	0	0	0	0	0	0	0	0	0	0
2266	ASV2266	22	1	No	0	0	0	0	0	0	0	0	0	0	0	0	0	0	0	0	0	0	22	0	0	0	0	0	0	0	0	0	0	0	0	0	0	0	0	0	0	0	0	0	0	0	0	0	0
2267	ASV2267	22	1	No	0	0	0	0	0	0	0	0	0	0	0	0	0	0	0	0	0	0	0	0	0	0	0	0	22	0	0	0	0	0	0	0	0	0	0	0	0	0	0	0	0	0	0	0	0
2269	ASV2269	22	1	No	0	0	0	0	0	0	0	0	0	0	0	0	0	0	0	0	0	0	0	0	0	0	0	0	0	22	0	0	0	0	0	0	0	0	0	0	0	0	0	0	0	0	0	0	0
2270	ASV2270	22	1	No	0	0	0	0	0	0	0	0	0	0	0	0	0	0	0	0	0	0	0	0	0	0	0	0	0	0	0	0	0	0	0	22	0	0	0	0	0	0	0	0	0	0	0	0	0
2274	ASV2274	22	1	No	0	0	0	0	0	0	0	0	0	0	0	0	0	0	0	0	0	0	0	0	0	0	0	0	0	0	0	0	0	22	0	0	0	0	0	0	0	0	0	0	0	0	0	0	0
2277	ASV2277	22	1	No	0	0	0	0	0	0	0	0	0	0	0	0	0	0	0	0	0	0	0	0	0	0	0	0	0	0	0	0	0	0	0	0	0	0	0	0	0	0	22	0	0	0	0	0	0
2278	ASV2278	22	1	No	0	0	0	0	0	0	0	0	0	0	0	0	0	0	0	0	0	0	0	0	0	0	0	0	0	0	0	0	0	0	0	0	0	0	0	0	0	0	22	0	0	0	0	0	0
2279	ASV2279	22	3	Yes	0	0	0	0	0	0	0	0	0	0	0	0	0	0	0	0	0	0	0	0	0	0	0	0	0	0	0	0	0	0	0	0	0	0	1	0	0	0	0	0	0	0	0	0	15
2280	ASV2280	22	1	No	0	0	0	0	0	0	0	0	0	0	0	0	0	0	0	0	0	0	0	0	0	0	0	0	0	0	0	0	0	0	0	0	0	0	0	0	0	0	0	0	0	0	0	22	0
2281	ASV2281	22	1	No	0	0	0	0	0	0	0	0	0	0	0	0	0	0	0	0	0	0	0	0	0	0	0	0	0	0	0	0	0	0	0	0	0	0	0	0	0	0	0	0	0	0	0	22	0
2287	ASV2287	22	1	No	0	0	0	0	0	0	0	0	0	0	0	0	0	0	0	0	0	0	0	0	0	0	0	0	0	0	0	0	0	0	0	0	0	0	0	0	0	0	0	0	0	0	0	0	0
2288	ASV2288	22	3	Yes	0	0	0	0	0	0	0	0	0	0	0	0	0	0	0	0	0	0	0	0	0	0	0	0	0	0	0	0	0	0	0	0	0	0	0	0	0	0	0	0	0	0	0	0	0
2290	ASV2290	22	1	No	0	0	0	0	0	0	0	0	0	0	0	0	0	0	0	0	0	0	0	0	0	0	0	0	0	0	0	0	0	0	0	0	0	0	0	0	0	0	0	0	0	0	0	0	0
2291	ASV2291	22	1	No	0	0	0	0	0	0	0	0	0	0	0	0	0	0	0	0	0	0	0	0	0	0	0	0	0	0	0	0	0	0	0	0	0	0	0	0	0	0	0	0	0	0	0	0	0
2293	ASV2293	1	1	No	0	0	0	0	0	0	0	0	0	0	0	0	0	0	0	0	0	0	0	0	0	0	0	0	0	0	0	0	0	0	0	0	0	0	0	0	0	0	0	1	0	0	0	0	0
2294	ASV2294	21	2	Yes	0	0	0	0	0	0	0	0	0	0	0	0	3	0	18	0	0	0	0	0	0	0	0	0	0	0	0	0	0	0	0	0	0	0	0	0	0	0	0	0	0	0	0	0	0
2295	ASV2295	21	1	No	0	0	0	0	0	0	0	0	0	0	0	0	0	21	0	0	0	0	0	0	0	0	0	0	0	0	0	0	0	0	0	0	0	0	0	0	0	0	0	0	0	0	0	0	0
2297	ASV2297	21	2	Yes	0	0	0	0	0	0	0	0	0	0	0	0	0	0	0	0	0	0	0	0	0	12	0	0	9	0	0	0	0	0	0	0	0	0	0	0	0	0	0	0	0	0	0	0	0
2299	ASV2299	21	1	No	0	0	0	0	0	0	0	0	0	0	0	0	0	0	0	0	0	0	0	0	0	0	0	0	21	0	0	0	0	0	0	0	0	0	0	0	0	0	0	0	0	0	0	0	0
2300	ASV2300	21	2	Yes	0	0	0	0	0	0	0	0	0	0	0	0	0	0	0	0	0	0	0	0	0	0	0	0	7	0	0	0	0	0	0	0	0	0	0	0	0	0	0	0	0	0	0	0	0
2304	ASV2304	21	1	No	0	0	0	0	0	0	0	0	0	0	0	0	0	0	0	0	0	0	0	0	0	0	0	0	0	0	0	0	0	0	0	0	0	21	0	0	0	0	0	0	0	0	0	0	0
2305	ASV2305	21	1	No	0	0	0	0	0	0	0	0	0	0	0	0	0	0	0	0	0	0	0	0	0	0	0	0	0	0	0	0	0	0	0	0	0	0	0	0	21	0	0	0	0	0	0	0	0
2311	ASV2311	21	2	Yes	0	0	0	0	0	0	0	0	0	0	0	0	0	0	0	0	0	0	0	0	0	0	0	0	0	0	0	0	0	0	0	0	0	0	0	0	0	0	0	0	0	0	0	0	10
2312	ASV2312	21	2	Yes	0	0	0	0	0	0	0	0	0	0	0	0	0	0	0	0	0	0	0	0	0	0	0	0	0	0	0	0	0	0	0	0	0	0	0	0	0	0	0	0	0	0	0	0	0
2313	ASV2313	21	2	Yes	0	0	0	0	0	0	0	0	0	0	0	0	0	0	0	0	0	0	0	0	0	0	0	0	0	0	0	0	0	0	0	0	0	0	0	0	0	0	0	0	0	0	0	0	0
2314	ASV2314	21	1	No	0	0	0	0	0	0	0	0	0	0	0	0	0	0	0	0	0	0	0	0	0	0	0	0	0	0	0	0	0	0	0	0	0	0	0	0	0	0	0	0	0	0	0	0	0
2315	ASV2315	21	1	No	0	0	0	0	0	0	0	0	0	0	0	0	0	0	0	0	0	0	0	0	0	0	0	0	0	0	0	0	0	0	0	0	0	0	0	0	0	0	0	0	0	0	0	0	0
2321	ASV2321	21	1	No	0	0	0	0	0	0	0	0	0	0	0	0	0	0	0	0	0	0	0	0	0	0	0	0	0	0	0	0	0	0	0	0	0	0	0	0	0	0	0	0	0	0	0	0	0
2322	ASV2322	20	4	No	0	0	0	0	4	0	0	0	0	3	0	0	0	0	0	0	0	0	0	0	0	0	0	0	0	0	0	0	0	0	0	0	0	0	0	0	0	0	0	0	0	0	0	0	0
2323	ASV2323	20	1	No	0	0	0	0	20	0	0	0	0	0	0	0	0	0	0	0	0	0	0	0	0	0	0	0	0	0	0	0	0	0	0	0	0	0	0	0	0	0	0	0	0	0	0	0	0
2324	ASV2324	20	1	No	20	0	0	0	0	0	0	0	0	0	0	0	0	0	0	0	0	0	0	0	0	0	0	0	0	0	0	0	0	0	0	0	0	0	0	0	0	0	0	0	0	0	0	0	0
2325	ASV2325	20	2	Yes	13	0	0	0	0	0	0	0	0	7	0	0	0	0	0	0	0	0	0	0	0	0	0	0	0	0	0	0	0	0	0	0	0	0	0	0	0	0	0	0	0	0	0	0	0
2326	ASV2326	20	1	No	0	0	0	0	0	0	0	0	0	20	0	0	0	0	0	0	0	0	0	0	0	0	0	0	0	0	0	0	0	0	0	0	0	0	0	0	0	0	0	0	0	0	0	0	0
2327	ASV2327	20	2	Yes	0	0	0	0	0	0	0	0	0	10	0	0	0	10	0	0	0	0	0	0	0	0	0	0	0	0	0	0	0	0	0	0	0	0	0	0	0	0	0	0	0	0	0	0	0
2328	ASV2328	20	1	No	0	0	0	0	0	0	0	0	0	20	0	0	0	0	0	0	0	0	0	0	0	0	0	0	0	0	0	0	0	0	0	0	0	0	0	0	0	0	0	0	0	0	0	0	0
2329	ASV2329	20	1	No	0	0	0	0	0	0	0	0	0	20	0	0	0	0	0	0	0	0	0	0	0	0	0	0	0	0	0	0	0	0	0	0	0	0	0	0	0	0	0	0	0	0	0	0	0
2330	ASV2330	20	1	No	0	0	0	0	0	0	0	0	0	0	0	0	0	20	0	0	0	0	0	0	0	0	0	0	0	0	0	0	0	0	0	0	0	0	0	0	0	0	0	0	0	0	0	0	0
2331	ASV2331	20	2	Yes	0	0	0	0	0	0	0	0	0	0	0	0	0	14	0	0	0	0	0	0	0	0	0	0	0	0	0	0	0	0	0	0	0	0	0	0	0	0	0	0	0	0	0	0	0
2335	ASV2335	20	2	No	0	0	0	0	0	0	0	0	0	0	0	0	0	0	0	0	0	0	0	0	0	0	7	0	0	0	0	0	0	0	0	0	0	0	0	0	0	0	0	0	0	13	0	0	0
2337	ASV2337	20	6	No	0	0	0	0	0	0	0	0	0	0	0	0	0	0	0	0	0	0	0	0	0	0	0	1	0	0	0	0	0	0	0	0	0	0	0	0	0	0	0	0	0	0	0	0	0
2338	ASV2338	20	1	No	0	0	0	0	0	0	0	0	0	0	0	0	0	0	0	0	0	0	0	0	0	0	0	0	0	0	0	0	0	0	0	20	0	0	0	0	0	0	0	0	0	0	0	0	0
2339	ASV2339	20	4	Yes	0	0	0	0	0	0	0	0	0	0	0	0	0	0	0	0	0	0	0	0	0	0	0	0	0	0	0	0	0	0	0	3	0	0	0	0	0	0	0	4	0	0	12	0	0
2340	ASV2340	20	3	Yes	0	0	0	0	0	0	0	0	0	0	0	0	0	0	0	0	0	0	0	0	0	0	0	0	0	0	0	0	0	9	0	0	0	7	0	0	0	0	4	0	0	0	0	0	0
2343	ASV2343	20	1	No	0	0	0	0	0	0	0	0	0	0	0	0	0	0	0	0	0	0	0	0	0	0	0	0	0	0	0	0	0	0	0	0	0	0	0	0	0	0	20	0	0	0	0	0	0
2344	ASV2344	20	2	Yes	0	0	0	0	0	0	0	0	0	0	0	0	0	0	0	0	0	0	0	0	0	0	0	0	0	0	0	0	0	0	0	0	0	0	6	0	0	0	0	14	0	0	0	0	0
2345	ASV2345	20	1	No	0	0	0	0	0	0	0	0	0	0	0	0	0	0	0	0	0	0	0	0	0	0	0	0	0	0	0	0	0	0	0	0	0	0	0	0	0	0	0	0	20	0	0	0	0
2346	ASV2346	20	1	No	0	0	0	0	0	0	0	0	0	0	0	0	0	0	0	0	0	0	0	0	0	0	0	0	0	0	0	0	0	0	0	0	0	0	0	0	0	0	0	0	0	0	0	20	0
2353	ASV2353	20	1	No	0	0	0	0	0	0	0	0	0	0	0	0	0	0	0	0	0	0	0	0	0	0	0	0	0	0	0	0	0	0	0	0	0	0	0	0	0	0	0	0	0	0	0	0	0
2355	ASV2355	20	1	No	0	0	0	0	0	0	0	0	0	0	0	0	0	0	0	0	0	0	0	0	0	0	0	0	0	0	0	0	0	0	0	0	0	0	0	0	0	0	0	0	0	0	0	0	0
2358	ASV2358	19	4	Yes	0	0	0	0	0	0	0	0	0	6	5	0	0	0	0	0	0	0	0	0	0	0	0	0	0	0	0	0	0	0	0	0	0	0	0	0	0	0	0	0	0	0	0	0	0
2359	ASV2359	19	2	Yes	0	0	0	0	0	0	0	0	0	12	0	0	0	0	0	0	0	0	0	0	0	0	0	0	7	0	0	0	0	0	0	0	0	0	0	0	0	0	0	0	0	0	0	0	0
2362	ASV2362	19	3	Yes	0	0	0	0	0	0	0	0	0	0	6	0	0	6	0	0	0	0	0	0	0	0	0	0	0	0	0	0	0	0	0	0	0	7	0	0	0	0	0	0	0	0	0	0	0
2364	ASV2364	19	1	No	0	0	0	0	0	0	0	0	0	0	0	0	0	0	0	0	0	19	0	0	0	0	0	0	0	0	0	0	0	0	0	0	0	0	0	0	0	0	0	0	0	0	0	0	0
2366	ASV2366	19	2	Yes	0	0	0	0	0	0	0	0	0	0	0	0	0	0	0	0	0	0	0	12	0	0	0	0	7	0	0	0	0	0	0	0	0	0	0	0	0	0	0	0	0	0	0	0	0
2367	ASV2367	19	2	Yes	0	0	0	0	0	0	0	0	0	0	0	0	0	0	0	0	0	0	0	6	0	0	0	0	0	13	0	0	0	0	0	0	0	0	0	0	0	0	0	0	0	0	0	0	0
2368	ASV2368	19	1	No	0	0	0	0	0	0	0	0	0	0	0	0	0	0	0	0	0	0	0	0	0	19	0	0	0	0	0	0	0	0	0	0	0	0	0	0	0	0	0	0	0	0	0	0	0
2369	ASV2369	19	1	No	0	0	0	0	0	0	0	0	0	0	0	0	0	0	0	0	0	0	0	0	0	0	0	0	19	0	0	0	0	0	0	0	0	0	0	0	0	0	0	0	0	0	0	0	0
2373	ASV2373	19	2	Yes	0	0	0	0	0	0	0	0	0	0	0	0	0	0	0	0	0	0	0	0	0	0	0	0	0	2	0	0	0	0	0	0	0	0	17	0	0	0	0	0	0	0	0	0	0
2375	ASV2375	19	1	No	0	0	0	0	0	0	0	0	0	0	0	0	0	0	0	0	0	0	0	0	0	0	0	0	0	0	0	0	0	19	0	0	0	0	0	0	0	0	0	0	0	0	0	0	0
2379	ASV2379	2	1	No	0	0	0	0	0	0	0	0	0	0	0	0	0	0	0	0	0	0	0	0	0	0	0	0	0	0	0	0	0	0	0	0	0	0	2	0	0	0	0	0	0	0	0	0	0
2380	ASV2380	25	1	No	0	0	0	0	0	0	0	0	0	0	0	0	0	0	0	0	0	0	0	0	0	0	0	0	0	0	0	0	0	0	0	0	0	0	0	0	0	0	0	0	0	0	0	25	0
2381	ASV2381	19	2	Yes	0	0	0	0	0	0	0	0	0	0	0	0	0	0	0	0	0	0	0	0	0	0	0	0	0	0	0	0	0	0	0	0	0	0	0	0	0	0	0	9	0	0	0	10	0
2383	ASV2383	19	1	No	0	0	0	0	0	0	0	0	0	0	0	0	0	0	0	0	0	0	0	0	0	0	0	0	0	0	0	0	0	0	0	0	0	0	0	0	0	0	0	19	0	0	0	0	0
2385	ASV2385	19	2	Yes	0	0	0	0	0	0	0	0	0	0	0	0	0	0	0	0	0	0	0	0	0	0	0	0	0	0	0	0	0	0	0	0	0	0	0	0	0	0	0	0	0	0	0	0	0
2386	ASV2386	19	1	No	0	0	0	0	0	0	0	0	0	0	0	0	0	0	0	0	0	0	0	0	0	0	0	0	0	0	0	0	0	0	0	0	0	0	0	0	0	0	0	0	0	0	0	0	0
2392	ASV2392	18	1	No	0	0	0	0	18	0	0	0	0	0	0	0	0	0	0	0	0	0	0	0	0	0	0	0	0	0	0	0	0	0	0	0	0	0	0	0	0	0	0	0	0	0	0	0	0
2393	ASV2393	18	1	No	0	0	0	0	18	0	0	0	0	0	0	0	0	0	0	0	0	0	0	0	0	0	0	0	0	0	0	0	0	0	0	0	0	0	0	0	0	0	0	0	0	0	0	0	0
2394	ASV2394	18	2	Yes	0	0	0	0	0	0	0	0	0	5	13	0	0	0	0	0	0	0	0	0	0	0	0	0	0	0	0	0	0	0	0	0	0	0	0	0	0	0	0	0	0	0	0	0	0
2395	ASV2395	18	1	No	0	0	0	0	0	0	0	0	18	0	0	0	0	0	0	0	0	0	0	0	0	0	0	0	0	0	0	0	0	0	0	0	0	0	0	0	0	0	0	0	0	0	0	0	0
2396	ASV2396	11	2	Yes	0	0	0	0	0	0	0	0	0	0	0	0	0	5	0	0	0	0	0	6	0	0	0	0	0	0	0	0	0	0	0	0	0	0	0	0	0	0	0	0	0	0	0	0	0
2397	ASV2397	18	2	Yes	0	0	0	0	0	0	0	0	0	0	0	0	0	8	0	0	0	0	0	0	0	0	0	0	0	0	0	0	0	0	0	0	0	10	0	0	0	0	0	0	0	0	0	0	0
2402	ASV2402	18	1	No	0	0	0	0	0	0	0	0	0	0	0	0	0	0	0	0	0	18	0	0	0	0	0	0	0	0	0	0	0	0	0	0	0	0	0	0	0	0	0	0	0	0	0	0	0
2403	ASV2403	18	1	No	0	0	0	0	0	0	0	0	0	0	0	0	0	0	0	0	0	18	0	0	0	0	0	0	0	0	0	0	0	0	0	0	0	0	0	0	0	0	0	0	0	0	0	0	0
2404	ASV2404	18	2	Yes	0	0	0	0	0	0	0	0	0	0	0	0	0	0	0	0	8	0	0	0	0	0	0	0	0	0	0	0	0	0	0	0	0	0	0	0	10	0	0	0	0	0	0	0	0
2408	ASV2408	18	1	No	0	0	0	0	0	0	0	0	0	0	0	0	0	0	0	0	0	0	0	0	0	0	0	0	0	0	0	0	0	0	0	0	0	18	0	0	0	0	0	0	0	0	0	0	0
2410	ASV2410	18	1	No	0	0	0	0	0	0	0	0	0	0	0	0	0	0	0	0	0	0	0	0	0	0	0	0	0	0	0	0	0	0	0	0	0	0	0	0	0	0	18	0	0	0	0	0	0
2411	ASV2411	18	1	No	0	0	0	0	0	0	0	0	0	0	0	0	0	0	0	0	0	0	0	0	0	0	0	0	0	0	0	0	0	0	0	0	0	0	0	0	0	0	0	0	0	18	0	0	0
2412	ASV2412	18	1	No	0	0	0	0	0	0	0	0	0	0	0	0	0	0	0	0	0	0	0	0	0	0	0	0	0	0	0	0	0	0	0	0	0	0	0	0	0	0	0	0	0	18	0	0	0
2413	ASV2413	18	1	No	0	0	0	0	0	0	0	0	0	0	0	0	0	0	0	0	0	0	0	0	0	0	0	0	0	0	0	0	0	0	0	0	0	0	0	0	0	0	0	0	18	0	0	0	0
2414	ASV2414	18	1	No	0	0	0	0	0	0	0	0	0	0	0	0	0	0	0	0	0	0	0	0	0	0	0	0	0	0	0	0	0	0	0	0	0	0	0	0	0	0	0	0	18	0	0	0	0
2417	ASV2417	18	1	No	0	0	0	0	0	0	0	0	0	0	0	0	0	0	0	0	0	0	0	0	0	0	0	0	0	0	0	0	0	0	0	0	0	0	0	0	0	0	0	0	0	0	0	18	0
2419	ASV2419	18	1	No	0	0	0	0	0	0	0	0	0	0	0	0	0	0	0	0	0	0	0	0	0	0	0	0	0	0	0	0	0	0	0	0	0	0	0	0	0	0	0	18	0	0	0	0	0
2428	ASV2428	18	2	Yes	0	0	0	0	0	0	0	0	0	0	0	0	0	0	0	0	0	0	0	0	0	0	0	0	0	0	0	0	0	0	0	0	0	0	0	0	0	0	0	0	0	0	0	0	0
2430	ASV2430	18	1	No	0	0	0	0	0	0	0	0	0	0	0	0	0	0	0	0	0	0	0	0	0	0	0	0	0	0	0	0	0	0	0	0	0	0	0	0	0	0	0	0	0	0	0	0	0
2431	ASV2431	18	1	No	0	0	0	0	0	0	0	0	0	0	0	0	0	0	0	0	0	0	0	0	0	0	0	0	0	0	0	0	0	0	0	0	0	0	0	0	0	0	0	0	0	0	0	0	0
2432	ASV2432	18	1	No	0	0	0	0	0	0	0	0	0	0	0	0	0	0	0	0	0	0	0	0	0	0	0	0	0	0	0	0	0	0	0	0	0	0	0	0	0	0	0	0	0	0	0	0	0
2433	ASV2433	18	1	No	0	0	0	0	0	0	0	0	0	0	0	0	0	0	0	0	0	0	0	0	0	0	0	0	0	0	0	0	0	0	0	0	0	0	0	0	0	0	0	0	0	0	0	0	0
2434	ASV2434	18	1	No	0	0	0	0	0	0	0	0	0	0	0	0	0	0	0	0	0	0	0	0	0	0	0	0	0	0	0	0	0	0	0	0	0	0	0	0	0	0	0	0	0	0	0	0	0
2436	ASV2436	17	2	Yes	0	0	0	0	0	0	0	0	0	0	9	0	0	8	0	0	0	0	0	0	0	0	0	0	0	0	0	0	0	0	0	0	0	0	0	0	0	0	0	0	0	0	0	0	0
2437	ASV2437	17	1	No	0	0	0	0	0	0	0	0	0	0	0	0	0	17	0	0	0	0	0	0	0	0	0	0	0	0	0	0	0	0	0	0	0	0	0	0	0	0	0	0	0	0	0	0	0
2438	ASV2438	17	1	No	0	0	0	0	0	0	0	0	0	0	0	0	0	17	0	0	0	0	0	0	0	0	0	0	0	0	0	0	0	0	0	0	0	0	0	0	0	0	0	0	0	0	0	0	0
2446	ASV2446	17	1	No	0	0	0	0	0	0	0	0	0	0	0	0	0	0	0	0	17	0	0	0	0	0	0	0	0	0	0	0	0	0	0	0	0	0	0	0	0	0	0	0	0	0	0	0	0
2450	ASV2450	17	1	No	0	0	0	0	0	0	0	0	0	0	0	0	0	0	0	0	0	0	0	0	0	0	17	0	0	0	0	0	0	0	0	0	0	0	0	0	0	0	0	0	0	0	0	0	0
2452	ASV2452	17	1	No	0	0	0	0	0	0	0	0	0	0	0	0	0	0	0	0	0	0	0	0	0	0	0	0	17	0	0	0	0	0	0	0	0	0	0	0	0	0	0	0	0	0	0	0	0
2453	ASV2453	17	2	Yes	0	0	0	0	0	0	0	0	0	0	0	0	0	0	0	0	0	0	0	0	0	0	0	0	0	0	0	0	10	0	0	0	0	0	0	0	7	0	0	0	0	0	0	0	0
2454	ASV2454	17	1	No	0	0	0	0	0	0	0	0	0	0	0	0	0	0	0	0	0	0	0	0	0	0	0	0	0	0	0	0	0	0	0	0	0	17	0	0	0	0	0	0	0	0	0	0	0
2456	ASV2456	17	2	No	0	0	0	0	0	0	0	0	0	0	0	0	0	0	0	0	0	0	0	0	0	0	0	0	0	0	0	0	0	0	0	0	0	0	0	0	10	0	7	0	0	0	0	0	0
2457	ASV2457	17	1	No	0	0	0	0	0	0	0	0	0	0	0	0	0	0	0	0	0	0	0	0	0	0	0	0	0	0	0	0	0	0	0	0	0	0	0	17	0	0	0	0	0	0	0	0	0
2458	ASV2458	17	1	No	0	0	0	0	0	0	0	0	0	0	0	0	0	0	0	0	0	0	0	0	0	0	0	0	0	0	0	0	0	0	0	0	0	0	0	0	0	0	17	0	0	0	0	0	0
2459	ASV2459	13	2	Yes	0	0	0	0	0	0	0	0	0	0	0	0	0	0	0	0	0	0	0	0	0	0	0	0	0	0	0	0	0	0	0	0	0	0	0	0	0	0	2	0	0	0	0	11	0
2463	ASV2463	17	1	No	0	0	0	0	0	0	0	0	0	0	0	0	0	0	0	0	0	0	0	0	0	0	0	0	0	0	0	0	0	0	0	0	0	0	0	0	0	0	0	0	0	0	0	17	0
2464	ASV2464	17	1	No	0	0	0	0	0	0	0	0	0	0	0	0	0	0	0	0	0	0	0	0	0	0	0	0	0	0	0	0	0	0	0	0	0	0	0	0	0	0	0	0	0	0	0	17	0
2465	ASV2465	17	1	No	0	0	0	0	0	0	0	0	0	0	0	0	0	0	0	0	0	0	0	0	0	0	0	0	0	0	0	0	0	0	0	0	0	0	0	0	0	0	0	0	0	0	0	17	0
2468	ASV2468	17	1	No	0	0	0	0	0	0	0	0	0	0	0	0	0	0	0	0	0	0	0	0	0	0	0	0	0	0	0	0	0	0	0	0	0	0	0	0	0	0	0	0	0	0	0	17	0
2469	ASV2469	17	1	No	0	0	0	0	0	0	0	0	0	0	0	0	0	0	0	0	0	0	0	0	0	0	0	0	0	0	0	0	0	0	0	0	0	0	0	0	0	0	0	17	0	0	0	0	0
2472	ASV2472	17	1	No	0	0	0	0	0	0	0	0	0	0	0	0	0	0	0	0	0	0	0	0	0	0	0	0	0	0	0	0	0	0	0	0	0	0	0	0	0	0	0	0	0	0	0	0	0
2477	ASV2477	17	1	No	0	0	0	0	0	0	0	0	0	0	0	0	0	0	0	0	0	0	0	0	0	0	0	0	0	0	0	0	0	0	0	0	0	0	0	0	0	0	0	0	0	0	0	0	0
2481	ASV2481	17	1	No	0	0	0	0	0	0	0	0	0	0	0	0	0	0	0	0	0	0	0	0	0	0	0	0	0	0	0	0	0	0	0	0	0	0	0	0	0	0	0	0	0	0	0	0	0
2482	ASV2482	17	1	No	0	0	0	0	0	0	0	0	0	0	0	0	0	0	0	0	0	0	0	0	0	0	0	0	0	0	0	0	0	0	0	0	0	0	0	0	0	0	0	0	0	0	0	0	0
2486	ASV2486	16	1	No	0	0	0	0	16	0	0	0	0	0	0	0	0	0	0	0	0	0	0	0	0	0	0	0	0	0	0	0	0	0	0	0	0	0	0	0	0	0	0	0	0	0	0	0	0
2489	ASV2489	16	2	Yes	0	0	0	0	0	0	0	0	0	0	0	0	0	10	0	0	0	0	0	0	0	0	0	0	0	0	0	0	0	6	0	0	0	0	0	0	0	0	0	0	0	0	0	0	0
2490	ASV2490	16	1	No	0	0	0	0	0	0	0	0	0	0	0	0	0	16	0	0	0	0	0	0	0	0	0	0	0	0	0	0	0	0	0	0	0	0	0	0	0	0	0	0	0	0	0	0	0
2492	ASV2492	16	2	Yes	0	0	0	0	0	0	0	0	0	0	6	0	0	0	10	0	0	0	0	0	0	0	0	0	0	0	0	0	0	0	0	0	0	0	0	0	0	0	0	0	0	0	0	0	0
2495	ASV2495	16	2	Yes	0	0	0	0	0	0	0	0	0	0	0	0	0	0	0	0	0	0	0	0	0	10	0	0	0	0	0	0	0	0	0	0	0	0	0	0	0	0	0	0	0	0	0	0	0
2498	ASV2498	16	1	No	0	0	0	0	0	0	0	0	0	0	0	0	0	0	0	0	0	0	0	0	0	0	0	0	16	0	0	0	0	0	0	0	0	0	0	0	0	0	0	0	0	0	0	0	0
2499	ASV2499	16	1	No	0	0	0	0	0	0	0	0	0	0	0	0	0	0	0	0	0	0	0	0	0	0	0	0	0	16	0	0	0	0	0	0	0	0	0	0	0	0	0	0	0	0	0	0	0
2503	ASV2503	16	2	Yes	0	0	0	0	0	0	0	0	0	0	0	0	0	0	0	0	0	0	0	0	0	0	0	0	0	0	0	0	0	0	0	0	0	0	0	0	0	0	7	0	0	0	0	0	0
2505	ASV2505	16	1	No	0	0	0	0	0	0	0	0	0	0	0	0	0	0	0	0	0	0	0	0	0	0	0	0	0	0	0	0	0	0	0	0	0	0	0	0	0	0	16	0	0	0	0	0	0
2506	ASV2506	16	2	Yes	0	0	0	0	0	0	0	0	0	0	0	0	0	0	0	0	0	0	0	0	0	0	0	0	0	0	0	0	0	0	0	0	0	0	0	0	0	0	0	0	6	0	0	0	0
2507	ASV2507	16	1	No	0	0	0	0	0	0	0	0	0	0	0	0	0	0	0	0	0	0	0	0	0	0	0	0	0	0	0	0	0	0	0	0	0	0	0	0	0	0	0	0	0	0	0	16	0
2508	ASV2508	16	1	No	0	0	0	0	0	0	0	0	0	0	0	0	0	0	0	0	0	0	0	0	0	0	0	0	0	0	0	0	0	0	0	0	0	0	0	0	0	0	0	0	0	0	16	0	0
2509	ASV2509	16	1	No	0	0	0	0	0	0	0	0	0	0	0	0	0	0	0	0	0	0	0	0	0	0	0	0	0	0	0	0	0	0	0	0	0	0	0	0	0	0	0	16	0	0	0	0	0
2511	ASV2511	16	1	No	0	0	0	0	0	0	0	0	0	0	0	0	0	0	0	0	0	0	0	0	0	0	0	0	0	0	0	0	0	0	0	0	0	0	0	0	0	0	0	16	0	0	0	0	0
2514	ASV2514	16	1	No	0	0	0	0	0	0	0	0	0	0	0	0	0	0	0	0	0	0	0	0	0	0	0	0	0	0	0	0	0	0	0	0	0	0	0	0	0	0	0	0	0	0	0	0	0
2516	ASV2516	16	1	No	0	0	0	0	0	0	0	0	0	0	0	0	0	0	0	0	0	0	0	0	0	0	0	0	0	0	0	0	0	0	0	0	0	0	0	0	0	0	0	0	0	0	0	0	0
2518	ASV2518	16	1	No	0	0	0	0	0	0	0	0	0	0	0	0	0	0	0	0	0	0	0	0	0	0	0	0	0	0	0	0	0	0	0	0	0	0	0	0	0	0	0	0	0	0	0	0	0
2520	ASV2520	16	1	No	0	0	0	0	0	0	0	0	0	0	0	0	0	0	0	0	0	0	0	0	0	0	0	0	0	0	0	0	0	0	0	0	0	0	0	0	0	0	0	0	0	0	0	0	0
2521	ASV2521	16	1	No	0	0	0	0	0	0	0	0	0	0	0	0	0	0	0	0	0	0	0	0	0	0	0	0	0	0	0	0	0	0	0	0	0	0	0	0	0	0	0	0	0	0	0	0	0
2523	ASV2523	16	1	No	0	0	0	0	0	0	0	0	0	0	0	0	0	0	0	0	0	0	0	0	0	0	0	0	0	0	0	0	0	0	0	0	0	0	0	0	0	0	0	0	0	0	0	0	0
2524	ASV2524	15	1	No	0	0	0	0	15	0	0	0	0	0	0	0	0	0	0	0	0	0	0	0	0	0	0	0	0	0	0	0	0	0	0	0	0	0	0	0	0	0	0	0	0	0	0	0	0
2525	ASV2525	15	3	Yes	0	0	0	7	0	0	0	3	0	5	0	0	0	0	0	0	0	0	0	0	0	0	0	0	0	0	0	0	0	0	0	0	0	0	0	0	0	0	0	0	0	0	0	0	0
2526	ASV2526	15	1	No	0	0	0	0	0	0	0	0	0	15	0	0	0	0	0	0	0	0	0	0	0	0	0	0	0	0	0	0	0	0	0	0	0	0	0	0	0	0	0	0	0	0	0	0	0
2527	ASV2527	15	1	No	0	0	0	0	0	0	0	0	0	15	0	0	0	0	0	0	0	0	0	0	0	0	0	0	0	0	0	0	0	0	0	0	0	0	0	0	0	0	0	0	0	0	0	0	0
2528	ASV2528	15	1	No	0	0	0	0	0	0	0	0	0	0	0	0	0	15	0	0	0	0	0	0	0	0	0	0	0	0	0	0	0	0	0	0	0	0	0	0	0	0	0	0	0	0	0	0	0
2529	ASV2529	15	1	No	0	0	0	0	0	0	0	0	0	0	0	0	0	15	0	0	0	0	0	0	0	0	0	0	0	0	0	0	0	0	0	0	0	0	0	0	0	0	0	0	0	0	0	0	0
2530	ASV2530	15	2	Yes	0	0	0	0	0	0	0	0	0	0	4	0	0	0	0	0	0	0	0	0	0	0	0	0	0	0	0	0	0	0	0	0	0	11	0	0	0	0	0	0	0	0	0	0	0
2534	ASV2534	15	1	No	0	0	0	0	0	0	0	0	0	0	0	0	0	0	0	0	0	0	0	15	0	0	0	0	0	0	0	0	0	0	0	0	0	0	0	0	0	0	0	0	0	0	0	0	0
2535	ASV2535	15	1	No	0	0	0	0	0	0	0	0	0	0	0	0	0	0	0	0	0	0	0	0	0	0	0	0	15	0	0	0	0	0	0	0	0	0	0	0	0	0	0	0	0	0	0	0	0
2536	ASV2536	15	1	No	0	0	0	0	0	0	0	0	0	0	0	0	0	0	0	0	0	0	0	0	0	0	0	0	15	0	0	0	0	0	0	0	0	0	0	0	0	0	0	0	0	0	0	0	0
2538	ASV2538	15	1	No	0	0	0	0	0	0	0	0	0	0	0	0	0	0	0	0	0	0	0	0	0	0	0	0	15	0	0	0	0	0	0	0	0	0	0	0	0	0	0	0	0	0	0	0	0
2540	ASV2540	15	1	No	0	0	0	0	0	0	0	0	0	0	0	0	0	0	0	0	0	0	0	0	0	0	0	0	0	15	0	0	0	0	0	0	0	0	0	0	0	0	0	0	0	0	0	0	0
2541	ASV2541	15	2	Yes	0	0	0	0	0	0	0	0	0	0	0	0	0	0	0	0	0	0	0	0	0	0	0	0	0	0	0	0	0	0	0	4	0	11	0	0	0	0	0	0	0	0	0	0	0
2543	ASV2543	15	1	No	0	0	0	0	0	0	0	0	0	0	0	0	0	0	0	0	0	0	0	0	0	0	0	0	0	0	0	0	0	15	0	0	0	0	0	0	0	0	0	0	0	0	0	0	0
2544	ASV2544	15	1	No	0	0	0	0	0	0	0	0	0	0	0	0	0	0	0	0	0	0	0	0	0	0	0	0	0	0	0	0	0	0	0	0	0	0	0	0	15	0	0	0	0	0	0	0	0
2548	ASV2548	15	1	No	0	0	0	0	0	0	0	0	0	0	0	0	0	0	0	0	0	0	0	0	0	0	0	0	0	0	0	0	0	0	0	0	0	0	0	0	0	15	0	0	0	0	0	0	0
2549	ASV2549	15	1	No	0	0	0	0	0	0	0	0	0	0	0	0	0	0	0	0	0	0	0	0	0	0	0	0	0	0	0	0	0	0	0	0	0	0	0	0	0	0	0	0	0	15	0	0	0
2550	ASV2550	15	2	Yes	0	0	0	0	0	0	0	0	0	0	0	0	0	0	0	0	0	0	0	0	0	0	0	0	0	0	0	0	0	0	0	0	0	0	0	0	0	0	0	0	8	0	0	0	0
2553	ASV2553	15	2	Yes	0	0	0	0	0	0	0	0	0	0	0	0	0	0	0	0	0	0	0	0	0	0	0	0	0	0	0	0	0	0	0	0	0	0	0	0	0	0	0	5	0	0	0	10	0
2554	ASV2554	15	1	No	0	0	0	0	0	0	0	0	0	0	0	0	0	0	0	0	0	0	0	0	0	0	0	0	0	0	0	0	0	0	0	0	0	0	0	0	0	0	0	0	0	0	0	15	0
2555	ASV2555	15	1	No	0	0	0	0	0	0	0	0	0	0	0	0	0	0	0	0	0	0	0	0	0	0	0	0	0	0	0	0	0	0	0	0	0	0	0	0	0	0	0	0	0	0	0	15	0
2556	ASV2556	15	1	No	0	0	0	0	0	0	0	0	0	0	0	0	0	0	0	0	0	0	0	0	0	0	0	0	0	0	0	0	0	0	0	0	0	0	0	0	0	0	0	0	0	0	15	0	0
2557	ASV2557	15	1	No	0	0	0	0	0	0	0	0	0	0	0	0	0	0	0	0	0	0	0	0	0	0	0	0	0	0	0	0	0	0	0	0	0	0	0	0	0	0	0	0	0	0	15	0	0
2558	ASV2558	15	1	No	0	0	0	0	0	0	0	0	0	0	0	0	0	0	0	0	0	0	0	0	0	0	0	0	0	0	0	0	0	0	0	0	0	0	0	0	0	0	0	15	0	0	0	0	0
2562	ASV2562	15	1	No	0	0	0	0	0	0	0	0	0	0	0	0	0	0	0	0	0	0	0	0	0	0	0	0	0	0	0	0	0	0	0	0	0	0	0	0	0	0	0	0	0	0	0	0	0
2563	ASV2563	15	1	No	0	0	0	0	0	0	0	0	0	0	0	0	0	0	0	0	0	0	0	0	0	0	0	0	0	0	0	0	0	0	0	0	0	0	0	0	0	0	0	0	0	0	0	0	0
2570	ASV2570	15	1	No	0	0	0	0	0	0	0	0	0	0	0	0	0	0	0	0	0	0	0	0	0	0	0	0	0	0	0	0	0	0	0	0	0	0	0	0	0	0	0	0	0	0	0	0	0
2571	ASV2571	15	1	No	0	0	0	0	0	0	0	0	0	0	0	0	0	0	0	0	0	0	0	0	0	0	0	0	0	0	0	0	0	0	0	0	0	0	0	0	0	0	0	0	0	0	0	0	0
2572	ASV2572	15	1	No	0	0	0	0	0	0	0	0	0	0	0	0	0	0	0	0	0	0	0	0	0	0	0	0	0	0	0	0	0	0	0	0	0	0	0	0	0	0	0	0	0	0	0	0	0
2574	ASV2574	15	1	No	0	0	0	0	0	0	0	0	0	0	0	0	0	0	0	0	0	0	0	0	0	0	0	0	0	0	0	0	0	0	0	0	0	0	0	0	0	0	0	0	0	0	0	0	0
2575	ASV2575	15	1	No	0	0	0	0	0	0	0	0	0	0	0	0	0	0	0	0	0	0	0	0	0	0	0	0	0	0	0	0	0	0	0	0	0	0	0	0	0	0	0	0	0	0	0	0	0
2576	ASV2576	15	1	No	0	0	0	0	0	0	0	0	0	0	0	0	0	0	0	0	0	0	0	0	0	0	0	0	0	0	0	0	0	0	0	0	0	0	0	0	0	0	0	0	0	0	0	0	0
2580	ASV2580	15	2	No	0	0	0	0	0	0	0	0	0	0	0	0	0	0	0	0	0	0	0	0	0	0	0	0	0	0	0	0	0	0	0	0	0	0	0	0	0	0	0	0	0	0	0	0	0
2582	ASV2582	3	1	No	0	0	0	0	0	0	0	0	0	0	0	0	0	0	0	0	0	0	0	0	0	0	0	0	3	0	0	0	0	0	0	0	0	0	0	0	0	0	0	0	0	0	0	0	0
2589	ASV2589	14	1	No	0	0	0	0	0	0	0	0	0	0	0	0	0	14	0	0	0	0	0	0	0	0	0	0	0	0	0	0	0	0	0	0	0	0	0	0	0	0	0	0	0	0	0	0	0
2590	ASV2590	14	2	Yes	0	0	0	0	0	0	0	0	0	0	6	0	0	8	0	0	0	0	0	0	0	0	0	0	0	0	0	0	0	0	0	0	0	0	0	0	0	0	0	0	0	0	0	0	0
2595	ASV2595	14	2	Yes	0	0	0	0	0	0	0	0	0	0	0	0	0	0	0	7	0	0	0	0	0	0	0	0	7	0	0	0	0	0	0	0	0	0	0	0	0	0	0	0	0	0	0	0	0
2596	ASV2596	14	1	No	0	0	0	0	0	0	0	0	0	0	0	0	0	0	0	0	0	0	0	0	0	0	0	0	14	0	0	0	0	0	0	0	0	0	0	0	0	0	0	0	0	0	0	0	0
2598	ASV2598	14	1	No	0	0	0	0	0	0	0	0	0	0	0	0	0	0	0	0	0	0	0	0	0	0	0	0	14	0	0	0	0	0	0	0	0	0	0	0	0	0	0	0	0	0	0	0	0
2599	ASV2599	14	1	No	0	0	0	0	0	0	0	0	0	0	0	0	0	0	0	0	0	0	0	0	0	0	0	0	14	0	0	0	0	0	0	0	0	0	0	0	0	0	0	0	0	0	0	0	0
2600	ASV2600	14	2	Yes	0	0	0	0	0	0	0	0	0	0	0	0	0	0	0	0	0	0	0	0	0	0	0	6	0	0	0	0	0	0	0	0	0	0	0	0	0	0	0	0	0	0	0	0	0
2604	ASV2604	14	1	No	0	0	0	0	0	0	0	0	0	0	0	0	0	0	0	0	0	0	0	0	0	0	0	0	0	0	14	0	0	0	0	0	0	0	0	0	0	0	0	0	0	0	0	0	0
2605	ASV2605	14	1	No	0	0	0	0	0	0	0	0	0	0	0	0	0	0	0	0	0	0	0	0	0	0	0	0	0	14	0	0	0	0	0	0	0	0	0	0	0	0	0	0	0	0	0	0	0
2607	ASV2607	14	2	Yes	0	0	0	0	0	0	0	0	0	0	0	0	0	0	0	0	0	0	0	0	0	0	0	0	0	0	0	0	0	0	0	8	0	0	0	0	6	0	0	0	0	0	0	0	0
2608	ASV2608	14	1	No	0	0	0	0	0	0	0	0	0	0	0	0	0	0	0	0	0	0	0	0	0	0	0	0	0	0	0	0	0	0	0	0	0	14	0	0	0	0	0	0	0	0	0	0	0
2614	ASV2614	14	1	No	0	0	0	0	0	0	0	0	0	0	0	0	0	0	0	0	0	0	0	0	0	0	0	0	0	0	0	0	0	0	0	0	0	0	0	0	0	0	0	0	0	14	0	0	0
2615	ASV2615	14	2	Yes	0	0	0	0	0	0	0	0	0	0	0	0	0	0	0	0	0	0	0	0	0	0	0	0	0	0	0	0	0	0	0	0	0	0	0	0	0	0	0	0	7	0	0	7	0
2616	ASV2616	14	1	No	0	0	0	0	0	0	0	0	0	0	0	0	0	0	0	0	0	0	0	0	0	0	0	0	0	0	0	0	0	0	0	0	0	0	0	0	0	0	0	0	0	0	0	14	0
2619	ASV2619	14	1	No	0	0	0	0	0	0	0	0	0	0	0	0	0	0	0	0	0	0	0	0	0	0	0	0	0	0	0	0	0	0	0	0	0	0	0	0	0	0	0	0	0	0	14	0	0
2620	ASV2620	14	1	No	0	0	0	0	0	0	0	0	0	0	0	0	0	0	0	0	0	0	0	0	0	0	0	0	0	0	0	0	0	0	0	0	0	0	0	0	0	0	0	14	0	0	0	0	0
2625	ASV2625	14	1	No	0	0	0	0	0	0	0	0	0	0	0	0	0	0	0	0	0	0	0	0	0	0	0	0	0	0	0	0	0	0	0	0	0	0	0	0	0	0	0	0	0	0	0	0	0
2626	ASV2626	14	1	No	0	0	0	0	0	0	0	0	0	0	0	0	0	0	0	0	0	0	0	0	0	0	0	0	0	0	0	0	0	0	0	0	0	0	0	0	0	0	0	0	0	0	0	0	0
2629	ASV2629	14	1	No	0	0	0	0	0	0	0	0	0	0	0	0	0	0	0	0	0	0	0	0	0	0	0	0	0	0	0	0	0	0	0	0	0	0	0	0	0	0	0	0	0	0	0	0	0
2630	ASV2630	14	1	No	0	0	0	0	0	0	0	0	0	0	0	0	0	0	0	0	0	0	0	0	0	0	0	0	0	0	0	0	0	0	0	0	0	0	0	0	0	0	0	0	0	0	0	0	0
2631	ASV2631	14	2	Yes	0	0	0	0	0	0	0	0	0	0	0	0	0	0	0	0	0	0	0	0	0	0	0	0	0	0	0	0	0	0	0	0	0	0	0	0	0	0	0	0	0	0	0	0	0
2636	ASV2636	14	1	No	0	0	0	0	0	0	0	0	0	0	0	0	0	0	0	0	0	0	0	0	0	0	0	0	0	0	0	0	0	0	0	0	0	0	0	0	0	0	0	0	0	0	0	0	0
2641	ASV2641	14	1	No	0	0	0	0	0	0	0	0	0	0	0	0	0	0	0	0	0	0	0	0	0	0	0	0	0	0	0	0	0	0	0	0	0	0	0	0	0	0	0	0	0	0	0	0	0
2642	ASV2642	14	1	No	0	0	0	0	0	0	0	0	0	0	0	0	0	0	0	0	0	0	0	0	0	0	0	0	0	0	0	0	0	0	0	0	0	0	0	0	0	0	0	0	0	0	0	0	0
2645	ASV2645	14	1	No	0	0	0	0	0	0	0	0	0	0	0	0	0	0	0	0	0	0	0	0	0	0	0	0	0	0	0	0	0	0	0	0	0	0	0	0	0	0	0	0	0	0	0	0	0
2648	ASV2648	8	1	No	0	0	0	0	0	0	0	0	0	0	0	0	0	0	0	0	0	0	0	0	0	0	0	0	0	0	0	0	0	0	0	0	0	0	0	0	0	0	0	0	8	0	0	0	0
2651	ASV2651	13	1	No	13	0	0	0	0	0	0	0	0	0	0	0	0	0	0	0	0	0	0	0	0	0	0	0	0	0	0	0	0	0	0	0	0	0	0	0	0	0	0	0	0	0	0	0	0
2652	ASV2652	13	1	No	13	0	0	0	0	0	0	0	0	0	0	0	0	0	0	0	0	0	0	0	0	0	0	0	0	0	0	0	0	0	0	0	0	0	0	0	0	0	0	0	0	0	0	0	0
2653	ASV2653	13	1	No	13	0	0	0	0	0	0	0	0	0	0	0	0	0	0	0	0	0	0	0	0	0	0	0	0	0	0	0	0	0	0	0	0	0	0	0	0	0	0	0	0	0	0	0	0
2655	ASV2655	13	1	No	0	0	0	0	0	0	0	0	0	13	0	0	0	0	0	0	0	0	0	0	0	0	0	0	0	0	0	0	0	0	0	0	0	0	0	0	0	0	0	0	0	0	0	0	0
2658	ASV2658	13	1	No	0	0	0	0	0	0	0	0	0	0	0	0	0	13	0	0	0	0	0	0	0	0	0	0	0	0	0	0	0	0	0	0	0	0	0	0	0	0	0	0	0	0	0	0	0
2660	ASV2660	13	1	No	0	0	0	0	0	0	0	0	0	0	13	0	0	0	0	0	0	0	0	0	0	0	0	0	0	0	0	0	0	0	0	0	0	0	0	0	0	0	0	0	0	0	0	0	0
2663	ASV2663	13	1	No	0	0	0	0	0	0	0	0	0	0	0	0	0	0	0	0	0	13	0	0	0	0	0	0	0	0	0	0	0	0	0	0	0	0	0	0	0	0	0	0	0	0	0	0	0
2665	ASV2665	13	2	No	0	0	0	0	0	0	0	0	0	0	0	0	0	0	0	0	0	0	0	0	0	0	0	0	10	0	0	0	0	0	0	0	0	0	0	0	0	0	0	0	0	0	0	0	0
2666	ASV2666	13	1	No	0	0	0	0	0	0	0	0	0	0	0	0	0	0	0	0	0	0	0	0	0	0	0	0	13	0	0	0	0	0	0	0	0	0	0	0	0	0	0	0	0	0	0	0	0
2668	ASV2668	13	1	No	0	0	0	0	0	0	0	0	0	0	0	0	0	0	0	0	0	0	0	0	0	0	0	0	0	0	13	0	0	0	0	0	0	0	0	0	0	0	0	0	0	0	0	0	0
2670	ASV2670	13	1	No	0	0	0	0	0	0	0	0	0	0	0	0	0	0	0	0	0	0	0	0	0	0	0	0	0	0	0	0	0	0	0	0	0	13	0	0	0	0	0	0	0	0	0	0	0
2671	ASV2671	13	1	No	0	0	0	0	0	0	0	0	0	0	0	0	0	0	0	0	0	0	0	0	0	0	0	0	0	0	0	0	0	0	0	0	0	13	0	0	0	0	0	0	0	0	0	0	0
2672	ASV2672	13	1	No	0	0	0	0	0	0	0	0	0	0	0	0	0	0	0	0	0	0	0	0	0	0	0	0	0	0	0	0	0	0	0	0	0	13	0	0	0	0	0	0	0	0	0	0	0
2673	ASV2673	13	1	No	0	0	0	0	0	0	0	0	0	0	0	0	0	0	0	0	0	0	0	0	0	0	0	0	0	0	0	0	0	0	0	0	0	0	0	0	0	0	13	0	0	0	0	0	0
2674	ASV2674	13	1	No	0	0	0	0	0	0	0	0	0	0	0	0	0	0	0	0	0	0	0	0	0	0	0	0	0	0	0	0	0	0	0	0	0	0	0	0	0	0	13	0	0	0	0	0	0
2677	ASV2677	13	1	No	0	0	0	0	0	0	0	0	0	0	0	0	0	0	0	0	0	0	0	0	0	0	0	0	0	0	0	0	0	0	0	0	0	0	0	0	0	0	13	0	0	0	0	0	0
2680	ASV2680	13	1	No	0	0	0	0	0	0	0	0	0	0	0	0	0	0	0	0	0	0	0	0	0	0	0	0	0	0	0	0	0	0	0	0	0	0	0	0	0	0	0	0	13	0	0	0	0
2681	ASV2681	13	1	No	0	0	0	0	0	0	0	0	0	0	0	0	0	0	0	0	0	0	0	0	0	0	0	0	0	0	0	0	0	0	0	0	0	0	0	0	0	0	0	0	13	0	0	0	0
2682	ASV2682	13	1	No	0	0	0	0	0	0	0	0	0	0	0	0	0	0	0	0	0	0	0	0	0	0	0	0	0	0	0	0	0	0	0	0	0	0	0	0	0	0	0	0	13	0	0	0	0
2685	ASV2685	13	1	No	0	0	0	0	0	0	0	0	0	0	0	0	0	0	0	0	0	0	0	0	0	0	0	0	0	0	0	0	0	0	0	0	0	0	0	0	0	0	0	13	0	0	0	0	0
2689	ASV2689	13	1	No	0	0	0	0	0	0	0	0	0	0	0	0	0	0	0	0	0	0	0	0	0	0	0	0	0	0	0	0	0	0	0	0	0	0	0	0	0	0	0	0	0	0	0	0	0
2690	ASV2690	13	1	No	0	0	0	0	0	0	0	0	0	0	0	0	0	0	0	0	0	0	0	0	0	0	0	0	0	0	0	0	0	0	0	0	0	0	0	0	0	0	0	0	0	0	0	0	0
2693	ASV2693	13	1	No	0	0	0	0	0	0	0	0	0	0	0	0	0	0	0	0	0	0	0	0	0	0	0	0	0	0	0	0	0	0	0	0	0	0	0	0	0	0	0	0	0	0	0	0	0
2696	ASV2696	7	1	No	0	0	0	0	0	0	0	0	0	0	0	0	0	0	0	0	0	0	0	0	0	0	0	0	0	0	0	0	0	0	0	0	0	7	0	0	0	0	0	0	0	0	0	0	0
2699	ASV2699	12	1	No	12	0	0	0	0	0	0	0	0	0	0	0	0	0	0	0	0	0	0	0	0	0	0	0	0	0	0	0	0	0	0	0	0	0	0	0	0	0	0	0	0	0	0	0	0
2700	ASV2700	12	1	No	12	0	0	0	0	0	0	0	0	0	0	0	0	0	0	0	0	0	0	0	0	0	0	0	0	0	0	0	0	0	0	0	0	0	0	0	0	0	0	0	0	0	0	0	0
2701	ASV2701	12	1	No	0	0	0	0	0	0	0	0	0	12	0	0	0	0	0	0	0	0	0	0	0	0	0	0	0	0	0	0	0	0	0	0	0	0	0	0	0	0	0	0	0	0	0	0	0
2704	ASV2704	12	1	No	0	0	0	0	0	0	0	0	0	0	0	0	0	12	0	0	0	0	0	0	0	0	0	0	0	0	0	0	0	0	0	0	0	0	0	0	0	0	0	0	0	0	0	0	0
2706	ASV2706	12	1	No	0	0	0	0	0	0	0	0	0	0	0	0	0	0	12	0	0	0	0	0	0	0	0	0	0	0	0	0	0	0	0	0	0	0	0	0	0	0	0	0	0	0	0	0	0
2707	ASV2707	12	1	No	0	0	0	0	0	0	0	0	0	0	12	0	0	0	0	0	0	0	0	0	0	0	0	0	0	0	0	0	0	0	0	0	0	0	0	0	0	0	0	0	0	0	0	0	0
2714	ASV2714	12	1	No	0	0	0	0	0	0	0	0	0	0	0	0	0	0	0	0	12	0	0	0	0	0	0	0	0	0	0	0	0	0	0	0	0	0	0	0	0	0	0	0	0	0	0	0	0
2715	ASV2715	12	2	Yes	0	0	0	0	0	0	0	0	0	0	0	0	0	0	0	0	0	0	0	6	0	0	0	0	0	6	0	0	0	0	0	0	0	0	0	0	0	0	0	0	0	0	0	0	0
2716	ASV2716	12	1	No	0	0	0	0	0	0	0	0	0	0	0	0	0	0	0	0	0	0	0	12	0	0	0	0	0	0	0	0	0	0	0	0	0	0	0	0	0	0	0	0	0	0	0	0	0
2717	ASV2717	12	2	Yes	0	0	0	0	0	0	0	0	0	0	0	0	0	0	0	0	0	0	0	5	0	0	0	0	0	0	0	0	0	0	0	0	0	0	0	0	0	0	0	0	0	0	0	0	0
2720	ASV2720	12	1	No	0	0	0	0	0	0	0	0	0	0	0	0	0	0	0	0	0	0	0	0	0	0	0	0	12	0	0	0	0	0	0	0	0	0	0	0	0	0	0	0	0	0	0	0	0
2722	ASV2722	12	1	No	0	0	0	0	0	0	0	0	0	0	0	0	0	0	0	0	0	0	0	0	0	0	0	0	0	0	0	12	0	0	0	0	0	0	0	0	0	0	0	0	0	0	0	0	0
2724	ASV2724	12	1	No	0	0	0	0	0	0	0	0	0	0	0	0	0	0	0	0	0	0	0	0	0	0	0	0	0	12	0	0	0	0	0	0	0	0	0	0	0	0	0	0	0	0	0	0	0
2726	ASV2726	12	2	No	0	0	0	0	0	0	0	0	0	0	0	0	0	0	0	0	0	0	0	0	0	0	0	0	0	0	0	0	0	0	0	0	0	4	0	0	0	0	0	0	0	0	0	0	0
2730	ASV2730	12	1	No	0	0	0	0	0	0	0	0	0	0	0	0	0	0	0	0	0	0	0	0	0	0	0	0	0	0	0	0	0	0	0	0	0	0	0	0	0	0	0	0	12	0	0	0	0
2736	ASV2736	12	1	No	0	0	0	0	0	0	0	0	0	0	0	0	0	0	0	0	0	0	0	0	0	0	0	0	0	0	0	0	0	0	0	0	0	0	0	0	0	0	0	0	0	0	0	0	0
2738	ASV2738	12	1	No	0	0	0	0	0	0	0	0	0	0	0	0	0	0	0	0	0	0	0	0	0	0	0	0	0	0	0	0	0	0	0	0	0	0	0	0	0	0	0	0	0	0	0	0	12
2742	ASV2742	12	1	No	0	0	0	0	0	0	0	0	0	0	0	0	0	0	0	0	0	0	0	0	0	0	0	0	0	0	0	0	0	0	0	0	0	0	0	0	0	0	0	0	0	0	0	0	0
2743	ASV2743	12	1	No	0	0	0	0	0	0	0	0	0	0	0	0	0	0	0	0	0	0	0	0	0	0	0	0	0	0	0	0	0	0	0	0	0	0	0	0	0	0	0	0	0	0	0	0	0
2744	ASV2744	12	1	No	0	0	0	0	0	0	0	0	0	0	0	0	0	0	0	0	0	0	0	0	0	0	0	0	0	0	0	0	0	0	0	0	0	0	0	0	0	0	0	0	0	0	0	0	0
2745	ASV2745	12	1	No	0	0	0	0	0	0	0	0	0	0	0	0	0	0	0	0	0	0	0	0	0	0	0	0	0	0	0	0	0	0	0	0	0	0	0	0	0	0	0	0	0	0	0	0	0
2746	ASV2746	12	1	No	0	0	0	0	0	0	0	0	0	0	0	0	0	0	0	0	0	0	0	0	0	0	0	0	0	0	0	0	0	0	0	0	0	0	0	0	0	0	0	0	0	0	0	0	0
2747	ASV2747	12	1	No	0	0	0	0	0	0	0	0	0	0	0	0	0	0	0	0	0	0	0	0	0	0	0	0	0	0	0	0	0	0	0	0	0	0	0	0	0	0	0	0	0	0	0	0	0
2749	ASV2749	12	1	No	0	0	0	0	0	0	0	0	0	0	0	0	0	0	0	0	0	0	0	0	0	0	0	0	0	0	0	0	0	0	0	0	0	0	0	0	0	0	0	0	0	0	0	0	0
2751	ASV2751	12	1	No	0	0	0	0	0	0	0	0	0	0	0	0	0	0	0	0	0	0	0	0	0	0	0	0	0	0	0	0	0	0	0	0	0	0	0	0	0	0	0	0	0	0	0	0	0
2752	ASV2752	12	1	No	0	0	0	0	0	0	0	0	0	0	0	0	0	0	0	0	0	0	0	0	0	0	0	0	0	0	0	0	0	0	0	0	0	0	0	0	0	0	0	0	0	0	0	0	0
2754	ASV2754	12	1	No	0	0	0	0	0	0	0	0	0	0	0	0	0	0	0	0	0	0	0	0	0	0	0	0	0	0	0	0	0	0	0	0	0	0	0	0	0	0	0	0	0	0	0	0	0
2756	ASV2756	12	1	No	0	0	0	0	0	0	0	0	0	0	0	0	0	0	0	0	0	0	0	0	0	0	0	0	0	0	0	0	0	0	0	0	0	0	0	0	0	0	0	0	0	0	0	0	0
2757	ASV2757	12	1	No	0	0	0	0	0	0	0	0	0	0	0	0	0	0	0	0	0	0	0	0	0	0	0	0	0	0	0	0	0	0	0	0	0	0	0	0	0	0	0	0	0	0	0	0	0
2758	ASV2758	12	1	No	0	0	0	0	0	0	0	0	0	0	0	0	0	0	0	0	0	0	0	0	0	0	0	0	0	0	0	0	0	0	0	0	0	0	0	0	0	0	0	0	0	0	0	0	0
2760	ASV2760	12	1	No	0	0	0	0	0	0	0	0	0	0	0	0	0	0	0	0	0	0	0	0	0	0	0	0	0	0	0	0	0	0	0	0	0	0	0	0	0	0	0	0	0	0	0	0	0
2764	ASV2764	11	1	No	0	0	0	0	11	0	0	0	0	0	0	0	0	0	0	0	0	0	0	0	0	0	0	0	0	0	0	0	0	0	0	0	0	0	0	0	0	0	0	0	0	0	0	0	0
2765	ASV2765	11	1	No	0	0	0	11	0	0	0	0	0	0	0	0	0	0	0	0	0	0	0	0	0	0	0	0	0	0	0	0	0	0	0	0	0	0	0	0	0	0	0	0	0	0	0	0	0
2766	ASV2766	11	1	No	11	0	0	0	0	0	0	0	0	0	0	0	0	0	0	0	0	0	0	0	0	0	0	0	0	0	0	0	0	0	0	0	0	0	0	0	0	0	0	0	0	0	0	0	0
2768	ASV2768	11	2	Yes	0	0	0	0	0	0	0	6	0	0	0	0	0	0	0	0	0	0	0	0	0	0	0	0	0	0	0	0	0	0	0	0	0	0	0	0	0	0	0	0	0	0	0	0	0
2769	ASV2769	11	1	No	0	0	0	0	0	0	0	0	0	11	0	0	0	0	0	0	0	0	0	0	0	0	0	0	0	0	0	0	0	0	0	0	0	0	0	0	0	0	0	0	0	0	0	0	0
2770	ASV2770	11	1	No	0	0	0	0	0	0	0	0	0	11	0	0	0	0	0	0	0	0	0	0	0	0	0	0	0	0	0	0	0	0	0	0	0	0	0	0	0	0	0	0	0	0	0	0	0
2777	ASV2777	11	1	No	0	0	0	0	0	0	0	0	0	0	0	0	0	11	0	0	0	0	0	0	0	0	0	0	0	0	0	0	0	0	0	0	0	0	0	0	0	0	0	0	0	0	0	0	0
2778	ASV2778	11	1	No	0	0	0	0	0	0	0	0	0	0	0	0	0	11	0	0	0	0	0	0	0	0	0	0	0	0	0	0	0	0	0	0	0	0	0	0	0	0	0	0	0	0	0	0	0
2782	ASV2782	11	2	Yes	0	0	0	0	0	0	0	0	0	0	0	0	0	0	0	0	0	0	0	0	0	7	0	0	0	0	0	0	0	0	0	0	0	0	0	0	4	0	0	0	0	0	0	0	0
2783	ASV2783	11	1	No	0	0	0	0	0	0	0	0	0	0	0	0	0	0	0	0	0	0	0	0	0	0	0	0	11	0	0	0	0	0	0	0	0	0	0	0	0	0	0	0	0	0	0	0	0
2786	ASV2786	11	1	No	0	0	0	0	0	0	0	0	0	0	0	0	0	0	0	0	0	0	0	0	0	0	0	0	11	0	0	0	0	0	0	0	0	0	0	0	0	0	0	0	0	0	0	0	0
2787	ASV2787	11	1	No	0	0	0	0	0	0	0	0	0	0	0	0	0	0	0	0	0	0	0	0	0	0	0	0	11	0	0	0	0	0	0	0	0	0	0	0	0	0	0	0	0	0	0	0	0
2788	ASV2788	11	1	No	0	0	0	0	0	0	0	0	0	0	0	0	0	0	0	0	0	0	0	0	0	0	0	0	11	0	0	0	0	0	0	0	0	0	0	0	0	0	0	0	0	0	0	0	0
2789	ASV2789	11	1	No	0	0	0	0	0	0	0	0	0	0	0	0	0	0	0	0	0	0	0	0	0	0	0	0	0	0	0	0	11	0	0	0	0	0	0	0	0	0	0	0	0	0	0	0	0
2790	ASV2790	11	1	No	0	0	0	0	0	0	0	0	0	0	0	0	0	0	0	0	0	0	0	0	0	0	0	0	0	0	0	0	11	0	0	0	0	0	0	0	0	0	0	0	0	0	0	0	0
2791	ASV2791	11	2	Yes	0	0	0	0	0	0	0	0	0	0	0	0	0	0	0	0	0	0	0	0	0	0	0	0	0	6	0	0	0	0	0	0	0	0	0	0	0	0	0	0	0	0	0	0	0
2792	ASV2792	11	1	No	0	0	0	0	0	0	0	0	0	0	0	0	0	0	0	0	0	0	0	0	0	0	0	0	0	0	0	0	0	0	11	0	0	0	0	0	0	0	0	0	0	0	0	0	0
2793	ASV2793	11	1	No	0	0	0	0	0	0	0	0	0	0	0	0	0	0	0	0	0	0	0	0	0	0	0	0	0	0	0	0	0	0	0	0	0	11	0	0	0	0	0	0	0	0	0	0	0
2794	ASV2794	11	1	No	0	0	0	0	0	0	0	0	0	0	0	0	0	0	0	0	0	0	0	0	0	0	0	0	0	0	0	0	0	0	0	0	0	11	0	0	0	0	0	0	0	0	0	0	0
2795	ASV2795	11	1	No	0	0	0	0	0	0	0	0	0	0	0	0	0	0	0	0	0	0	0	0	0	0	0	0	0	0	0	0	0	0	0	0	0	11	0	0	0	0	0	0	0	0	0	0	0
2796	ASV2796	11	1	No	0	0	0	0	0	0	0	0	0	0	0	0	0	0	0	0	0	0	0	0	0	0	0	0	0	0	0	0	0	0	0	0	0	11	0	0	0	0	0	0	0	0	0	0	0
2797	ASV2797	11	1	No	0	0	0	0	0	0	0	0	0	0	0	0	0	0	0	0	0	0	0	0	0	0	0	0	0	0	0	0	0	0	0	0	0	0	0	11	0	0	0	0	0	0	0	0	0
2798	ASV2798	11	1	No	0	0	0	0	0	0	0	0	0	0	0	0	0	0	0	0	0	0	0	0	0	0	0	0	0	0	0	0	0	0	0	0	0	0	0	11	0	0	0	0	0	0	0	0	0
2799	ASV2799	11	1	No	0	0	0	0	0	0	0	0	0	0	0	0	0	0	0	0	0	0	0	0	0	0	0	0	0	0	0	0	0	0	0	0	0	0	0	11	0	0	0	0	0	0	0	0	0
2803	ASV2803	11	1	No	0	0	0	0	0	0	0	0	0	0	0	0	0	0	0	0	0	0	0	0	0	0	0	0	0	0	0	0	0	0	0	0	0	0	0	0	0	0	11	0	0	0	0	0	0
2808	ASV2808	11	1	No	0	0	0	0	0	0	0	0	0	0	0	0	0	0	0	0	0	0	0	0	0	0	0	0	0	0	0	0	0	0	0	0	0	0	0	0	0	0	11	0	0	0	0	0	0
2809	ASV2809	11	1	No	0	0	0	0	0	0	0	0	0	0	0	0	0	0	0	0	0	0	0	0	0	0	0	0	0	0	0	0	0	0	0	0	0	0	0	0	0	0	11	0	0	0	0	0	0
2810	ASV2810	11	1	No	0	0	0	0	0	0	0	0	0	0	0	0	0	0	0	0	0	0	0	0	0	0	0	0	0	0	0	0	0	0	0	0	0	0	0	0	0	11	0	0	0	0	0	0	0
2811	ASV2811	11	1	No	0	0	0	0	0	0	0	0	0	0	0	0	0	0	0	0	0	0	0	0	0	0	0	0	0	0	0	0	0	0	0	0	0	0	0	0	0	11	0	0	0	0	0	0	0
2812	ASV2812	11	1	No	0	0	0	0	0	0	0	0	0	0	0	0	0	0	0	0	0	0	0	0	0	0	0	0	0	0	0	0	0	0	0	0	0	0	0	0	0	0	0	0	0	11	0	0	0
2813	ASV2813	11	2	Yes	0	0	0	0	0	0	0	0	0	0	0	0	0	0	0	0	0	0	0	0	0	0	0	0	0	0	0	0	0	0	0	0	0	0	0	0	0	0	0	0	5	0	0	0	0
2819	ASV2819	11	1	No	0	0	0	0	0	0	0	0	0	0	0	0	0	0	0	0	0	0	0	0	0	0	0	0	0	0	0	0	0	0	0	0	0	0	0	0	0	0	0	11	0	0	0	0	0
2826	ASV2826	11	1	No	0	0	0	0	0	0	0	0	0	0	0	0	0	0	0	0	0	0	0	0	0	0	0	0	0	0	0	0	0	0	0	0	0	0	0	0	0	0	0	0	0	0	0	0	0
2829	ASV2829	11	1	No	0	0	0	0	0	0	0	0	0	0	0	0	0	0	0	0	0	0	0	0	0	0	0	0	0	0	0	0	0	0	0	0	0	0	0	0	0	0	0	0	0	0	0	0	0
2830	ASV2830	11	2	Yes	0	0	0	0	0	0	0	0	0	0	0	0	0	0	0	0	0	0	0	0	0	0	0	0	0	0	0	0	0	0	0	0	0	0	0	0	0	0	0	0	0	0	0	0	0
2832	ASV2832	11	1	No	0	0	0	0	0	0	0	0	0	0	0	0	0	0	0	0	0	0	0	0	0	0	0	0	0	0	0	0	0	0	0	0	0	0	0	0	0	0	0	0	0	0	0	0	0
2833	ASV2833	11	1	No	0	0	0	0	0	0	0	0	0	0	0	0	0	0	0	0	0	0	0	0	0	0	0	0	0	0	0	0	0	0	0	0	0	0	0	0	0	0	0	0	0	0	0	0	0
2834	ASV2834	11	1	No	0	0	0	0	0	0	0	0	0	0	0	0	0	0	0	0	0	0	0	0	0	0	0	0	0	0	0	0	0	0	0	0	0	0	0	0	0	0	0	0	0	0	0	0	0
2840	ASV2840	11	1	No	0	0	0	0	0	0	0	0	0	0	0	0	0	0	0	0	0	0	0	0	0	0	0	0	0	0	0	0	0	0	0	0	0	0	0	0	0	0	0	0	0	0	0	0	0
2841	ASV2841	11	1	No	0	0	0	0	0	0	0	0	0	0	0	0	0	0	0	0	0	0	0	0	0	0	0	0	0	0	0	0	0	0	0	0	0	0	0	0	0	0	0	0	0	0	0	0	0
2842	ASV2842	11	1	No	0	0	0	0	0	0	0	0	0	0	0	0	0	0	0	0	0	0	0	0	0	0	0	0	0	0	0	0	0	0	0	0	0	0	0	0	0	0	0	0	0	0	0	0	0
2845	ASV2845	10	1	No	0	0	0	0	10	0	0	0	0	0	0	0	0	0	0	0	0	0	0	0	0	0	0	0	0	0	0	0	0	0	0	0	0	0	0	0	0	0	0	0	0	0	0	0	0
2846	ASV2846	10	1	No	0	0	0	0	0	0	0	0	0	10	0	0	0	0	0	0	0	0	0	0	0	0	0	0	0	0	0	0	0	0	0	0	0	0	0	0	0	0	0	0	0	0	0	0	0
2847	ASV2847	10	1	No	0	0	0	0	0	0	0	0	0	0	0	0	0	10	0	0	0	0	0	0	0	0	0	0	0	0	0	0	0	0	0	0	0	0	0	0	0	0	0	0	0	0	0	0	0
2849	ASV2849	10	1	No	0	0	0	0	0	0	0	0	0	0	0	0	0	10	0	0	0	0	0	0	0	0	0	0	0	0	0	0	0	0	0	0	0	0	0	0	0	0	0	0	0	0	0	0	0
2850	ASV2850	10	1	No	0	0	0	0	0	0	0	0	0	0	0	0	0	0	10	0	0	0	0	0	0	0	0	0	0	0	0	0	0	0	0	0	0	0	0	0	0	0	0	0	0	0	0	0	0
2851	ASV2851	10	1	No	0	0	0	0	0	0	0	0	0	0	0	0	0	0	10	0	0	0	0	0	0	0	0	0	0	0	0	0	0	0	0	0	0	0	0	0	0	0	0	0	0	0	0	0	0
2852	ASV2852	10	1	No	0	0	0	0	0	0	0	0	0	0	10	0	0	0	0	0	0	0	0	0	0	0	0	0	0	0	0	0	0	0	0	0	0	0	0	0	0	0	0	0	0	0	0	0	0
2853	ASV2853	10	2	Yes	0	0	0	0	0	0	0	0	0	0	4	0	0	0	0	0	0	0	0	0	0	0	0	0	0	0	0	0	0	0	0	0	0	0	0	0	0	0	0	0	6	0	0	0	0
2861	ASV2861	10	1	No	0	0	0	0	0	0	0	0	0	0	0	0	0	0	0	0	0	0	0	0	0	0	0	0	0	0	0	10	0	0	0	0	0	0	0	0	0	0	0	0	0	0	0	0	0
2862	ASV2862	10	1	No	0	0	0	0	0	0	0	0	0	0	0	0	0	0	0	0	0	0	0	0	0	0	0	0	0	10	0	0	0	0	0	0	0	0	0	0	0	0	0	0	0	0	0	0	0
2863	ASV2863	10	1	No	0	0	0	0	0	0	0	0	0	0	0	0	0	0	0	0	0	0	0	0	0	0	0	0	0	0	0	0	0	0	0	0	0	10	0	0	0	0	0	0	0	0	0	0	0
2864	ASV2864	10	1	No	0	0	0	0	0	0	0	0	0	0	0	0	0	0	0	0	0	0	0	0	0	0	0	0	0	0	0	0	0	10	0	0	0	0	0	0	0	0	0	0	0	0	0	0	0
2867	ASV2867	10	1	No	0	0	0	0	0	0	0	0	0	0	0	0	0	0	0	0	0	0	0	0	0	0	0	0	0	0	0	0	0	0	0	0	0	0	0	0	0	0	10	0	0	0	0	0	0
2868	ASV2868	10	1	No	0	0	0	0	0	0	0	0	0	0	0	0	0	0	0	0	0	0	0	0	0	0	0	0	0	0	0	0	0	0	0	0	0	0	0	0	0	0	10	0	0	0	0	0	0
2872	ASV2872	10	1	No	0	0	0	0	0	0	0	0	0	0	0	0	0	0	0	0	0	0	0	0	0	0	0	0	0	0	0	0	0	0	0	0	0	0	0	0	0	0	10	0	0	0	0	0	0
2874	ASV2874	10	1	No	0	0	0	0	0	0	0	0	0	0	0	0	0	0	0	0	0	0	0	0	0	0	0	0	0	0	0	0	0	0	0	0	0	0	0	0	0	0	10	0	0	0	0	0	0
2875	ASV2875	10	1	No	0	0	0	0	0	0	0	0	0	0	0	0	0	0	0	0	0	0	0	0	0	0	0	0	0	0	0	0	0	0	0	0	0	0	0	0	0	0	0	0	0	10	0	0	0
2876	ASV2876	10	1	No	0	0	0	0	0	0	0	0	0	0	0	0	0	0	0	0	0	0	0	0	0	0	0	0	0	0	0	0	0	0	0	0	0	0	0	0	0	0	0	0	10	0	0	0	0
2881	ASV2881	10	1	No	0	0	0	0	0	0	0	0	0	0	0	0	0	0	0	0	0	0	0	0	0	0	0	0	0	0	0	0	0	0	0	0	0	0	0	0	0	0	0	10	0	0	0	0	0
2888	ASV2888	10	1	No	0	0	0	0	0	0	0	0	0	0	0	0	0	0	0	0	0	0	0	0	0	0	0	0	0	0	0	0	0	0	0	0	0	0	0	0	0	0	0	0	0	0	0	0	0
2889	ASV2889	10	1	No	0	0	0	0	0	0	0	0	0	0	0	0	0	0	0	0	0	0	0	0	0	0	0	0	0	0	0	0	0	0	0	0	0	0	0	0	0	0	0	0	0	0	0	0	0
2890	ASV2890	10	2	Yes	0	0	0	0	0	0	0	0	0	0	0	0	0	0	0	0	0	0	0	0	0	0	0	0	0	0	0	0	0	0	0	0	0	0	0	0	0	0	0	0	0	0	0	0	0
2891	ASV2891	10	1	No	0	0	0	0	0	0	0	0	0	0	0	0	0	0	0	0	0	0	0	0	0	0	0	0	0	0	0	0	0	0	0	0	0	0	0	0	0	0	0	0	0	0	0	0	0
2893	ASV2893	10	1	No	0	0	0	0	0	0	0	0	0	0	0	0	0	0	0	0	0	0	0	0	0	0	0	0	0	0	0	0	0	0	0	0	0	0	0	0	0	0	0	0	0	0	0	0	0
2894	ASV2894	10	1	No	0	0	0	0	0	0	0	0	0	0	0	0	0	0	0	0	0	0	0	0	0	0	0	0	0	0	0	0	0	0	0	0	0	0	0	0	0	0	0	0	0	0	0	0	0
2895	ASV2895	10	1	No	0	0	0	0	0	0	0	0	0	0	0	0	0	0	0	0	0	0	0	0	0	0	0	0	0	0	0	0	0	0	0	0	0	0	0	0	0	0	0	0	0	0	0	0	0
2897	ASV2897	10	1	No	0	0	0	0	0	0	0	0	0	0	0	0	0	0	0	0	0	0	0	0	0	0	0	0	0	0	0	0	0	0	0	0	0	0	0	0	0	0	0	0	0	0	0	0	0
2898	ASV2898	10	1	No	0	0	0	0	0	0	0	0	0	0	0	0	0	0	0	0	0	0	0	0	0	0	0	0	0	0	0	0	0	0	0	0	0	0	0	0	0	0	0	0	0	0	0	0	0
2900	ASV2900	10	1	No	0	0	0	0	0	0	0	0	0	0	0	0	0	0	0	0	0	0	0	0	0	0	0	0	0	0	0	0	0	0	0	0	0	0	0	0	0	0	0	0	0	0	0	0	0
2902	ASV2902	10	2	Yes	0	0	0	0	0	0	0	0	0	0	0	0	0	0	0	0	0	0	0	0	0	0	0	0	0	0	0	0	0	0	0	0	0	0	0	0	0	0	0	0	0	0	0	0	0
2903	ASV2903	10	2	Yes	0	0	0	0	0	0	0	0	0	0	0	0	0	0	0	0	0	0	0	0	0	0	0	0	0	0	0	0	0	0	0	0	0	0	0	0	0	0	0	0	0	0	0	0	0
2904	ASV2904	10	1	No	0	0	0	0	0	0	0	0	0	0	0	0	0	0	0	0	0	0	0	0	0	0	0	0	0	0	0	0	0	0	0	0	0	0	0	0	0	0	0	0	0	0	0	0	0
2906	ASV2906	10	1	No	0	0	0	0	0	0	0	0	0	0	0	0	0	0	0	0	0	0	0	0	0	0	0	0	0	0	0	0	0	0	0	0	0	0	0	0	0	0	0	0	0	0	0	0	0
2911	ASV2911	9	1	No	0	0	0	0	9	0	0	0	0	0	0	0	0	0	0	0	0	0	0	0	0	0	0	0	0	0	0	0	0	0	0	0	0	0	0	0	0	0	0	0	0	0	0	0	0
2912	ASV2912	9	1	No	0	0	0	0	9	0	0	0	0	0	0	0	0	0	0	0	0	0	0	0	0	0	0	0	0	0	0	0	0	0	0	0	0	0	0	0	0	0	0	0	0	0	0	0	0
2913	ASV2913	9	1	No	0	0	0	0	9	0	0	0	0	0	0	0	0	0	0	0	0	0	0	0	0	0	0	0	0	0	0	0	0	0	0	0	0	0	0	0	0	0	0	0	0	0	0	0	0
2914	ASV2914	9	1	No	0	0	0	0	9	0	0	0	0	0	0	0	0	0	0	0	0	0	0	0	0	0	0	0	0	0	0	0	0	0	0	0	0	0	0	0	0	0	0	0	0	0	0	0	0
2915	ASV2915	9	2	No	0	0	0	4	5	0	0	0	0	0	0	0	0	0	0	0	0	0	0	0	0	0	0	0	0	0	0	0	0	0	0	0	0	0	0	0	0	0	0	0	0	0	0	0	0
2916	ASV2916	9	1	No	9	0	0	0	0	0	0	0	0	0	0	0	0	0	0	0	0	0	0	0	0	0	0	0	0	0	0	0	0	0	0	0	0	0	0	0	0	0	0	0	0	0	0	0	0
2917	ASV2917	9	1	No	0	0	0	0	0	0	0	0	0	9	0	0	0	0	0	0	0	0	0	0	0	0	0	0	0	0	0	0	0	0	0	0	0	0	0	0	0	0	0	0	0	0	0	0	0
2918	ASV2918	9	1	No	0	0	0	0	0	0	0	0	0	9	0	0	0	0	0	0	0	0	0	0	0	0	0	0	0	0	0	0	0	0	0	0	0	0	0	0	0	0	0	0	0	0	0	0	0
[truncated: 393 more rows]
[truncated: 40 more columns]

## Sheet: Table S8
No.	ASVs	Cluster	Depth	Salinity Bottom	Temperature Surface	Salinity Surface	Temperature Bottom	Turdility Bottom	Turdility Surface	Class	Order	Family	Genus	Species
1	ASV460	I.A	-0.49969	-0.478376	-0.272923	0.00113973	0.204107	0.33494	0.401479	Monothalamea	FreshwaterClade2	Group2	Group2_XXX	Group2_XXX_spallog
2	ASV322	I.A	-0.49969	-0.478376	-0.272923	0.00113973	0.204107	0.33494	0.401479	Globothalamea	Textulariida	Textulariida_XXX	Textularia	Textularia_sagittula
3	ASV756	I.A	-0.49969	-0.478376	-0.272923	0.00113973	0.204107	0.33494	0.401479	Monothalamea	CladeD	CladeD_XX	Hippocrepinella	Hippocrepinella_sp
4	ASV981	I.A	-0.49969	-0.478376	-0.272923	0.00113973	0.204107	0.33494	0.401479	Foraminifera_X
5	ASV997	I.A	-0.49969	-0.478376	-0.272923	0.00113973	0.204107	0.33494	0.401479	Monothalamea	CladeF	CladeF_XX	CladeF_XXX	CladeF_XXX_spundetOksana
6	ASV1016	I.A	-0.49969	-0.478376	-0.272923	0.00113973	0.204107	0.33494	0.401479	Monothalamea	CladeE	Psammophagidae	Vellaria	Vellaria_sp
7	ASV1017	I.A	-0.49969	-0.478376	-0.272923	0.00113973	0.204107	0.33494	0.401479	Monothalamea	CladeO	CladeO_XX	CladeO_XXX	Ovammina_opaca
8	ASV1026	I.A	-0.49969	-0.478376	-0.272923	0.00113973	0.204107	0.33494	0.401479	Foraminifera_X
9	ASV1522	I.A	-0.49969	-0.478376	-0.272923	0.00113973	0.204107	0.33494	0.401479	Foraminifera_X
10	ASV1539	I.A	-0.49969	-0.478376	-0.272923	0.00113973	0.204107	0.33494	0.401479	Monothalamea	CladeF	CladeF_XX	CladeF_XXX	CladeF_XXX_spundetOksana
11	ASV1621	I.A	-0.49969	-0.478376	-0.272923	0.00113973	0.204107	0.33494	0.401479	Globothalamea	Rotaliida	Nummulitidae	Nummulites	Nummulites_venosus
12	ASV1790	I.A	-0.49969	-0.478376	-0.272923	0.00113973	0.204107	0.33494	0.401479	Monothalamea	CladeI	CladeI_XX	Arnoldiellina	Arnoldiellina_fluorescens
13	ASV297	I.A	-0.4996	-0.478292	-0.272924	0.00120264	0.204044	0.334873	0.401392	Monothalamea	CladeF	CladeF_XX	CladeF_XXX	CladeF_XXX_spEnvHabSip6
14	ASV681	I.A	-0.499733	-0.478428	-0.273156	0.001404	0.204013	0.33494	0.401453	Monothalamea	CladeA	CladeA_XX	CladeA_XXX	CladeA_XXX_spallog
15	ASV1065	I.A	-0.496532	-0.475414	-0.2724	0.00264882	0.202178	0.332657	0.398588	Globothalamea	Textulariida	Textulariida_XXX	Eggerella	Eggerella_sp
16	ASV987	I.A	-0.493769	-0.472934	-0.274176	0.00678755	0.199303	0.330348	0.3954	Globothalamea	Rotaliida	Cassidulinidae	Globocassidulina	Globocassidulina_sp
17	ASV907	I.A	-0.502995	-0.481552	-0.27496	0.00144006	0.205334	0.337124	0.404067	Monothalamea	Monothalamea_X	Monothalamea_XX	Monothalamea_XXX	Monothalamea_XXX_spEnvHabSap40
18	ASV138	I.A	-0.502838	-0.481408	-0.274989	0.00158439	0.205209	0.337002	0.403907	Monothalamea	CladeY	CladeY_XX	CladeY_XXX	CladeY_XXX_spallogJAP
19	ASV641	I.A	-0.503534	-0.482069	-0.275292	0.00148958	0.205533	0.337479	0.404488	Monothalamea	CladeE	CladeE_XX	CladeE_XXX	CladeE_XXX_spEnvHabMcM2
20	ASV213	I.A	-0.504359	-0.482865	-0.275847	0.00162309	0.205815	0.338018	0.40512	Monothalamea	ENFOR6	ENFOR6_XX	ENFOR6_XXX	ENFOR6_XXX_spsaccam3
21	ASV549	I.A	-0.5084	-0.486783	-0.279019	0.00284786	0.206954	0.340593	0.408084	Foraminifera_X
22	ASV787	I.A	-0.507895	-0.486261	-0.277989	0.00189683	0.207147	0.340359	0.407899	Monothalamea	Monothalamea_X	Monothalamea_XX	Monothalamea_XXX	Monothalamea_XXX_spSaccamATT1_ICE
23	ASV336	I.A	-0.50623	-0.484704	-0.277816	0.00282148	0.206076	0.339141	0.406345	Monothalamea	Monothalamea_X	Monothalamea_XX	Monothalamea_XXX	Monothalamea_XXX_spSaccam_sp.C_ICE
24	ASV1289	I.A	-0.516153	-0.494219	-0.283525	0.00320857	0.209976	0.345752	0.414233	Monothalamea	CladeI	CladeI_XX	CladeI_XXX	CladeI_XXX_spcrystallifera
25	ASV1399	I.A	-0.516232	-0.494274	-0.283172	0.00270953	0.210219	0.34586	0.414413	Monothalamea	CladeF	Notodendrodidae	Notodendrodes	Notodendrodes_hyalinosphaira
26	ASV806	I.A	-0.513438	-0.49166	-0.282851	0.0042227	0.208437	0.34382	0.411813	Foraminifera_X
27	ASV433	I.A	-0.520087	-0.498415	-0.29418	0.0139488	0.207061	0.347208	0.414886	Monothalamea	CladeM1	CladeM1_XX	CladeM1_XXX	Flexammina_islandica
28	ASV1060	I.A	-0.51548	-0.494598	-0.303409	0.0287561	0.198936	0.34249	0.407723	Monothalamea	CladeE	Psammophagidae	Vellaria	Vellaria_sp
29	ASV1195	I.A	-0.547952	-0.525266	-0.312864	0.0183837	0.216601	0.365405	0.436253	Monothalamea	ENFOR5	ENFOR5_XX	ENFOR5_XXX	ENFOR5_XXX_spKomoki
30	ASV1469	I.A	-0.546244	-0.523514	-0.309613	0.0154548	0.217136	0.364582	0.435564	Globothalamea	Rotaliida	Elphidiidae	Elphidium	Elphidium_bartletti
31	ASV753	I.A	-0.547855	-0.524786	-0.305155	0.00872536	0.220631	0.366403	0.438431	Monothalamea	FreshwaterClade1	Group1	ENV	ENV_spEnvCha2A1
32	ASV12	I.A	-0.542794	-0.519873	-0.301041	0.00701006	0.219282	0.363198	0.434763	Monothalamea	Monothalamea_X	Monothalamea_XX	Saccamminidae	Saccamminidae_sp.
33	ASV1605	I.A	-0.536633	-0.514601	-0.310059	0.0226182	0.210183	0.35735	0.426164	Foraminifera_X
34	ASV2525	I.A	-0.536638	-0.514532	-0.308613	0.0207913	0.210955	0.357554	0.426594	Foraminifera_X
35	ASV857	I.A	-0.532341	-0.509811	-0.294253	0.0056253	0.215586	0.356341	0.426683	Monothalamea	CladeE	CladeE_XX	Nellya	Nellya_rugosa
36	ASV1637	I.A	-0.524921	-0.502628	-0.288618	0.00361263	0.213396	0.351587	0.421187	Foraminifera_X
37	ASV141	I.A	-0.520214	-0.497591	-0.275549	-0.00964241	0.217053	0.349889	0.4205	Monothalamea	CladeO	CladeO_XX	CladeO_XXX	Cedhagenia_saltatus
38	ASV934	I.A	-0.540517	-0.517221	-0.290456	-0.00477993	0.223317	0.362968	0.435687	Monothalamea	CladeE	CladeE_XX	Nellya	Nellya_rugosa
39	ASV896	I.A	-0.536589	-0.5136	-0.291071	-0.00130587	0.220245	0.359952	0.431717	Monothalamea	CladeE	CladeE_XX	CladeE_XXX	CladeE_XXX_spEnvHabMcM2
40	ASV1189	I.A	-0.527397	-0.503506	-0.260462	-0.0336097	0.230093	0.357342	0.431874	Monothalamea	CladeM1	CladeM1_XX	CladeM1_XXX	CladeM1_XXX_spTwinkle
41	ASV1202	I.A	-0.478571	-0.457218	-0.242795	-0.0223644	0.205364	0.323365	0.389991	Globothalamea	Rotaliida	Cassidulinidae	Cassidulina	Cassidulina_carinata
42	ASV469	I.A	-0.45468	-0.434453	-0.23185	-0.0197653	0.194487	0.307059	0.370176	Foraminifera_X
43	ASV1308	I.A	-0.448292	-0.430959	-0.280227	0.0456537	0.164308	0.295578	0.349756	Monothalamea	CladeE	Psammophagidae	Psammophaga	Psammophaga_crystallifera
44	ASV340	I.A	-0.436119	-0.418661	-0.26084	0.029556	0.166106	0.289187	0.34373	Monothalamea	Monothalamea_X	Monothalamea_XX	Leannia	Leannia_veloxifera
45	ASV1570	I.A	-0.431635	-0.415613	-0.282998	0.0605894	0.151195	0.282766	0.332875	Globothalamea	Rotaliida	Nuttalidae	Nuttalides	Nuttalides_umbonifera
46	ASV457	I.A	-0.414642	-0.398843	-0.26381	0.0480519	0.14952	0.27275	0.322142	Monothalamea	CladeI	CladeI_XX	CladeI_XXX	Pelosina_fusiformis
47	ASV480	I.A	-0.414102	-0.396436	-0.226115	0.000867841	0.16918	0.27758	0.332731	Monothalamea	ENFOR2	ENFOR2_XX	ENFOR2_XXX	ENFOR2_XXX_spENV
48	ASV1569	I.A	-0.511335	-0.491646	-0.321252	0.0541136	0.186555	0.336921	0.398466	Globothalamea	Rotaliida	Cassidulinidae	Globocassidulina	Globocassidulina_sp
49	ASV1990	I.A	-0.507476	-0.487835	-0.316825	0.0511789	0.186212	0.334656	0.396049	Monothalamea	CladeF	Notodendrodidae	Notodendrodes	Notodendrodes_hyalinosphaira
50	ASV6	I.A	-0.489721	-0.472546	-0.340934	0.0937888	0.160989	0.318062	0.371819	Monothalamea	Monothalamea_X	Monothalamea_XX	Psammosphaera	Psammosphaera_sp
51	ASV253	I.A	-0.573225	-0.544001	-0.21867	-0.117807	0.284331	0.397336	0.48839	Monothalamea	Monothalamea_X	Monothalamea_XX	Monothalamea_XXX	Monothalamea_XXX_spEnvHabMcM11
52	ASV952	I.A	-0.490347	-0.465491	-0.189865	-0.0972285	0.241728	0.339498	0.41695	Foraminifera_X
53	ASV1893	I.A	-0.574272	-0.550344	-0.324884	0.0154717	0.228604	0.383374	0.458094	Foraminifera_X
54	ASV2325	I.A	-0.575989	-0.551912	-0.324309	0.0135672	0.23011	0.384735	0.45992	Monothalamea	Monothalamea_X	Monothalamea_XX	Monothalamea_XXX	Monothalamea_XXX_spSaccamATT1_ICE
55	ASV1874	I.A	-0.579327	-0.555148	-0.326932	0.0145846	0.231048	0.386862	0.462366	Foraminifera_X
56	ASV1409	I.A	-0.595111	-0.570226	-0.334898	0.0137939	0.237844	0.397533	0.475241	Foraminifera_X
57	ASV1934	I.A	-0.571652	-0.547873	-0.324186	0.0163901	0.227145	0.381516	0.455774	Monothalamea	CladeE	Psammophagidae	Vellaria	Vellaria_sp
58	ASV196	I.A	-0.569053	-0.545339	-0.321853	0.0152323	0.226569	0.379901	0.453954	Monothalamea	Monothalamea_X	Monothalamea_XX	Monothalamea_XXX	Monothalamea_XXX_spSaccam_sp.C_ICE
59	ASV766	I.A	-0.563387	-0.539807	-0.31664	0.0125471	0.22538	0.376397	0.450026	Foraminifera_X
60	ASV178	I.A	-0.562481	-0.539503	-0.327264	0.0265727	0.2191	0.374247	0.446021	Foraminifera_X
61	ASV308	I.A	-0.580765	-0.557868	-0.354297	0.0481193	0.217507	0.384136	0.455688	Monothalamea	CladeC	Xenophyophorea	Rhizammina	Rhizammina_algaeformis
62	ASV824	I.A	-0.571127	-0.5483	-0.342282	0.0395805	0.217159	0.378613	0.449934	Foraminifera_X
63	ASV1006	I.A	-0.549572	-0.528006	-0.337263	0.0480521	0.204764	0.363227	0.430624	Monothalamea	ENFOR6	ENFOR6_XX	ENFOR6_XXX	ENFOR6_XXX_spXeno
64	ASV465	I.A	-0.613414	-0.588453	-0.35884	0.0314283	0.237907	0.407865	0.485836	Foraminifera_X
65	ASV1410	I.A	-0.595279	-0.571566	-0.358321	0.0432287	0.225511	0.394407	0.468499	Monothalamea	Monothalamea_X	Monothalamea_XX	Monothalamea_XXX	Monothalamea_XXX_spSaccamATT1_ICE
66	ASV416	I.A	-0.626561	-0.602272	-0.390419	0.0622385	0.230308	0.413291	0.489208	Monothalamea	CladeA	CladeA_XX	CladeA_XXX	CladeA_XXX_spCylindrogullmia_like
67	ASV708	I.A	-0.690884	-0.663275	-0.414154	0.0480072	0.26264	0.457988	0.544248	Monothalamea	ENFOR6	ENFOR6_XX	ENFOR6_XXX	ENFOR6_XXX_spEnvHabMcM4
68	ASV955	I.A	-0.645806	-0.619465	-0.376567	0.0315468	0.251119	0.429572	0.511851	Foraminifera_X
69	ASV39	I.A	-0.605597	-0.586675	-0.467438	0.173803	0.174719	0.386959	0.446289	Monothalamea	Monothalamea_X	Monothalamea_XX	Monothalamea_XXX	Monothalamea_XXX_spSTICKY_ICE
70	ASV1138	I.A	-0.582219	-0.561995	-0.409177	0.116357	0.189352	0.377603	0.440914	Monothalamea	Monothalamea_X	Monothalamea_XX	Monothalamea_XXX	Monothalamea_XXX_spSTICKY_ICE
71	ASV713	I.A	-0.638962	-0.616053	-0.434944	0.109894	0.215307	0.416363	0.488045	Foraminifera_X
72	ASV150	I.A	-0.623582	-0.606403	-0.526911	0.236482	0.155674	0.392123	0.446105	Monothalamea	ENFOR6	ENFOR6_XX	ENFOR6_XXX	ENFOR6_XXX_spXeno
73	ASV1959	I.A	-0.345244	-0.337392	-0.324528	0.172314	0.0687503	0.212544	0.237316	Monothalamea	CladeA	CladeA_XX	Psammosphaera	Psammosphaera_sp
74	ASV606	I.A	-0.343098	-0.335328	-0.323186	0.172094	0.0679641	0.211129	0.235641	Globothalamea	Rotaliida	Glabratellidae	Glabratella	Glabratella_sp
75	ASV1821	I.A	-0.339088	-0.331269	-0.316622	0.166567	0.0686514	0.209049	0.233709	Foraminifera_X
76	ASV3	I.A	-0.339955	-0.331951	-0.314177	0.162887	0.0705567	0.210035	0.235265	Monothalamea	CladeD	CladeD_XX	Hippocrepinella	Hippocrepinella_sp
77	ASV179	I.A	-0.346352	-0.337909	-0.314387	0.158759	0.0749154	0.214778	0.241373	Globothalamea	Textulariida	Textulariida_XXX	Cribrostomoides	Cribrostomoides_crassimargo
78	ASV1307	I.A	-0.337856	-0.329674	-0.307746	0.156216	0.072508	0.209361	0.235136	Tubothalamea	Miliolida	Soritidae	Laevipeneroplis	Laevipeneroplis_sp
79	ASV130	I.A	-0.325568	-0.317638	-0.295644	0.149387	0.0703544	0.201873	0.226853	Monothalamea	CladeC	CladeC_XX	CladeC_XXX	CladeC_XXX_spsaccam
80	ASV1338	I.A	-0.314602	-0.307019	-0.287264	0.146346	0.0671462	0.194854	0.218747	Foraminifera_X
81	ASV91	I.A	-0.329442	-0.320875	-0.28842	0.137613	0.0769014	0.205766	0.232718	Globothalamea	Rotaliida	Cibicididae	Cibicides	Cibicides_sp
82	ASV1427	I.A	-0.314799	-0.308007	-0.30318	0.166291	0.0588233	0.192792	0.214245	Monothalamea	Monothalamea_X	Monothalamea_XX	Monothalamea_XXX	Monothalamea_XXX_spSTICKY_ICE
83	ASV669	I.A	-0.315916	-0.308944	-0.301181	0.163002	0.0606662	0.193903	0.215912	Foraminifera_X
84	ASV1958	I.A	-0.321203	-0.314264	-0.309195	0.169482	0.0601005	0.196735	0.218648	Foraminifera_X
85	ASV20	I.A	-0.332058	-0.3248	-0.317969	0.173095	0.0630224	0.203616	0.226531	Globothalamea	Rotaliida	Nonionidae	Nonionellina	Nonionellina_labradorica
86	ASV605	I.A	-0.32675	-0.319925	-0.319134	0.17821	0.0586941	0.199494	0.221069	Globothalamea	Rotaliida	Glabratellidae	Glabratella	Glabratella_sp
87	ASV1894	I.A	-0.311398	-0.305322	-0.312627	0.180545	0.0514247	0.188943	0.20818	Monothalamea	CladeA	CladeA_XX	Psammosphaera	Psammosphaera_sp
88	ASV303	I.A	-0.315906	-0.309405	-0.310486	0.174747	0.0557132	0.192604	0.213159	Globothalamea	Rotaliida	Epistominellidae	Epistominella	Epistominella_sp
89	ASV2453	I.A	-0.303846	-0.297505	-0.296883	0.165869	0.0545165	0.185494	0.205538	Foraminifera_X
90	ASV2156	I.A	-0.386962	-0.377429	-0.349273	0.17488	0.0847496	0.240236	0.270257	Monothalamea	ENFOR7	ENFOR7_XX	ENFOR7_XXX	ENFOR7_XXX_spLagena
91	ASV128	I.A	-0.38435	-0.374931	-0.347902	0.174946	0.0836526	0.238477	0.268141	Monothalamea	Monothalamea_X	Monothalamea_XX	Monothalamea_XXX	Monothalamea_XXX_spSaccam_sp.A_ICE
92	ASV1048	I.A	-0.376638	-0.367515	-0.343013	0.174074	0.0808627	0.233402	0.262145	Globothalamea	Rotaliida	Glabratellidae	Glabratellina	Glabratellina_sp
93	ASV1554	I.A	-0.363262	-0.354704	-0.335617	0.17393	0.0754465	0.224448	0.251424	Foraminifera_X
94	ASV1615	I.A	-0.358954	-0.350564	-0.332964	0.173541	0.0738464	0.221602	0.248051	Monothalamea	CladeM3	CladeM3_XX	CladeM3_XXX	CladeM3_XXX_spXeno
95	ASV1526	I.A	-0.381107	-0.372783	-0.365033	0.198784	0.0722809	0.23368	0.259965	Foraminifera_X
96	ASV655	I.A	-0.379757	-0.37106	-0.355803	0.188067	0.0762435	0.233953	0.261383	Monothalamea	CladeC	Xenophyophorea	Galatheammina	Galatheammina_sp1A
97	ASV1735	I.A	-0.399785	-0.390547	-0.372927	0.195916	0.0811363	0.246519	0.275651	Foraminifera_X
98	ASV445	I.A	-0.368455	-0.36106	-0.365831	0.208481	0.0630152	0.224129	0.247527	Globothalamea	Rotaliida	Glabratellidae	Glabratella	Glabratella_milletti
99	ASV1450	I.A	-0.391864	-0.381035	-0.330459	0.147779	0.0981753	0.246504	0.280529	Tubothalamea	Miliolida	Hauerinidae	Quinqueloculina	Quinqueloculina_sp
100	ASV930	I.A	-0.385607	-0.375278	-0.331643	0.15357	0.0931739	0.241672	0.274146	Foraminifera_X
101	ASV658	I.A	-0.378093	-0.367367	-0.31334	0.135639	0.097652	0.238606	0.272294	Foraminifera_X
102	ASV851	I.A	-0.369385	-0.359024	-0.308455	0.135457	0.0941637	0.232787	0.265335	Monothalamea	ENFOR6	ENFOR6_XX	ENFOR6_XXX	ENFOR6_XXX_spXeno
103	ASV372	I.A	-0.34822	-0.335601	-0.234389	0.0565524	0.118744	0.227276	0.266753	Foraminifera_X
104	ASV1030	I.A	-0.347867	-0.335256	-0.23404	0.0563543	0.118683	0.227061	0.266516	Monothalamea	CladeM1	CladeM1_XX	CladeM1_XXX	CladeM1_XXX_spEnvHabSip29
105	ASV231	I.A	-0.346352	-0.333782	-0.232754	0.0557726	0.118307	0.226109	0.265433	Monothalamea	CladeC	CladeC_XX	CladeC_XXX	CladeC_XXX_spsaccam
106	ASV14	I.A	-0.342339	-0.329831	-0.228413	0.0530517	0.117811	0.223718	0.262843	Globothalamea	Rotaliida	Buliminellidae	Buliminella	Buliminella_sp
107	ASV151	I.A	-0.341721	-0.329235	-0.227982	0.0529327	0.117608	0.223316	0.262374	Globothalamea	Rotaliida	Notorotaliidae	Cribrorotalia	Cribrorotalia_sp
108	ASV82	I.A	-0.343371	-0.330851	-0.229604	0.0538457	0.117899	0.224322	0.263487	Monothalamea	CladeI	CladeI_XX	Pelosinella	Pelosinella_fusiformis
109	ASV21	I.A	-0.347406	-0.335228	-0.241981	0.0666898	0.114139	0.225615	0.26373	Monothalamea	CladeD	CladeD_XX	Hippocrepinella	Hippocrepinella_sp
110	ASV462	I.A	-0.345554	-0.333517	-0.242183	0.0682159	0.112738	0.224205	0.261885	Monothalamea	Monothalamea_X	Monothalamea_XX	Monothalamea_XXX	Monothalamea_XXX_spSaccam
111	ASV431	I.A	-0.328623	-0.317528	-0.237286	0.0736657	0.103509	0.212252	0.246999	Globothalamea	Rotaliida	Epistominellidae	Epistominella	Epistominella_sp
112	ASV453	I.A	-0.378426	-0.364672	-0.253901	0.0604228	0.12948	0.247105	0.290135	Monothalamea	ENFOR6	ENFOR6_XX	ENFOR6_XXX	ENFOR6_XXX_spsaccam3
113	ASV797	I.A	-0.366051	-0.352877	-0.24818	0.0617048	0.123873	0.238666	0.279886	Monothalamea	CladeG	CladeG_XX	CladeG_XXX	CladeG_XXX_spkomoki
114	ASV403	I.A	-0.376688	-0.363524	-0.263156	0.0732925	0.123346	0.244524	0.285731	Globothalamea	Rotaliida	Notorotaliidae	Cribrorotalia	Cribrorotalia_sp
115	ASV140	I.A	-0.352404	-0.341262	-0.269413	0.0978651	0.10305	0.225536	0.260465	Monothalamea	CladeBM	Bathysiphonidae	Bathysiphon	Bathysiphon_flexilis
116	ASV10	I.A	-0.351239	-0.339958	-0.265054	0.0931658	0.104553	0.225272	0.260626	Monothalamea	CladeD	CladeD_XX	Hippocrepinella	Hippocrepinella_hirudinea_cryst
117	ASV443	I.A	-0.337805	-0.326966	-0.255127	0.0898675	0.100442	0.216627	0.250596	Monothalamea	CladeG	CladeG_XX	Shepheardella	Shepheardella_sp
118	ASV22	I.A	-0.332653	-0.322636	-0.264215	0.10487	0.0920119	0.211522	0.242949	Monothalamea	CladeY	CladeY_XX	CladeY_XXX	CladeY_XXX_spallogJAP
119	ASV149	I.A	-0.44112	-0.427363	-0.340983	0.127228	0.127001	0.281794	0.324933	Monothalamea	CladeC	CladeC_XX	Hippocrepina	Hippocrepina_crassa
120	ASV2158	I.A	-0.436424	-0.422478	-0.330736	0.117526	0.129166	0.279712	0.323423	Monothalamea	CladeF	CladeF_XX	CladeF_XXX	CladeF_XXX_spEnvHabSip6
121	ASV1501	I.A	-0.439928	-0.425373	-0.32355	0.106054	0.135435	0.283324	0.328921	Foraminifera_X
122	ASV805	I.A	-0.428928	-0.414315	-0.30712	0.0928804	0.136481	0.277398	0.323155	Monothalamea	CladeI	CladeI_XX	CladeI_XXX	CladeI_XXX_spcrystallifera
123	ASV289	I.A	-0.410454	-0.397118	-0.306699	0.105036	0.123796	0.263672	0.305462	Globothalamea	Textulariida	Textulariida_XXX	Entzia	Entzia_sp
124	ASV646	I.A	-0.414339	-0.400428	-0.30073	0.0948384	0.129683	0.267399	0.310967	Monothalamea	CladeB	CladeB_XX	CladeB_XXX	CladeB_XXX_spallog
125	ASV355	I.A	-0.396008	-0.38252	-0.283603	0.0858195	0.125978	0.2561	0.298337	Monothalamea	CladeV	CladeV_XX	CladeV_XXX	CladeV_XXX_spENV
126	ASV1111	I.A	-0.436621	-0.424567	-0.368413	0.164923	0.109277	0.27463	0.312509	Monothalamea	CladeBM	Micrometulidae	Micrometula	Micrometula_sp
127	ASV801	I.A	-0.436495	-0.424446	-0.368352	0.164933	0.109221	0.274544	0.312405	Globothalamea	Textulariida	Textulariida_XXX	Cyclammina	Cyclammina_sp
128	ASV843	I.A	-0.450533	-0.438	-0.378291	0.167831	0.113747	0.283638	0.323014	Globothalamea	Rotaliida	Glabratellidae	Glabratella	Glabratella_sp
129	ASV356	I.A	-0.442752	-0.431498	-0.392785	0.19146	0.100606	0.275821	0.311238	Globothalamea	Rotaliida	Notorotaliidae	Cribrorotalia	Cribrorotalia_sp
130	ASV405	I.A	-0.435637	-0.424363	-0.382478	0.183342	0.101113	0.271944	0.307414	Foraminifera_X
131	ASV1015	I.A	-0.407422	-0.396997	-0.360058	0.174436	0.093314	0.254004	0.286811	Monothalamea	CladeM1	CladeM1_XX	CladeM1_XXX	CladeM1_XXX_spEnvHabSip29
132	ASV369	I.A	-0.40315	-0.392931	-0.358197	0.175022	0.0913178	0.251075	0.283239	Monothalamea	Monothalamea_X	Monothalamea_XX	Monothalamea_XXX	Monothalamea_XXX_spEnvHabMcM11
133	ASV171	I.A	-0.415215	-0.404234	-0.359905	0.168891	0.0988406	0.259839	0.294371	Monothalamea	Monothalamea_X	Monothalamea_XX	Monothalamea_XXX	Monothalamea_XXX_spEnvHabMcM11
134	ASV795	I.A	-0.403156	-0.392343	-0.346454	0.160203	0.0975638	0.252709	0.286705	Monothalamea	ENFOR6	ENFOR6_XX	ENFOR6_XXX	ENFOR6_XXX_spXeno
135	ASV1309	I.A	-0.45533	-0.442073	-0.370621	0.15486	0.121177	0.288282	0.329901	Globothalamea	Rotaliida	Rosalinidae	Rosalina	Rosalina_sp
136	ASV1384	I.A	-0.455733	-0.442395	-0.369595	0.153289	0.122004	0.288726	0.330593	Monothalamea	CladeG	CladeG_XX	CladeG_XXX	CladeG_XXX_spkomoki
137	ASV1279	I.A	-0.456829	-0.443265	-0.366643	0.148812	0.124339	0.289953	0.332519	Monothalamea	CladeI	CladeI_XX	Saccodendron	Saccodendron_limosum
138	ASV2025	I.A	-0.453705	-0.439929	-0.358112	0.140194	0.126691	0.288806	0.332021	Monothalamea	CladeC	CladeC_XX	Hippocrepina	Hippocrepina_crassa
139	ASV1487	I.A	-0.42645	-0.414241	-0.351221	0.150219	0.111308	0.269428	0.307767	Monothalamea	CladeC	CladeC_XX	Hippocrepina	Hippocrepina_sp
140	ASV677	I.A	-0.447833	-0.437428	-0.416618	0.218038	0.0914882	0.276304	0.309114	Foraminifera_X
141	ASV880	I.A	-0.545814	-0.529692	-0.439722	0.179894	0.147676	0.346202	0.396801	Monothalamea	CladeO	CladeO_XX	CladeO_XXX	Ovammina_opaca
142	ASV947	I.A	-0.548699	-0.531795	-0.428266	0.163461	0.155781	0.349944	0.40296	Monothalamea	FreshwaterClade4	Group4	ENV	ENV_spcloneF1
143	ASV489	I.A	-0.516966	-0.501438	-0.411382	0.163953	0.142581	0.328612	0.377332	Foraminifera_X
144	ASV1007	I.A	-0.501558	-0.487171	-0.412545	0.176002	0.131196	0.316954	0.362129	Foraminifera_X
145	ASV2225	I.A	-0.531855	-0.514345	-0.392874	0.130378	0.162824	0.34229	0.397146	Monothalamea	ENFOR5	ENFOR5_XX	ENFOR5_XXX	ENFOR5_XXX_spKomoki
146	ASV1157	I.A	-0.509552	-0.492806	-0.376998	0.125667	0.155677	0.327852	0.380315	Monothalamea	Monothalamea_X	Monothalamea_XX	Monothalamea_XXX	Monothalamea_XXX_spEnvHabSap40
147	ASV1861	I.A	-0.34573	-0.325965	-0.0895643	-0.124447	0.193986	0.245521	0.307038	Foraminifera_X
148	ASV802	I.A	-0.401761	-0.376913	-0.06691	-0.191507	0.245182	0.29047	0.367753	Monothalamea	CladeF	Notodendrodidae	Notodendrodes	Notodendrodes_hyalinosphaira
149	ASV318	I.A	-0.234462	-0.219134	-0.0226842	-0.132405	0.151783	0.171785	0.219439	Monothalamea	CladeA	CladeA_XX	CladeA_XXX	CladeA_XXX_spallog
150	ASV2367	I.A	-0.24208	-0.223922	0.0227039	-0.194898	0.181232	0.183769	0.240163	Foraminifera_X
151	ASV1151	I.A	-0.323525	-0.29846	0.0461282	-0.280384	0.250597	0.247787	0.325616	Globothalamea	Textulariida	Textulariida_XXX	Cyclammina	Cyclammina_sp
152	ASV1971	I.A	-0.335909	-0.308845	0.0684648	-0.317069	0.271124	0.260128	0.344144	Globothalamea	Rotaliida	Cassidulinidae	Cassidulina	Cassidulina_laevigata
153	ASV1278	I.A	-0.263734	-0.242563	0.0522018	-0.246984	0.212044	0.20402	0.269742	Monothalamea	CladeF	Notodendrodidae	Notodendrodes	Notodendrodes_hyalinosphaira
154	ASV323	I.A	-0.278229	-0.255118	0.0704369	-0.279943	0.231866	0.217366	0.289096	Foraminifera_X
155	ASV1092	I.A	-0.12487	-0.111182	0.0972017	-0.208386	0.138927	0.106659	0.149079	Monothalamea	Monothalamea_X	Monothalamea_XX	Saccamminidae	Saccamminidae_sp.
156	ASV1325	I.A	-0.0973644	-0.0840338	0.128358	-0.228802	0.136267	0.0904609	0.131735	Monothalamea	CladeE	Psammophagidae	Vellaria	Vellaria_sp
157	ASV258	I.A	-0.0979729	-0.0834161	0.151766	-0.258751	0.149135	0.0941639	0.139221	Foraminifera_X
158	ASV2359	I.A	-0.0984347	-0.0837583	0.15349	-0.261243	0.150374	0.0947478	0.140174	Monothalamea	ENFOR5	ENFOR5_XX	ENFOR5_XXX	ENFOR5_XXX_spKomoki
159	ASV486	I.A	-0.116568	-0.099508	0.175438	-0.301387	0.174712	0.111324	0.164132	Monothalamea	CladeC	CladeC_XX	Hippocrepina	Hippocrepina_indivisa
160	ASV909	I.A	-0.100902	-0.0849836	0.174624	-0.2896	0.163332	0.0995219	0.148783	Monothalamea	FreshwaterClade4	Group4	ENV	ENV_spcloneA4
161	ASV172	I.A	-0.011833	0.0023863	0.264816	-0.342214	0.149033	0.0455858	0.0894645	Globothalamea	Rotaliida	Virgulinellidae	Virgulinella	Virgulinella_fragilis
162	ASV2715	I.A	-0.11967	-0.0994392	0.233836	-0.37719	0.207921	0.121744	0.184335	Monothalamea	ENFOR5	ENFOR5_XX	ENFOR5_XXX	ENFOR5_XXX_spENV
163	ASV572	I.A	-0.0379382	-0.0198817	0.304434	-0.410124	0.188334	0.0705623	0.126319	Monothalamea	ENFOR2	ENFOR2_XX	ENFOR2_XXX	ENFOR2_XXX_spENV
164	ASV17	I.A	-0.041622	-0.0230926	0.308666	-0.417994	0.193158	0.0738982	0.131119	Globothalamea	Rotaliida	Virgulinellidae	Virgulinella	Virgulinella_fragilis
165	ASV366	I.A	-0.0530359	-0.0450956	0.0833478	-0.141574	0.081365	0.0511394	0.0757161	Monothalamea	CladeB	CladeB_XX	CladeB_XXX	CladeB_XXX_spallog
166	ASV354	I.A	-0.0453373	-0.0366934	0.107965	-0.167343	0.0890705	0.0488124	0.0755469	Globothalamea	Rotaliida	Nummulitidae	Nummulites	Nummulites_venosus
167	ASV7	I.A	-0.0294647	-0.0202269	0.141774	-0.199096	0.0959504	0.0416625	0.0702038	Globothalamea	Rotaliida	Nonionidae	Nonionellina	Nonionellina_labradorica
168	ASV1619	I.A	-0.0261178	-0.0175419	0.133333	-0.186148	0.0891247	0.0379937	0.0644879	Foraminifera_X
169	ASV436	I.A	-0.0232721	-0.0145373	0.140432	-0.19315	0.0909095	0.0368559	0.0638357	Monothalamea	Monothalamea_X	Monothalamea_XX	Monothalamea_XXX	Monothalamea_XXX_spSaccam_sp.B_ICE
170	ASV86	I.A	0.0195025	0.025929	0.154223	-0.181172	0.0683498	0.00685565	0.026647	Monothalamea	CladeD	CladeD_XX	Hippocrepinella	Hippocrepinella_hirudinea_cryst
171	ASV1105	I.A	-0.00181897	0.00548482	0.141943	-0.180322	0.0767215	0.0210593	0.0435909	Foraminifera_X
172	ASV194	I.A	0.000490665	0.00767788	0.142847	-0.179877	0.0755882	0.0194616	0.0416299	Monothalamea	CladeY	CladeY_XX	CladeY_XXX	CladeY_XXX_spSaccam_sp.B_ICE
173	ASV1480	I.A	-0.0059476	0.00455332	0.199445	-0.255702	0.110172	0.0321211	0.0645209	Foraminifera_X
174	ASV1164	I.A	0.0398057	0.0476546	0.21058	-0.238326	0.0841183	-0.000470321	0.0236764	Foraminifera_X
175	ASV48	I.A	0.0959087	0.102888	0.271346	-0.276458	0.0772146	-0.0338947	-0.0125212	Globothalamea	Rotaliida	Nonionidae	Nonionellina	Nonionellina_labradorica
176	ASV1207	I.A	0.0885997	0.0941566	0.233061	-0.233178	0.0619716	-0.0337554	-0.0167563	Monothalamea	CladeI	CladeI_XX	Arnoldiellina	Arnoldiellina_fluorescens
177	ASV1211	I.A	0.0956016	0.101497	0.249494	-0.249101	0.0658135	-0.0366987	-0.0186659	Monothalamea	CladeM1	CladeM1_XX	CladeM1_XXX	Flexammina_islandica
178	ASV1373	I.B	-0.113455	-0.116651	-0.220903	0.200769	-0.0381399	0.0539879	0.0443115	Foraminifera_X
179	ASV1342	I.B	-0.113455	-0.116651	-0.220903	0.200769	-0.0381399	0.0539879	0.0443115	Monothalamea	CladeG	CladeG_XX	CladeG_XXX	CladeG_XXX_spkomoki
180	ASV1843	I.B	-0.113455	-0.116651	-0.220903	0.200769	-0.0381399	0.0539879	0.0443115	Monothalamea	CladeG	CladeG_XX	CladeG_XXX	CladeG_XXX_spkomoki
181	ASV2019	I.B	-0.113455	-0.116651	-0.220903	0.200769	-0.0381399	0.0539879	0.0443115	Foraminifera_X
182	ASV2127	I.B	-0.113455	-0.116651	-0.220903	0.200769	-0.0381399	0.0539879	0.0443115	Monothalamea	Monothalamea_X	Monothalamea_XX	Monothalamea_XXX	Monothalamea_XXX_spEnvHabSap40
183	ASV2294	I.B	-0.113455	-0.116651	-0.220903	0.200769	-0.0381399	0.0539879	0.0443115	Monothalamea	CladeI	CladeI_XX	Arnoldiellina	Arnoldiellina_fluorescens
184	ASV2436	I.B	-0.113455	-0.116651	-0.220903	0.200769	-0.0381399	0.0539879	0.0443115	Monothalamea	CladeG	CladeG_XX	Shepheardella	Shepheardella_sp
185	ASV2492	I.B	-0.113455	-0.116651	-0.220903	0.200769	-0.0381399	0.0539879	0.0443115	Monothalamea	CladeF	CladeF_XX	CladeF_XXX	CladeF_XXX_spundetOksana
186	ASV2590	I.B	-0.113455	-0.116651	-0.220903	0.200769	-0.0381399	0.0539879	0.0443115	Foraminifera_X
187	ASV620	I.B	-0.113258	-0.116469	-0.220926	0.200934	-0.0382902	0.0538374	0.0441143	Foraminifera_X
188	ASV47	I.B	-0.113664	-0.116861	-0.221224	0.201032	-0.0381653	0.0540987	0.0444177	Globothalamea	Textulariida	Reophacidae	Reophax	Reophax_subfusiformis
189	ASV100	I.B	-0.113201	-0.116467	-0.221948	0.202263	-0.0388734	0.0536529	0.0437579	Monothalamea	CladeC	Toxisarconidae	Toxisarcon	Toxisarcon_sp
190	ASV590	I.B	-0.112324	-0.115598	-0.220893	0.201534	-0.0389253	0.053145	0.0432231	Monothalamea	CladeG	CladeG_XX	Shepheardella	Shepheardella_sp
191	ASV525	I.B	-0.112811	-0.11595	-0.218897	0.198682	-0.0375243	0.0537854	0.044281	Foraminifera_X
192	ASV767	I.B	-0.116163	-0.119246	-0.22244	0.200849	-0.0370649	0.0557947	0.0464698	Foraminifera_X
193	ASV435	I.B	-0.115261	-0.118315	-0.220613	0.199164	-0.0367246	0.055375	0.0461379	Monothalamea	CladeG	CladeG_XX	CladeG_XXX	CladeG_XXX_spEnvHabMcM5
194	ASV28	I.B	-0.116153	-0.119325	-0.224185	0.203057	-0.037999	0.0555455	0.0459464	Foraminifera_X
195	ASV1556	I.B	-0.11393	-0.117239	-0.223804	0.204104	-0.0393506	0.0539392	0.043914	Monothalamea	CladeB	CladeB_XX	Bowseria	Bowseria_arctowskii
196	ASV2261	I.B	-0.125651	-0.128393	-0.228874	0.202449	-0.0338543	0.0619813	0.0537247	Foraminifera_X
197	ASV937	I.B	-0.125986	-0.129395	-0.242529	0.219447	-0.0408788	0.0603357	0.0500229	Monothalamea	ENFOR5	ENFOR5_XX	ENFOR5_XXX	ENFOR5_XXX_spENV
198	ASV454	I.B	-0.114766	-0.118445	-0.232273	0.214214	-0.0432676	0.053388	0.0422248	Monothalamea	CladeG	CladeG_XX	CladeG_XXX	CladeG_XXX_spkomoki
199	ASV1721	I.B	-0.10829	-0.1119	-0.221909	0.205586	-0.042284	0.0499948	0.0390338	Monothalamea	CladeG	CladeG_XX	Tinogullmia	Tinogullmia_antarctica
200	ASV29	I.B	-0.110014	-0.113378	-0.219441	0.201288	-0.0397674	0.0516235	0.0414238	Globothalamea	Textulariida	Reophacidae	Reophax	Reophax_subfusiformis
201	ASV973	I.B	-0.104563	-0.108468	-0.222574	0.208984	-0.0452419	0.0471215	0.0352431	Monothalamea	CladeC	Toxisarconidae	Toxisarcon	Toxisarcon_sp
202	ASV1957	I.B	-0.109725	-0.112658	-0.210518	0.190229	-0.0352262	0.0526466	0.0437752	Globothalamea	Rotaliida	Nummulitidae	Nummulites	Nummulites_venosus
203	ASV186	I.B	-0.103764	-0.107196	-0.212098	0.196316	-0.0402314	0.0479796	0.0375605	Foraminifera_X
204	ASV411	I.B	-0.105809	-0.108317	-0.196678	0.175458	-0.030606	0.0516457	0.0440775	Monothalamea	CladeTIN	CladeTIN_XX	CladeTIN_XXX	Tinogullmia_sp
205	ASV743	I.B	-0.103728	-0.106212	-0.193303	0.17263	-0.0302666	0.0505611	0.0430648	Monothalamea	CladeJ	CladeJ_XX	Crithionina	Crithionina_sp
206	ASV807	I.B	-0.0929278	-0.0961233	-0.192367	0.178867	-0.0373162	0.0426331	0.0329246	Monothalamea	ENFOR2	ENFOR2_XX	ENFOR2_XXX	ENFOR2_XXX_spENV
207	ASV219	I.B	-0.0953424	-0.0982345	-0.189722	0.173872	-0.0342228	0.0448018	0.0360331	Monothalamea	CladeG	CladeG_XX	CladeG_XXX	CladeG_XXX_spEnvHabMcM5
208	ASV1264	I.B	-0.112079	-0.113831	-0.190423	0.163262	-0.0229001	0.0571919	0.051968	Globothalamea	Rotaliida	Epistominellidae	Epistominella	Epistominella_sp
209	ASV734	I.B	-0.0899712	-0.0950723	-0.225952	0.223267	-0.0572342	0.0357655	0.0201744	Globothalamea	Textulariida	Reophacidae	Reophax	Reophax_sp
210	ASV723	I.B	-0.0883509	-0.0932993	-0.220678	0.217727	-0.0555631	0.0352886	0.0201662	Monothalamea	ENFOR2	ENFOR2_XX	ENFOR2_XXX	ENFOR2_XXX_spXeno
211	ASV1973	I.B	-0.0800022	-0.0853615	-0.217204	0.219078	-0.0595506	0.0295417	0.0131382	Foraminifera_X
212	ASV193	I.B	-0.0758834	-0.0814608	-0.215792	0.220125	-0.061678	0.0266648	0.00958226	Monothalamea	Monothalamea_X	CladeY_XX	CladeY_XXX	CladeY_XXX_spSaccam_sp.B_ICE
213	ASV1311	I.B	-0.095488	-0.099753	-0.217082	0.208288	-0.048664	0.0411128	0.0281095	Foraminifera_X
214	ASV360	I.B	-0.0921832	-0.0967034	-0.217536	0.211131	-0.0512153	0.038584	0.0247882	Monothalamea	CladeG	CladeG_XX	Shepheardella	Shepheardella_sp
215	ASV821	I.B	-0.0820385	-0.0868169	-0.208543	0.206753	-0.0535241	0.0322632	0.0176548	Foraminifera_X
216	ASV604	I.B	-0.0719531	-0.0767465	-0.194823	0.196371	-0.0532787	0.0266427	0.0119719	Monothalamea	ENFOR7	ENFOR7_XX	ENFOR7_XXX	ENFOR7_XXX_spLagena
217	ASV2373	I.B	-0.0638813	-0.0695775	-0.201461	0.210288	-0.0624475	0.019699	0.00223074	Monothalamea	Monothalamea_X	Monothalamea_XX	Monothalamea_XXX	Monothalamea_XXX_spENV
218	ASV799	I.B	-0.181489	-0.180767	-0.237971	0.175578	0.000329047	0.102379	0.104895	Foraminifera_X
219	ASV1571	I.B	-0.178747	-0.177977	-0.233209	0.171454	0.000944023	0.100994	0.103654	Monothalamea	CladeC	CladeC_XX	Cylindrogullmia	Cylindrogullmia_sp
220	ASV763	I.B	-0.18239	-0.182469	-0.255071	0.196533	-0.00813124	0.100678	0.100724	Globothalamea	Rotaliida	Glabratellidae	Glabratellina	Glabratellina_sp
221	ASV1523	I.B	-0.149526	-0.149646	-0.210202	0.162497	-0.00724577	0.0823862	0.0822539	Foraminifera_X
222	ASV242	I.B	-0.154491	-0.156261	-0.249743	0.208971	-0.0247944	0.0806021	0.0753879	Monothalamea	Monothalamea_X	Monothalamea_XX	Monothalamea_XXX	Monothalamea_XXX_spTDBLACKANDWHITE
223	ASV332	I.B	-0.150148	-0.151447	-0.234393	0.192588	-0.0196697	0.0794924	0.0757237	Monothalamea	CladeC	CladeC_XX	Technitella	Technitella_sp
224	ASV1624	I.B	-0.114814	-0.121165	-0.285203	0.280956	-0.0713693	0.0460767	0.0266701	Monothalamea	Monothalamea_X	Monothalamea_XX	Monothalamea_XXX	Monothalamea_XXX_spSaccam_sp.C_ICE
225	ASV884	I.B	-0.106584	-0.113388	-0.282723	0.283479	-0.075802	0.0402805	0.0194638	Monothalamea	CladeI	CladeI_XX	CladeI_XXX	Pelosina_fusiformis
226	ASV335	I.B	-0.100931	-0.106538	-0.251194	0.247585	-0.0629927	0.0404394	0.0233051	Foraminifera_X
227	ASV704	I.B	-0.144321	-0.148897	-0.291102	0.268134	-0.053886	0.0672731	0.0533888	Monothalamea	CladeG	CladeG_XX	CladeG_XXX	CladeG_XXX_spEnvHabMcM5
228	ASV966	I.B	-0.133668	-0.138405	-0.279471	0.260776	-0.0551471	0.0609397	0.0465435	Globothalamea	Textulariida	Textulariida_XXX	Leptohalysis	Leptohalysis_scotti
229	ASV639	I.B	-0.129411	-0.135994	-0.310094	0.302334	-0.0744002	0.0535125	0.0334113	Monothalamea	CladeB	CladeB_XX	CladeB_XXX	CladeB_XXX_spallog
230	ASV1845	I.B	-0.112367	-0.120234	-0.311785	0.316171	-0.0872086	0.0405617	0.0164758	Monothalamea	FreshwaterClade4	Group4	ENV	ENV_spcloneF1
231	ASV1433	I.B	-0.153211	-0.158754	-0.322599	0.301765	-0.0644162	0.069534	0.0526791	Monothalamea	CladeM1	CladeM1_XX	CladeM1_XXX	CladeM1_XXX_spXeno
232	ASV1072	I.B	-0.145704	-0.151347	-0.314138	0.296245	-0.0651641	0.0651077	0.0479333	Foraminifera_X
233	ASV304	I.B	-0.178328	-0.182305	-0.326519	0.289461	-0.0489482	0.08773	0.0757476	Monothalamea	CladeE	Psammophagidae	Vellaria	Vellaria_sp
234	ASV2362	I.B	-0.245229	-0.245311	-0.342461	0.263626	-0.010672	0.135433	0.135571	Monothalamea	CladeG	CladeG_XX	CladeG_XXX	CladeG_XXX_spkomoki
235	ASV2607	I.B	-0.244127	-0.244166	-0.340073	0.26137	-0.0101723	0.134942	0.135213	Foraminifera_X
236	ASV2489	I.B	-0.247642	-0.247645	-0.34425	0.264226	-0.00993662	0.136985	0.137371	Foraminifera_X
237	ASV1496	I.B	-0.256556	-0.256253	-0.350597	0.266112	-0.00708141	0.142755	0.144098	Globothalamea	Textulariida	Reophacidae	Reophax	Reophax_sp
238	ASV2198	I.B	-0.238662	-0.238574	-0.32997	0.252377	-0.00862067	0.132267	0.13292	Tubothalamea	Miliolida	Peneroplidae	Dendritina	Dendritina_zhengae
239	ASV2163	I.B	-0.256727	-0.255435	-0.331258	0.241596	0.00331796	0.145567	0.149963	Foraminifera_X
240	ASV977	I.B	-0.252754	-0.251599	-0.328455	0.240788	0.0020317	0.142991	0.146957	Monothalamea	CladeI	CladeI_XX	Arnoldiellina	Arnoldiellina_fluorescens
241	ASV1245	I.B	-0.255145	-0.254389	-0.339674	0.2533	-0.00226125	0.143218	0.145956	Monothalamea	CladeG	CladeG_XX	CladeG_XXX	CladeG_XXX_spkomoki
242	ASV1372	I.B	-0.227541	-0.229396	-0.352955	0.289013	-0.0286105	0.120779	0.115419	Globothalamea	Textulariida	Textulariida_XXX	Textularia	Textularia_agglutinans
243	ASV61	I.B	-0.214257	-0.216586	-0.343846	0.286644	-0.0330507	0.112132	0.105293	Globothalamea	Rotaliida	Melonidae	Melonis	Melonis_affinis
244	ASV1548	I.B	-0.223183	-0.224393	-0.334139	0.268267	-0.0216535	0.120139	0.116763	Foraminifera_X
245	ASV1418	I.B	-0.249283	-0.25005	-0.361646	0.285045	-0.0180368	0.135795	0.133827	Monothalamea	ENFOR5	ENFOR5_XX	ENFOR5_XXX	ENFOR5_XXX_spKomoki
246	ASV1275	I.B	-0.19583	-0.197756	-0.31028	0.256953	-0.0280856	0.103043	0.097414	Foraminifera_X
247	ASV771	I.B	-0.189158	-0.190926	-0.297899	0.245916	-0.0261671	0.0997828	0.0946281	Monothalamea	ENFOR2	ENFOR2_XX	ENFOR2_XXX	ENFOR2_XXX_spENV
248	ASV888	I.B	-0.208004	-0.209073	-0.310246	0.248549	-0.0195602	0.112131	0.109165	Monothalamea	CladeG	CladeG_XX	CladeG_XXX	CladeG_XXX_spkomoki
249	ASV822	I.B	-0.205244	-0.207284	-0.325614	0.269832	-0.029658	0.107938	0.101974	Foraminifera_X
250	ASV54	I.B	-0.197645	-0.200225	-0.325731	0.275199	-0.0350302	0.102252	0.0946105	Foraminifera_X
251	ASV691	I.B	-0.169743	-0.172284	-0.286172	0.244455	-0.0335001	0.0869255	0.0793607	Monothalamea	CladeTIN	CladeTIN_XX	CladeTIN_XXX	CladeTIN_XXX_spENV
252	ASV1794	I.B	-0.156978	-0.159331	-0.264721	0.226159	-0.0310181	0.0803784	0.0733715	Monothalamea	CladeM2	CladeM2_XX	CladeM2_XXX	Crithionina_sp
253	ASV1470	I.B	-0.241337	-0.238707	-0.283404	0.191793	0.0180005	0.140726	0.149224	Foraminifera_X
254	ASV49	I.B	-0.22941	-0.227535	-0.28177	0.197923	0.0105343	0.132054	0.138203	Monothalamea	CladeM3	CladeM3_XX	CladeM3_XXX	CladeM3_XXX_spXeno
255	ASV2150	I.B	-0.249158	-0.246947	-0.302586	0.210623	0.0132689	0.143899	0.151113	Foraminifera_X
256	ASV1198	I.B	-0.216063	-0.215284	-0.284896	0.211033	-0.000453957	0.121662	0.124409	Globothalamea	Textulariida	Textulariida_XXX	Textularia	Textularia_sp
257	ASV142	I.B	-0.207864	-0.207447	-0.280672	0.211336	-0.00393865	0.116131	0.117746	Monothalamea	CladeG	CladeG_XX	CladeG_XXX	CladeG_XXX_spkomoki
258	ASV2394	I.B	-0.200544	-0.200045	-0.268867	0.20147	-0.00277834	0.112308	0.114167	Monothalamea	CladeG	CladeG_XX	Shepheardella	Shepheardella_sp
259	ASV512	I.B	-0.294092	-0.292111	-0.369568	0.264265	0.00906475	0.168128	0.174707	Monothalamea	Monothalamea_X	Monothalamea_XX	Monothalamea_XXX	Monothalamea_XXX_spSaccam4
260	ASV1019	I.B	-0.291955	-0.290094	-0.368987	0.265001	0.00787967	0.166613	0.172817	Foraminifera_X
261	ASV2262	I.B	-0.286386	-0.284826	-0.367197	0.266567	0.00493977	0.162707	0.167974	Monothalamea	CladeG	CladeG_XX	Tinogullmia	Tinogullmia_sp
262	ASV1792	I.B	-0.299536	-0.29715	-0.369122	0.259964	0.0131063	0.172252	0.18009	Globothalamea	Rotaliida	Cassidulinidae	Cassidulinoides	Cassidulinoides_parkerianus
263	ASV2397	I.B	-0.297594	-0.295355	-0.369353	0.26159	0.0116255	0.17077	0.178147	Globothalamea	Rotaliida	Cassidulinidae	Cassidulinoides	Cassidulinoides_parkerianus
264	ASV1148	I.B	-0.275713	-0.274037	-0.350052	0.252267	0.00659527	0.157124	0.162734	Foraminifera_X
265	ASV2048	I.B	-0.272039	-0.269767	-0.33315	0.233467	0.0130123	0.156729	0.164173	Monothalamea	ENFOR2	ENFOR2_XX	ENFOR2_XXX	ENFOR2_XXX_spEnvHabIC12
266	ASV1720	I.B	-0.321742	-0.318318	-0.37946	0.257756	0.023128	0.187384	0.198458	Monothalamea	ENFOR5	ENFOR5_XX	ENFOR5_XXX	ENFOR5_XXX_spENV
267	ASV2181	I.B	-0.306393	-0.303224	-0.363166	0.247741	0.0210635	0.178194	0.188458	Foraminifera_X
268	ASV2530	I.B	-0.306032	-0.30203	-0.346202	0.226587	0.0298284	0.180279	0.193109	Tubothalamea	Miliolida	Miliamminidae	Miliammina	Miliammina_sp
269	ASV2340	I.B	-0.279007	-0.275521	-0.318846	0.210635	0.0254848	0.163913	0.175109	Monothalamea	CladeG	CladeG_XX	CladeG_XXX	CladeG_XXX_spkomoki
270	ASV468	I.B	-0.278712	-0.275165	-0.317223	0.208792	0.0261408	0.163918	0.175302	Monothalamea	CladeC	CladeC_XX	CladeC_XXX	CladeC_XXX_spsaccam
271	ASV1089	I.B	-0.283832	-0.280216	-0.322973	0.212529	0.0266626	0.16694	0.178546	Monothalamea	CladeI	CladeI_XX	Pelosinella	Pelosinella_fusiformis
272	ASV1127	I.B	-0.27891	-0.274907	-0.308469	0.19761	0.030933	0.165281	0.178074	Monothalamea	CladeG	CladeG_XX	Shepheardella	Shepheardella_sp
273	ASV1858	I.B	-0.371464	-0.366722	-0.42251	0.277919	0.0349899	0.218507	0.233724	Monothalamea	CladeM2	CladeM2_XX	CladeM2_XXX	Crithionina_sp
274	ASV244	I.B	-0.366947	-0.361986	-0.411888	0.267621	0.0374798	0.216611	0.232498	Monothalamea	CladeC	CladeC_XX	Hippocrepina	Hippocrepina_indivisa
275	ASV1206	I.B	-0.381971	-0.376498	-0.422636	0.270862	0.0422657	0.226329	0.24382	Monothalamea	CladeE	Psammophagidae	Psammophaga	Psammophaga_magnetica
276	ASV654	I.B	-0.333138	-0.332095	-0.442383	0.329312	-0.00235545	0.187153	0.190903	Globothalamea	Rotaliida	Cassidulinidae	Cassidulina	Cassidulina_laevigata
277	ASV1196	I.B	-0.331959	-0.330092	-0.424461	0.307512	0.00634717	0.188761	0.195048	Monothalamea	CladeG	CladeG_XX	Shepheardella	Shepheardella_sp
278	ASV1177	I.B	-0.24051	-0.243917	-0.401689	0.341588	-0.0454525	0.123691	0.113563	Monothalamea	Monothalamea_X	Monothalamea_XX	Monothalamea_XXX	Monothalamea_XXX_spalllog_sp.B_ICE
279	ASV425	I.B	-0.227357	-0.231678	-0.401466	0.35034	-0.054525	0.113908	0.100944	Tubothalamea	Miliolida	Hauerinidae	Pyrgo	Pyrgo_peruviana
280	ASV2099	I.B	-0.221805	-0.224908	-0.369672	0.314042	-0.0415045	0.114179	0.10496	Monothalamea	CladeM2	CladeM2_XX	CladeM2_XXX	CladeM2_XXX_spENV
281	ASV1557	I.B	-0.208301	-0.216733	-0.456297	0.432602	-0.096987	0.0920798	0.0664042	Foraminifera_X
282	ASV1864	I.B	-0.276823	-0.271502	-0.279502	0.1625	0.0448716	0.167744	0.184598	Foraminifera_X
283	ASV1229	I.B	-0.276823	-0.271502	-0.279502	0.1625	0.0448716	0.167744	0.184598	Monothalamea	CladeM2	CladeM2_XX	CladeM2_XXX	Crithionina_sp
284	ASV2541	I.B	-0.276823	-0.271502	-0.279502	0.1625	0.0448716	0.167744	0.184598	Foraminifera_X
285	ASV969	I.B	-0.275575	-0.270348	-0.279625	0.163512	0.0439345	0.166796	0.183359	Foraminifera_X
286	ASV261	I.B	-0.273101	-0.268013	-0.278945	0.164354	0.042567	0.165045	0.181173	Globothalamea	Rotaliida	Cibicididae	Cibicidoides	Cibicidoides_lobatulus
287	ASV939	I.B	-0.272611	-0.267041	-0.268711	0.151778	0.0476649	0.1661	0.183717	Foraminifera_X
288	ASV951	I.B	-0.281953	-0.27717	-0.297276	0.1814	0.039009	0.169105	0.184308	Globothalamea	Rotaliida	Nonionidae	Nonionellina	Nonionellina_labradorica
289	ASV394	I.B	-0.2784	-0.27356	-0.291212	0.176189	0.0397498	0.167296	0.182668	Foraminifera_X
290	ASV1442	I.B	-0.283387	-0.278219	-0.291667	0.17334	0.042992	0.170953	0.187343	Monothalamea	ENFOR5	ENFOR5_XX	ENFOR5_XXX	ENFOR5_XXX_spENV
291	ASV788	I.B	-0.259264	-0.255183	-0.279627	0.174717	0.0325353	0.154626	0.167627	Foraminifera_X
292	ASV545	I.B	-0.259408	-0.255304	-0.279372	0.174297	0.0327712	0.154769	0.167841	Monothalamea	Monothalamea_X	Monothalamea_XX	Monothalamea_XXX	Monothalamea_XXX_spSaccamATT1_ICE
293	ASV608	I.B	-0.269382	-0.265106	-0.289818	0.180625	0.0341888	0.160761	0.174382	Monothalamea	Monothalamea_X	Monothalamea_XX	Monothalamea_XXX	Monothalamea_XXX_spSaccam
294	ASV663	I.B	-0.267506	-0.262986	-0.282399	0.172554	0.0368214	0.160391	0.174759	Monothalamea	FreshwaterClade4	Group4	ENV	ENV_spcloneCSA2
295	ASV574	I.B	-0.266948	-0.262333	-0.27975	0.169594	0.0378397	0.160342	0.175002	Globothalamea	Rotaliida	Bolivinitidae	Bolivina	Bolivina_subaenariensis
296	ASV2327	I.B	-0.266802	-0.262054	-0.276927	0.166134	0.0392375	0.160625	0.175692	Globothalamea	Rotaliida	Elphidiidae	Elphidium	Elphidium_bartletti
297	ASV596	I.B	-0.25046	-0.246367	-0.267159	0.165033	0.0330108	0.149788	0.162811	Tubothalamea	Miliolida	Hauerinidae	Pyrgo	Pyrgo_peruviana
298	ASV539	I.B	-0.267747	-0.261962	-0.257712	0.141243	0.0501121	0.163997	0.182268	Monothalamea	CladeBM	Micrometulidae	Micrometula	Micrometula_sp
299	ASV553	I.B	-0.267652	-0.261707	-0.254407	0.137139	0.0518027	0.164385	0.18315	Monothalamea	ENFOR7	ENFOR7_XX	ENFOR7_XXX	ENFOR7_XXX_spCrithionina
300	ASV57	I.B	-0.265599	-0.259542	-0.249356	0.132177	0.0530528	0.163554	0.182659	Monothalamea	CladeC	Toxisarconidae	Toxisarcon	Toxisarcon_sp
301	ASV390	I.B	-0.191796	-0.188995	-0.211166	0.134682	0.0217801	0.11379	0.122737	Monothalamea	ENFOR3	ENFOR3_XX	ENFOR3_XXX	ENFOR3_XXX_spENV
302	ASV470	I.B	-0.18538	-0.182757	-0.205779	0.132293	0.0201601	0.109751	0.118137	Monothalamea	CladeG	CladeG_XX	CladeG_XXX	CladeG_XXX_spEnvHabMcM5
303	ASV560	I.B	-0.166923	-0.164524	-0.184559	0.118198	0.0185417	0.0989252	0.10659	Foraminifera_X
304	ASV2791	I.B	-0.189655	-0.185453	-0.180497	0.0974617	0.0365858	0.11645	0.129711	Foraminifera_X
305	ASV1368	I.B	-0.231744	-0.226994	-0.228137	0.128658	0.0406744	0.14124	0.156262	Monothalamea	CladeM1	CladeM1_XX	CladeM1_XXX	CladeM1_XXX_spXeno
306	ASV521	I.B	-0.216139	-0.21232	-0.224866	0.135247	0.0315087	0.130051	0.142176	Monothalamea	CladeF	CladeF_XX	CladeF_XXX	CladeF_XXX_spundetOksana
307	ASV127	I.B	-0.226272	-0.223177	-0.253263	0.164114	0.0234948	0.13367	0.143579	Monothalamea	ENFOR2	ENFOR2_XX	ENFOR2_XXX	ENFOR2_XXX_spENV
308	ASV1876	I.B	-0.273392	-0.264748	-0.209001	0.0759126	0.0799499	0.174971	0.20207	Monothalamea	CladeF	Hemisphaeramminidae	Hemisphaerammina	Hemisphaerammina_sp
309	ASV990	I.B	-0.266832	-0.258101	-0.198161	0.0667424	0.0811276	0.17158	0.198938	Monothalamea	Monothalamea_X	Monothalamea_XX	Monothalamea_XXX	Monothalamea_XXX_spSaccam_sp.C_ICE
310	ASV169	I.B	-0.281647	-0.272311	-0.206785	0.0674476	0.0868963	0.181437	0.210684	Monothalamea	CladeTIN	CladeTIN_XX	CladeTIN_XXX	Tinogullmia_sp
311	ASV55	I.B	-0.26246	-0.253487	-0.187294	0.0560352	0.0838489	0.169827	0.197924	Monothalamea	CladeA	CladeA_XX	CladeA_XXX	CladeA_XXX_spCylindrogullmia_like
312	ASV315	I.B	-0.267329	-0.257736	-0.181813	0.0457781	0.090164	0.17422	0.204235	Monothalamea	ENFOR6	ENFOR6_XX	ENFOR6_XXX	ENFOR6_XXX_spXeno
313	ASV1464	I.B	-0.295843	-0.285311	-0.202858	0.0527443	0.0989036	0.192574	0.225533	Foraminifera_X
314	ASV1329	I.B	-0.289025	-0.277938	-0.182415	0.0316355	0.105006	0.190325	0.224983	Monothalamea	CladeM1	CladeM1_XX	Allogromia	Allogromia_sp
315	ASV2231	I.B	-0.290589	-0.282354	-0.240986	0.104454	0.0749653	0.183362	0.209228	Foraminifera_X
316	ASV2125	I.B	-0.281854	-0.273983	-0.236055	0.104232	0.0714821	0.177529	0.202256	Globothalamea	Rotaliida	Nuttalidae	Nuttalides	Nuttalides_umbonifera
317	ASV16	I.B	-0.276282	-0.268243	-0.22498	0.0940875	0.0734752	0.174908	0.200147	Monothalamea	CladeV	CladeV_XX	CladeV_XXX	CladeV_XXX_spENV_Vanhoeffenella
318	ASV929	I.B	-0.264222	-0.257215	-0.228647	0.106996	0.0630988	0.165402	0.187435	Monothalamea	CladeG	CladeG_XX	Nemogullmia	Nemogullmia_sp
319	ASV1205	I.B	-0.250134	-0.240469	-0.156486	0.0256337	0.0916116	0.164906	0.195117	Monothalamea	CladeE	Psammophagidae	Vellaria	Vellaria_sp
320	ASV828	I.B	-0.250134	-0.240469	-0.156486	0.0256337	0.0916116	0.164906	0.195117	Foraminifera_X
321	ASV1936	I.B	-0.250134	-0.240469	-0.156486	0.0256337	0.0916116	0.164906	0.195117	Globothalamea	Textulariida	Reophacidae	Reophax	Reophax_sp
322	ASV187	I.B	-0.251247	-0.241613	-0.158638	0.0275847	0.0912454	0.165438	0.195556	Monothalamea	Monothalamea_X	Monothalamea_XX	Saccamminidae	Saccamminidae_sp.
323	ASV781	I.B	-0.256734	-0.247215	-0.168547	0.0363179	0.0898121	0.168156	0.197927	Foraminifera_X
324	ASV827	I.B	-0.257269	-0.247567	-0.165673	0.0323244	0.0917139	0.168955	0.19929	Monothalamea	CladeE	Psammophagidae	Vellaria	Vellaria_sp
325	ASV711	I.B	-0.233116	-0.223307	-0.129992	0.00389698	0.0938023	0.155886	0.186512	Monothalamea	CladeE	Psammophagidae	Psammophaga	Psammophaga_sp
326	ASV190	I.B	-0.217049	-0.208593	-0.13441	0.0205055	0.0802263	0.143286	0.169715	Monothalamea	CladeG	CladeG_XX	CladeG_XXX	CladeG_XXX_spelongateallog
327	ASV316	I.B	-0.181499	-0.173946	-0.102864	0.00512203	0.072153	0.12114	0.144727	Monothalamea	CladeG	CladeG_XX	CladeG_XXX	CladeG_XXX_spelongateallog
328	ASV1828	I.B	-0.226811	-0.220657	-0.193508	0.0883583	0.0556344	0.142366	0.161711	Monothalamea	CladeI	CladeI_XX	Astrammina	Astrammina_rara
329	ASV938	I.B	-0.209145	-0.202055	-0.150439	0.0461554	0.066183	0.135164	0.157367	Monothalamea	FreshwaterClade4	Group4	ENV	ENV_spEnvCha5A2
330	ASV814	I.B	-0.290624	-0.277686	-0.148026	-0.0128468	0.124402	0.19629	0.23666	Monothalamea	FreshwaterClade1	Group1	ENV	ENV_spEnvCha2A1
331	ASV840	I.B	-0.279427	-0.26658	-0.134264	-0.0225188	0.123893	0.189846	0.229917	Foraminifera_X
332	ASV249	I.B	-0.265265	-0.2537	-0.139947	-0.00562308	0.110976	0.178491	0.214584	Foraminifera_X
333	ASV1857	I.B	-0.302336	-0.287585	-0.128433	-0.0456088	0.143002	0.207749	0.253731	Monothalamea	Monothalamea_X	Monothalamea_XX	Saccamminidae	Psammophaga_sp
334	ASV2768	I.B	-0.252312	-0.239966	-0.106488	-0.0389379	0.11971	0.173471	0.211953	Monothalamea	CladeG	CladeG_XX	Shepheardella	Shepheardella_sp
335	ASV1708	I.B	-0.241099	-0.228596	-0.0877988	-0.0548153	0.121809	0.167699	0.206647	Foraminifera_X
336	ASV1677	I.B	-0.350141	-0.336204	-0.210984	0.0257052	0.132527	0.231958	0.275505	Monothalamea	ENFOR5	ENFOR5_XX	ENFOR5_XXX	ENFOR5_XXX_spENV
337	ASV498	I.B	-0.344698	-0.33013	-0.190941	0.00415783	0.139377	0.230679	0.276162	Foraminifera_X
338	ASV508	I.B	-0.355774	-0.339363	-0.169875	-0.0300256	0.158315	0.241867	0.293054	Monothalamea	CladeA	CladeA_XX	CladeA_XXX	CladeA_XXX_spCylindrogullmia_like
339	ASV1109	I.B	-0.368804	-0.351241	-0.165194	-0.0448799	0.169908	0.252238	0.307	Monothalamea	CladeG	CladeG_XX	CladeG_XXX	CladeG_XXX_spkomoki
340	ASV1505	I.B	-0.203133	-0.192447	-0.0709707	-0.0499713	0.104223	0.141708	0.174991	Foraminifera_X
341	ASV104	I.B	-0.207629	-0.195019	-0.0391572	-0.0931945	0.124275	0.149478	0.188704	Globothalamea	Rotaliida	Nonionidae	Nonionellina	Nonionellina_labradorica
342	ASV1776	I.B	-0.148335	-0.13877	-0.0169745	-0.0804584	0.0946328	0.108318	0.138057	Foraminifera_X
343	ASV483	I.B	-0.161995	-0.149546	0.0210873	-0.137857	0.12441	0.123792	0.162449	Monothalamea	CladeY	CladeY_XX	CladeY_XXX	CladeY_XXX_spSaccam_sp.B_ICE
344	ASV345	I.B	-0.128185	-0.121681	-0.0495096	-0.0255742	0.0632581	0.0887681	0.109035	Monothalamea	Monothalamea_X	Monothalamea_XX	Monothalamea_XXX	Monothalamea_XXX_spSaccamATT1_ICE
345	ASV1519	I.B	-0.0835872	-0.0777738	-0.00118562	-0.05591	0.05778	0.0622005	0.0802655	Globothalamea	Rotaliida	Cibicididae	Heterolepa	Heterolepa_preacincta
346	ASV1412	I.B	-0.101346	-0.0929512	0.0251929	-0.101385	0.0842114	0.079112	0.105168	Monothalamea	CladeE	Psammophagidae	Vellaria	Vellaria_sp
347	ASV201	I.B	-0.0863628	-0.0792433	0.0207905	-0.085541	0.071401	0.0673218	0.0894196	Globothalamea	Rotaliida	Nonionidae	Nonionellina	Nonionellina_labradorica
348	ASV716	I.B	-0.0798652	-0.0728685	0.0273928	-0.0894079	0.0703701	0.0633903	0.0850991	Foraminifera_X
349	ASV1646	I.B	-0.0605011	-0.0540116	0.0442753	-0.0974079	0.0658125	0.0512859	0.0713995	Foraminifera_X
350	ASV718	I.B	-0.0606581	-0.0535016	0.0572496	-0.113884	0.0728188	0.0532039	0.075375	Globothalamea	Rotaliida	Nummulitidae	Operculina	Operculina_elegans
351	ASV1347	I.B	-0.000260156	-0.00564691	-0.106913	0.134702	-0.0566484	-0.0146458	-0.031261	Monothalamea	ENFOR7	ENFOR7_XX	ENFOR7_XXX	ENFOR7_XXX_spCrithionina
352	ASV58	I.B	0.00246094	-0.00302844	-0.105161	0.13436	-0.0576185	-0.0164328	-0.0333688	Monothalamea	CladeB	CladeB_XX	Bowseria	Bowseria_arctowskii
353	ASV648	I.B	0.00285524	-0.00300556	-0.11196	0.143208	-0.061508	-0.0176707	-0.035753	Globothalamea	Rotaliida	Glabratellidae	Glabratellina	Glabratellina_sp
354	ASV537	I.B	0.0108853	0.00497447	-0.101789	0.135892	-0.061713	-0.0222503	-0.0404998	Globothalamea	Textulariida	Textulariida_XXX	Cribrostomoides	Cribrostomoides_sp
355	ASV1018	I.B	-0.0142161	-0.0191979	-0.118301	0.139483	-0.052949	-0.00581369	-0.0211575	Globothalamea	Rotaliida	Cassidulinidae	Cassidulina	Cassidulina_carinata
356	ASV441	I.B	-0.0111645	-0.0160143	-0.111449	0.132934	-0.0514391	-0.00713942	-0.022081	Monothalamea	Monothalamea_X	Monothalamea_XX	Monothalamea_XXX	Monothalamea_XXX_spSaccam
357	ASV119	I.B	-0.019221	-0.0248467	-0.137992	0.160888	-0.0599186	-0.0048127	-0.0221344	Monothalamea	ENFOR6	ENFOR6_XX	ENFOR6_XXX	ENFOR6_XXX_spXeno
358	ASV892	I.B	-0.00648266	-0.0123149	-0.124373	0.152455	-0.0615808	-0.0124265	-0.0304057	Monothalamea	CladeI	CladeI_XX	CladeI_XXX	CladeI_XXX_spcrystallifera
359	ASV1925	I.B	-0.0347286	-0.039522	-0.143085	0.156663	-0.0517892	0.00605071	-0.00867942	Monothalamea	ENFOR2	ENFOR2_XX	ENFOR2_XXX	ENFOR2_XXX_spENV
360	ASV728	I.B	0.00111096	-0.00577476	-0.134658	0.170645	-0.0723541	-0.0195197	-0.0407607	Monothalamea	FreshwaterClade4	Group4	ENV	ENV_spcloneA4
361	ASV51	I.B	-0.000338297	-0.00705531	-0.133335	0.167981	-0.0706382	-0.0182548	-0.0389731	Monothalamea	CladeC	CladeC_XX	Cylindrogullmia	Cylindrogullmia_sp
362	ASV1681	I.B	0.0041172	-0.00316865	-0.138394	0.177424	-0.0764409	-0.0222814	-0.0447613	Monothalamea	CladeI	CladeI_XX	Astrammina	Astrammina_rara
363	ASV1049	I.B	-0.0115633	-0.0181501	-0.146361	0.176706	-0.0697185	-0.0116879	-0.0319867	Monothalamea	CladeC	Xenophyophorea	Aschemonella_like	Aschemonella_like_sp
364	ASV109	I.B	-0.0118449	-0.0183647	-0.145428	0.175335	-0.0690257	-0.0113483	-0.0314401	Globothalamea	Rotaliida	Stainforthiidae	Stainforthia	Stainforthia_sp
365	ASV1008	I.B	0.00518129	0.00098386	-0.0758251	0.0992182	-0.0439258	-0.0143905	-0.0273459	Monothalamea	Monothalamea_X	Monothalamea_XX	Monothalamea_XXX	Monothalamea_XXX_spSaccam
366	ASV893	I.B	0.0108997	0.00667973	-0.0683231	0.0936811	-0.043934	-0.0176158	-0.0306498	Monothalamea	CladeG	CladeG_XX	CladeG_XXX	CladeG_XXX_spelongateallog
367	ASV224	I.B	0.0250885	0.0205717	-0.0544736	0.0859534	-0.0464874	-0.0262799	-0.040252	Monothalamea	CladeC	Xenophyophorea	Aschemonella	Aschemonella_monile
368	ASV184	I.B	0.0332533	0.0288371	-0.0411354	0.0747333	-0.0451028	-0.0305202	-0.0441951	Globothalamea	Textulariida	Textulariida_XXX	Entzia	Entzia_sp
369	ASV703	I.B	0.0381982	0.0342937	-0.0241392	0.0566873	-0.0395239	-0.0318505	-0.0439547	Globothalamea	Rotaliida	Cassidulinidae	Globocassidulina	Globocassidulina_sp
370	ASV5	I.B	0.0552398	0.0496529	-0.0337334	0.080495	-0.0565324	-0.0458972	-0.0632182	Monothalamea	CladeY	CladeY_XX	CladeY_XXX	CladeY_XXX_spsaccam_ICEMON
371	ASV602	I.B	0.042708	0.0349793	-0.093517	0.14731	-0.0795533	-0.0448452	-0.0687527	Monothalamea	FreshwaterClade3	Group3	ENV	ENV_spLakeLeman
372	ASV747	I.B	0.0635522	0.0551024	-0.0788084	0.14307	-0.0863008	-0.0583557	-0.0845205	Globothalamea	Rotaliida	Epistominellidae	Epistominella	Epistominella_sp
373	ASV1266	I.B	-0.0879257	-0.0892696	-0.14879	0.127326	-0.0176479	0.0449496	0.0409445	Monothalamea	Monothalamea_X	Monothalamea_XX	Saccamminidae	Psammophaga_sp
374	ASV353	I.B	-0.0800041	-0.081619	-0.143141	0.125639	-0.0201805	0.0398234	0.0349697	Globothalamea	Rotaliida	Nummulitidae	Nummulites	Nummulites_venosus
375	ASV1268	I.B	-0.084701	-0.0858243	-0.139945	0.118382	-0.0151997	0.0437714	0.0404415	Monothalamea	CladeF	Notodendrodidae	Notodendrodes	Notodendrodes_hyalinosphaira
376	ASV294	I.B	-0.0983063	-0.100032	-0.17077	0.147927	-0.0220778	0.0496437	0.0444774	Globothalamea	Rotaliida	Murrayinellidae	Murrayinella	Murrayinella_globosa
377	ASV210	I.B	-0.102207	-0.103182	-0.161343	0.133355	-0.0143407	0.0538629	0.0510184	Globothalamea	Textulariida	Textulariida_XXX	Cribrostomoides	Cribrostomoides_sp
378	ASV1581	I.B	-0.0793053	-0.0796642	-0.117325	0.09355	-0.00694631	0.0428854	0.0419048	Monothalamea	CladeG	CladeG_XX	Tinogullmia	Tinogullmia_antarctica
379	ASV1322	I.B	-0.0673634	-0.0668799	-0.084065	0.0597915	0.00238806	0.0385919	0.0401905	Foraminifera_X
380	ASV89	I.B	-0.112403	-0.109928	-0.107285	0.0581535	0.0215186	0.068973	0.0767843	Monothalamea	ENFOR1	ENFOR1_XX	ENFOR1_XXX	ENFOR1_XXX_spXeno
381	ASV380	I.B	0.104242	0.0932353	-0.0728315	0.163474	-0.111558	-0.0878851	-0.122002	Foraminifera_X
382	ASV589	I.B	0.0965264	0.0866994	-0.0602204	0.142265	-0.0994624	-0.0803779	-0.110843	Foraminifera_X
383	ASV368	I.B	0.128796	0.11644	-0.0653976	0.170959	-0.124764	-0.105173	-0.143491	Monothalamea	CladeC	Gloiogullmiidae	Undet	Undet_allog1
384	ASV1862	I.B	0.142367	0.130169	-0.0434001	0.152527	-0.122554	-0.112245	-0.150096	Monothalamea	CladeF	Hemisphaeramminidae	Hemisphaerammina	Hemisphaerammina_sp
385	ASV832	I.B	0.121248	0.113424	0.0137561	0.0659159	-0.0774153	-0.0885548	-0.112882	Foraminifera_X
386	ASV931	I.B	0.133647	0.125722	0.029006	0.055192	-0.0779734	-0.0956889	-0.120345	Globothalamea	Textulariida	Textulariida_XXX	Reophax	Reophax_sp
387	ASV736	I.B	0.149158	0.139937	0.0249173	0.0710028	-0.0909856	-0.107829	-0.13651	Monothalamea	CladeC	Xenophyophorea	Aschemonella_like	Aschemonella_like_sp
388	ASV915	I.B	0.154802	0.146123	0.0434834	0.0514567	-0.0850612	-0.109464	-0.136481	Globothalamea	Rotaliida	Cibicididae	Cibicides	Cibicides_sp
389	ASV1880	I.B	0.116025	0.106169	-0.0336895	0.122186	-0.0989854	-0.0912434	-0.121829	Monothalamea	CladeJ	CladeJ_XX	Crithionina	Crithionina_sp
390	ASV513	I.B	0.120856	0.11091	-0.0287613	0.119286	-0.0997417	-0.0941639	-0.125036	Foraminifera_X
391	ASV744	I.B	0.129904	0.119873	-0.0178631	0.111751	-0.100271	-0.0994021	-0.13055	Monothalamea	Monothalamea_X	Monothalamea_XX	Leannia	Leannia_veloxifera
392	ASV1937	I.B	0.145264	0.134815	-0.004778	0.105792	-0.104049	-0.109046	-0.141507	Monothalamea	CladeF	Vanhoeffenellidae	Vanhoeffenella	Vanhoeffenella_sp
393	ASV535	I.B	0.143277	0.133505	0.00585377	0.0910143	-0.0970095	-0.106088	-0.136457	Monothalamea	ENFOR7	ENFOR7_XX	ENFOR7_XXX	ENFOR7_XXX_spLagena
394	ASV1208	I.B	0.114384	0.105593	-0.0148978	0.0973511	-0.0878497	-0.0874106	-0.114707	Globothalamea	Rotaliida	Stainforthiidae	Stainforthia	Stainforthia_sp
395	ASV472	I.B	0.130857	0.121674	0.000240821	0.0895657	-0.091314	-0.0976	-0.126133	Foraminifera_X
396	ASV222	I.B	0.125978	0.117213	0.00171186	0.0843592	-0.0871227	-0.0937557	-0.120994	Monothalamea	CladeC	CladeC_XX	Hippocrepina	Hippocrepina_indivisa
397	ASV107	I.B	0.124124	0.115458	0.00111263	0.0838418	-0.0861456	-0.0924554	-0.119382	Globothalamea	Textulariida	Textulariida_XXX	Trochammina	Trochammina_hadai
398	ASV448	I.B	0.124926	0.116232	0.00164948	0.0837156	-0.086421	-0.0929797	-0.119998	Monothalamea	CladeA	CladeA_XX	CladeA_XXX	CladeA_XXX_spPsammosphaera_like
399	ASV786	I.B	0.171465	0.159811	0.00780901	0.107906	-0.115667	-0.126847	-0.163066	Monothalamea	CladeG	CladeG_XX	Shepheardella	Shepheardella_sp
400	ASV9	I.B	0.188829	0.176458	0.0177503	0.10729	-0.122517	-0.138423	-0.176883	Monothalamea	CladeY	CladeY_XX	CladeY_XXX	CladeY_XXX_spXeno
401	ASV415	I.B	0.186485	0.17447	0.0215452	0.100892	-0.118862	-0.136147	-0.173503	Globothalamea	Robertinida	Robertinidae	Robertina	Robertina_sp
402	ASV181	I.B	0.163417	0.151668	-0.00527756	0.118889	-0.117	-0.122659	-0.159162	Globothalamea	Rotaliida	Elphidiidae	Elphidium	Elphidium_excavatum
403	ASV1168	I.B	0.16737	0.1556	-0.000198207	0.115196	-0.117063	-0.124904	-0.161477	Globothalamea	Textulariida	Textulariida_XXX	Textularia	Textularia_agglutinans
404	ASV71	I.B	0.173688	0.161319	-0.0032473	0.123382	-0.123098	-0.130041	-0.168469	Monothalamea	CladeY	CladeY_XX	CladeY_XXX	CladeY_XXX_spXeno
405	ASV419	I.B	0.168527	0.156229	-0.00902778	0.12713	-0.122565	-0.126993	-0.165196	Foraminifera_X
406	ASV803	I.B	0.16819	0.156014	-0.00708053	0.124442	-0.121294	-0.126471	-0.164296	Foraminifera_X
407	ASV192	I.B	0.234247	0.219428	0.0324522	0.119934	-0.14644	-0.170269	-0.216353	Monothalamea	ENFOR8	ENFOR8_XX	ENFOR8_XXX	ENFOR8_XXX_spEnvHabTH12
408	ASV785	I.B	0.208075	0.194662	0.023884	0.112769	-0.132706	-0.151931	-0.193636	Monothalamea	CladeM1	CladeM1_XX	CladeM1_XXX	Flexammina_islandica
409	ASV1964	I.B	0.215974	0.202362	0.0309291	0.109306	-0.134481	-0.156847	-0.199178	Monothalamea	Monothalamea_X	Monothalamea_XX	Monothalamea_XXX	Monothalamea_XXX_spEnvHabSip2
410	ASV507	I.B	0.206695	0.194704	0.0500917	0.0787587	-0.117811	-0.147264	-0.184581	Monothalamea	CladeC	CladeC_XX	Hippocrepina	Hippocrepina_crassa
411	ASV1491	I.B	0.208561	0.195617	0.0338492	0.100531	-0.127748	-0.15091	-0.191168	Monothalamea	CladeA	CladeA_XX	CladeA_XXX	CladeA_XXX_spPsammosphaera_like
412	ASV2113	I.B	0.20388	0.191513	0.0387371	0.0911502	-0.121879	-0.14674	-0.185213	Monothalamea	CladeM1	CladeM1_XX	CladeM1_XXX	CladeM1_XXX_spXeno
413	ASV1812	I.B	0.20472	0.194034	0.0731712	0.0482854	-0.104163	-0.142587	-0.175874	Foraminifera_X
414	ASV1219	I.B	0.203003	0.193573	0.0956245	0.0187793	-0.0910276	-0.138189	-0.1676	Foraminifera_X
415	ASV735	I.B	0.215706	0.205488	0.0977026	0.0248818	-0.0987998	-0.147379	-0.179239	Foraminifera_X
416	ASV597	I.B	0.19278	0.181661	0.0479968	0.071845	-0.109201	-0.137173	-0.171778	Monothalamea	CladeE	Psammophagidae	Vellaria	Vellaria_sp
417	ASV758	I.B	0.183146	0.172005	0.0341928	0.082643	-0.109806	-0.1319	-0.166555	Foraminifera_X
418	ASV749	I.B	0.182996	0.172037	0.0375692	0.078281	-0.107907	-0.13132	-0.165416	Monothalamea	ENFOR2	ENFOR2_XX	ENFOR2_XXX	ENFOR2_XXX_spEnvHabIC19
419	ASV455	I.B	0.185783	0.174646	0.0379354	0.0797325	-0.109659	-0.133348	-0.167995	Monothalamea	CladeG	CladeG_XX	Tinogullmia	Tinogullmia_sp
420	ASV998	I.B	0.175126	0.165538	0.0537514	0.0524603	-0.093805	-0.123202	-0.153056	Foraminifera_X
421	ASV1377	I.B	0.166432	0.156476	0.0344018	0.0709006	-0.098015	-0.119401	-0.150374	Foraminifera_X
422	ASV815	I.B	0.167341	0.157418	0.0363056	0.0691232	-0.0976383	-0.119815	-0.150689	Monothalamea	CladeM2	CladeM2_XX	CladeM2_XXX	Crithionina_sp
423	ASV311	I.B	0.177768	0.167189	0.0378315	0.0743593	-0.104114	-0.127383	-0.160296	Globothalamea	Textulariida	Textulariida_XXX	Trochammina	Trochammina_hadai
424	ASV105	I.B	0.176729	0.16628	0.0389445	0.0722419	-0.102796	-0.126454	-0.158966	Monothalamea	CladeA	CladeA_XX	CladeA_XXX	CladeA_XXX_spCylindrogullmia_like
425	ASV1650	I.B	-0.0215938	-0.0200995	-0.000455364	-0.0142556	0.0148475	0.0160481	0.0206917	Foraminifera_X
426	ASV312	I.B	-0.00955413	-0.00823395	0.0128343	-0.0227531	0.0134985	0.00890985	0.0129972	Monothalamea	Monothalamea_X	Monothalamea_XX	Monothalamea_XXX	Monothalamea_XXX_spENV
427	ASV1478	I.B	-0.0219819	-0.0197232	0.0141256	-0.0329173	0.0228693	0.0183616	0.0253637	Monothalamea	CladeI	CladeI_XX	Pelosinella	Pelosinella_fusiformis
428	ASV740	I.B	-0.0334722	-0.0289834	0.0422673	-0.0763118	0.0458575	0.0308407	0.0447399	Monothalamea	CladeBM	Micrometulidae	Micrometula	Micrometula_sp
429	ASV1564	I.B	0.0035532	0.00600416	0.0534194	-0.0649528	0.0259123	0.00476369	0.0123181	Globothalamea	Rotaliida	Epistominellidae	Epistominella	Epistominella_sp
430	ASV935	I.B	0.0225206	0.0243335	0.067161	-0.0692628	0.0199625	-0.00748063	-0.00192458	Foraminifera_X
431	ASV991	I.B	0.0121543	0.0110257	-0.00543077	0.0151987	-0.0113801	-0.00982225	-0.0133228	Foraminifera_X
432	ASV715	I.B	0.0243476	0.0218879	-0.0148138	0.0354103	-0.0248883	-0.0202222	-0.0278481	Monothalamea	CladeE	Psammophagidae	Vellaria	Vellaria_sp
433	ASV690	I.B	0.0318652	0.0296008	-0.000500215	0.0225153	-0.0225331	-0.0238443	-0.0308795	Foraminifera_X
434	ASV373	I.B	0.0505572	0.0473639	0.00710565	0.0257571	-0.031552	-0.0367349	-0.0466651	Monothalamea	CladeG	CladeG_XX	Nemogullmia	Nemogullmia_sp
435	ASV925	I.B	0.0473341	0.0449075	0.0177921	0.0100617	-0.0236193	-0.0328467	-0.0404068	Foraminifera_X
436	ASV528	I.B	0.0148464	0.014638	0.0165115	-0.0106345	-0.00159782	-0.00878519	-0.00945186	Tubothalamea	Miliolida	Miliamminidae	Miliammina	Miliammina_sp
437	ASV131	I.B	0.0536664	0.0516776	0.0352503	-0.00761443	-0.0187643	-0.0351481	-0.0413683	Monothalamea	CladeG	CladeG_XX	Shepheardella	Shepheardella_sp
438	ASV262	I.B	0.0601807	0.0583765	0.0479562	-0.01917	-0.0165627	-0.0382449	-0.0439061	Monothalamea	CladeTIN	CladeTIN_XX	CladeTIN_XXX	CladeTIN_XXX_spENV
439	ASV2385	I.B	0.0927324	0.0887277	0.0496733	0.0010194	-0.0383968	-0.0622936	-0.0747941	Globothalamea	Rotaliida	Glabratellidae	Glabratella	Glabratella_patelliformis
440	ASV384	I.B	0.0965914	0.0910518	0.0246767	0.0352049	-0.0543805	-0.0686424	-0.0858834	Foraminifera_X
441	ASV1125	I.B	0.0835559	0.0786308	0.0187135	0.0337756	-0.0484411	-0.0597442	-0.0750691	Monothalamea	CladeA	CladeA_XX	CladeA_XXX	CladeA_XXX_spENV
442	ASV152	I.B	0.0908012	0.0857368	0.026027	0.0295249	-0.0496166	-0.0641349	-0.0799012	Monothalamea	CladeTIN	CladeTIN_XX	CladeTIN_XXX	CladeTIN_XXX_spENV
443	ASV2233	I.B	0.0557054	0.0575707	0.11432	-0.105967	0.0218404	-0.0256944	-0.0200298	Monothalamea	ENFOR2	ENFOR2_XX	ENFOR2_XXX	ENFOR2_XXX_spEnvHabIC12
444	ASV921	I.B	0.0574291	0.0596444	0.123641	-0.116543	0.0255908	-0.0256866	-0.0189447	Monothalamea	CladeY	CladeY_XX	CladeY_XXX	CladeY_XXX_spSaccam_sp.B_ICE
445	ASV1028	I.B	0.1141	0.111626	0.109638	-0.0599568	-0.0214539	-0.069913	-0.0777279	Globothalamea	Rotaliida	Pulleniidae	Pullenia	Pullenia_subcarinata
446	ASV995	I.B	0.0757423	0.075441	0.0993124	-0.0732729	-0.000138423	-0.0427271	-0.0437775	Foraminifera_X
447	ASV228	I.B	0.0977413	0.0973998	0.129094	-0.0957362	0.000319173	-0.0550071	-0.0562164	Globothalamea	Rotaliida	Glabratellidae	Glabratella	Glabratella_sp
448	ASV319	I.B	0.129707	0.128316	0.152749	-0.103626	-0.00944429	-0.0755737	-0.0800735	Globothalamea	Rotaliida	Planorbulinidae	Planorbulinella	Planorbulinella_sp
449	ASV619	I.B	0.16044	0.157063	0.156187	-0.0868564	-0.0290928	-0.0980264	-0.1087	Monothalamea	Monothalamea_X	Monothalamea_XX	Monothalamea_XXX	Monothalamea_XXX_spEnvHabSip2
450	ASV557	I.B	0.164479	0.160994	0.159679	-0.088488	-0.0300589	-0.100555	-0.111566	Monothalamea	CladeC	CladeC_XX	Hippocrepina	Hippocrepina_indivisa
451	ASV452	I.B	0.157935	0.155246	0.16633	-0.101374	-0.0219506	-0.0947495	-0.103295	Globothalamea	Textulariida	Textulariida_XXX	Textularia	Textularia_agglutinans
452	ASV2076	I.B	0.163753	0.161192	0.176948	-0.110773	-0.0203723	-0.0976165	-0.105776	Foraminifera_X
453	ASV90	I.B	0.114607	0.115406	0.175112	-0.14221	0.0129953	-0.0612028	-0.0589183	Globothalamea	Rotaliida	Planorbulinidae	Planorbulinella	Planorbulinella_sp
454	ASV556	I.B	0.134917	0.135492	0.198896	-0.158266	0.0114449	-0.0730552	-0.0714963	Globothalamea	Rotaliida	Cassidulinidae	Cassidulina	Cassidulina_carinata
455	ASV175	I.B	0.100705	0.103631	0.197855	-0.180449	0.0347987	-0.0476737	-0.0388075	Monothalamea	CladeA	CladeA_XX	CladeA_XXX	CladeA_XXX_spNemogullmia_like
456	ASV495	I.B	0.0859542	0.0898564	0.196653	-0.189063	0.0444672	-0.0368352	-0.0249359	Globothalamea	Textulariida	Spiroplectamminacea	Spiroplectammina	Spiroplectammina_sp
457	ASV2404	I.B	0.0966054	0.100581	0.212902	-0.202248	0.0456617	-0.0425267	-0.030419	Foraminifera_X
458	ASV1041	I.B	0.134264	0.137134	0.243381	-0.214836	0.0355473	-0.0663933	-0.0577549	Foraminifera_X
459	ASV1419	I.B	0.117428	0.119622	0.206626	-0.18003	0.0277751	-0.0589335	-0.0523507	Foraminifera_X
460	ASV216	I.B	0.125574	0.127405	0.210757	-0.179647	0.0242785	-0.064438	-0.0589896	Monothalamea	CladeG	CladeG_XX	CladeG_XXX	CladeG_XXX_spelongateallog
461	ASV195	I.B	0.126871	0.128745	0.213391	-0.182079	0.0247721	-0.0650405	-0.0594646	Monothalamea	Monothalamea_X	Monothalamea_XX	Monothalamea_XXX	Monothalamea_XXX_spENV
462	ASV1002	I.B	0.0756705	0.0805991	0.202662	-0.203707	0.0548476	-0.0283283	-0.0132468	Monothalamea	CladeI	CladeI_XX	CladeI_XXX	CladeI_XXX_spcrystallifera
463	ASV273	I.B	0.0783312	0.0837412	0.215883	-0.218558	0.0600159	-0.0284784	-0.0119161	Monothalamea	FreshwaterClade4	Group4	ENV	ENV_spcloneA4
464	ASV110	I.B	0.0449951	0.0510457	0.182222	-0.198987	0.0654184	-0.00827829	0.0103133	Globothalamea	Rotaliida	Cibicididae	Cibicidoides	Cibicidoides_lobatulus
465	ASV1076	I.B	0.0450245	0.0511822	0.18438	-0.201689	0.0665448	-0.00800075	0.0109209	Globothalamea	Rotaliida	Epistominellidae	Epistominella	Epistominella_sp
466	ASV2253	I.B	0.0488967	0.0547869	0.184472	-0.199146	0.0638879	-0.010877	0.00721355	Foraminifera_X
467	ASV906	I.B	0.0505045	0.0562783	0.184404	-0.197957	0.0627286	-0.0120859	0.00564312	Foraminifera_X
468	ASV26	I.B	0.0631184	0.0664486	0.153601	-0.150432	0.0375402	-0.025773	-0.0156015	Monothalamea	Monothalamea_X	Monothalamea_XX	Monothalamea_XXX	Monothalamea_XXX_spSaccam_sp.C_ICE
469	ASV672	I.B	0.0651032	0.0689908	0.167385	-0.166459	0.0434802	-0.0253406	-0.013453	Monothalamea	CladeC	Xenophyophorea	Aschemonella	Aschemonella_monile
470	ASV1244	I.B	0.0637644	0.0674954	0.162426	-0.161122	0.04178	-0.0250299	-0.0136232	Foraminifera_X
471	ASV1216	I.B	0.0639669	0.0677559	0.163855	-0.162786	0.0423982	-0.0249826	-0.0133973	Monothalamea	FreshwaterClade4	Group4	ENV	ENV_spcloneA4
472	ASV1363	I.B	0.075632	0.0794216	0.18008	-0.175244	0.0428711	-0.031434	-0.0198654	Foraminifera_X
473	ASV534	I.B	0.0855386	0.0888843	0.185069	-0.174734	0.0386001	-0.038133	-0.0279494	Monothalamea	CladeB	CladeB_XX	Bowseria	Bowseria_arctowskii
474	ASV519	I.B	0.0793266	0.0824101	0.171249	-0.161565	0.0355949	-0.0354164	-0.0260316	Foraminifera_X
475	ASV1093	I.B	0.0898792	0.0925213	0.177184	-0.161806	0.031376	-0.0424659	-0.0344595	Monothalamea	CladeTIN	CladeTIN_XX	CladeTIN_XXX	Tinogullmia_sp
476	ASV46	I.B	0.0929349	0.0953632	0.177202	-0.159729	0.0292498	-0.0447435	-0.0374016	Foraminifera_X
477	ASV234	I.B	0.0475112	0.0526103	0.166897	-0.177925	0.0555142	-0.0122827	0.0033698	Globothalamea	Textulariida	Textulariida_XXX	Eggerella	Eggerella_sp
478	ASV1701	I.B	0.0505512	0.0556271	0.170663	-0.180588	0.0553916	-0.0140282	0.00154783	Globothalamea	Rotaliida	Elphidiidae	Elphidium	Elphidium_bartletti
479	ASV565	I.B	0.0421738	0.0470496	0.155062	-0.166659	0.0529528	-0.00994323	0.005029	Globothalamea	Rotaliida	Epistominellidae	Epistominella	Epistominella_sp
480	ASV328	I.B	0.049109	0.0536506	0.15809	-0.165717	0.0497163	-0.0146973	-0.000766956	Globothalamea	Rotaliida	Elphidiidae	Elphidium	Elphidium_bartletti
481	ASV1428	I.B	0.0484348	0.0532471	0.162508	-0.171754	0.0525358	-0.0135811	0.00118537	Foraminifera_X
482	ASV755	I.B	0.0557241	0.0607931	0.177717	-0.185935	0.0555265	-0.0169086	-0.00136196	Monothalamea	CladeM3	CladeM3_XX	CladeM3_XXX	CladeM3_XXX_spXeno
483	ASV389	I.B	0.0562929	0.0616036	0.183289	-0.192574	0.0580908	-0.0165596	-0.000268235	Monothalamea	CladeG	CladeG_XX	Shepheardella	Shepheardella_sp
484	ASV1890	I.B	0.0606403	0.0656001	0.182391	-0.188455	0.0545755	-0.0199279	-0.00472576	Foraminifera_X
485	ASV137	I.B	0.0628644	0.0678481	0.185954	-0.191423	0.0549153	-0.0210927	-0.0058206	Monothalamea	CladeO	CladeO_XX	CladeO_XXX	Ovammina_opaca
486	ASV1265	I.B	0.0655176	0.0697882	0.175536	-0.176458	0.0475236	-0.0245183	-0.01145	Monothalamea	CladeC	Xenophyophorea	Psammina	Psammina_sp3
487	ASV667	I.B	0.0645487	0.0691524	0.18078	-0.183739	0.050988	-0.0230675	-0.00896999	Monothalamea	CladeG	CladeG_XX	Shepheardella	Shepheardella_sp
488	ASV98	I.B	0.0653833	0.0698342	0.178917	-0.180816	0.0494147	-0.0239488	-0.0103239	Monothalamea	CladeY	CladeY_XX	CladeY_XXX	CladeY_XXX_spSaccam_sp.B_ICE
489	ASV481	I.B	0.0649883	0.0694908	0.179387	-0.18168	0.0499404	-0.0235889	-0.00980455	Globothalamea	Rotaliida	Elphidiidae	Elphidium	Elphidium_bartletti
490	ASV615	I.B	0.065934	0.070405	0.18008	-0.181904	0.0496479	-0.0241983	-0.0105123	Foraminifera_X
491	ASV2903	I.B	0.0660575	0.0705165	0.180014	-0.181736	0.0495266	-0.0242996	-0.0106508	Monothalamea	CladeD	CladeD_XX	CladeD_XXX	CladeD_XXX_spENV
492	ASV2902	I.B	0.0660575	0.0705165	0.180014	-0.181736	0.0495266	-0.0242996	-0.0106508	Monothalamea	FreshwaterClade1	Group1	ENV	ENV_spEnvCha2A1
493	ASV2254	I.B	0.0660575	0.0705165	0.180014	-0.181736	0.0495266	-0.0242996	-0.0106508	Globothalamea	Rotaliida	Murrayinellidae	Murrayinella	Murrayinella_globosa
494	ASV1808	I.B	0.0660575	0.0705165	0.180014	-0.181736	0.0495266	-0.0242996	-0.0106508	Foraminifera_X
495	ASV1763	I.B	0.0660575	0.0705165	0.180014	-0.181736	0.0495266	-0.0242996	-0.0106508	Monothalamea	CladeF	Hemisphaeramminidae	Hemisphaerammina	Hemisphaerammina_sp
496	ASV1717	I.B	0.0660575	0.0705165	0.180014	-0.181736	0.0495266	-0.0242996	-0.0106508	Foraminifera_X
497	ASV1620	I.B	0.0660575	0.0705165	0.180014	-0.181736	0.0495266	-0.0242996	-0.0106508	Globothalamea	Textulariida	Textulariida_XXX	Reophax	Reophax_sp
498	ASV1538	I.B	0.0660575	0.0705165	0.180014	-0.181736	0.0495266	-0.0242996	-0.0106508	Monothalamea	CladeF	Hemisphaeramminidae	Hemisphaerammina	Hemisphaerammina_sp
499	ASV1537	I.B	0.0660575	0.0705165	0.180014	-0.181736	0.0495266	-0.0242996	-0.0106508	Monothalamea	CladeD	CladeD_XX	Tinogullmia	Tinogullmia_sp
500	ASV1536	I.B	0.0660575	0.0705165	0.180014	-0.181736	0.0495266	-0.0242996	-0.0106508	Foraminifera_X
501	ASV1425	I.B	0.0660575	0.0705165	0.180014	-0.181736	0.0495266	-0.0242996	-0.0106508	Monothalamea	CladeF	Hemisphaeramminidae	Hemisphaerammina	Hemisphaerammina_sp
502	ASV1424	I.B	0.0660575	0.0705165	0.180014	-0.181736	0.0495266	-0.0242996	-0.0106508	Monothalamea	ENFOR2	ENFOR2_XX	ENFOR2_XXX	Crithionina_sp
503	ASV1287	I.B	0.0660575	0.0705165	0.180014	-0.181736	0.0495266	-0.0242996	-0.0106508	Monothalamea	Monothalamea_X	Monothalamea_XX	Monothalamea_XXX	Monothalamea_XXX_spallog
504	ASV1167	I.B	0.0660575	0.0705165	0.180014	-0.181736	0.0495266	-0.0242996	-0.0106508	Monothalamea	CladeE	Psammophagidae	Psammophaga	Psammophaga_crystallifera
505	ASV1149	I.B	0.0660575	0.0705165	0.180014	-0.181736	0.0495266	-0.0242996	-0.0106508	Foraminifera_X
506	ASV1047	I.B	0.0660575	0.0705165	0.180014	-0.181736	0.0495266	-0.0242996	-0.0106508	Foraminifera_X
507	ASV588	I.B	0.0660575	0.0705165	0.180014	-0.181736	0.0495266	-0.0242996	-0.0106508	Globothalamea	Textulariida	Textulariida_XXX	Eggerella	Eggerella_sp
508	ASV482	I.B	0.0660575	0.0705165	0.180014	-0.181736	0.0495266	-0.0242996	-0.0106508	Globothalamea	Rotaliida	Bolivinitidae	Bolivina	Bolivina_cacozela
509	ASV112	II	-0.0360514	-0.00229025	0.617699	-0.804039	0.353533	0.112637	0.216831	Monothalamea	CladeE	Psammophagidae	Psammophaga	Psammophaga_sp.
510	ASV282	II	0.0234916	0.0507544	0.571919	-0.705391	0.28759	0.0618567	0.145912	Foraminifera_X
511	ASV484	II	0.0717196	0.0993809	0.646832	-0.766778	0.293709	0.0362715	0.121479	Monothalamea	CladeY	CladeY_XX	CladeY_XXX	CladeY_XXX_Cylindrogullmia
512	ASV879	II	0.394716	0.402535	0.703275	-0.61616	0.0980036	-0.196884	-0.173395	Monothalamea	CladeTIN	CladeTIN_XX	CladeTIN_XXX	Tinogullmia_sp
513	ASV1883	II	0.406176	0.412725	0.69407	-0.596676	0.085102	-0.206713	-0.187161	Globothalamea	Rotaliida	Rosalinidae	Rosalina	Rosalina_vilardeboana
514	ASV300	II	0.428416	0.43426	0.711048	-0.602821	0.0785856	-0.220949	-0.203607	Globothalamea	Rotaliida	Cassidulinidae	Cassidulina	Cassidulina_sp
515	ASV147	II	0.490067	0.496739	0.813126	-0.689261	0.0897644	-0.252779	-0.232978	Monothalamea	CladeE	Psammophagidae	Psammophaga	Psammophaga_sp.
516	ASV1282	II	0.416534	0.425544	0.757157	-0.669152	0.111398	-0.205684	-0.178557	Monothalamea	CladeE	Psammophagidae	Psammophaga	Psammophaga_sp
517	ASV505	II	0.404006	0.414322	0.765582	-0.688385	0.124631	-0.195168	-0.163991	Foraminifera_X
518	ASV917	II	0.41107	0.421159	0.770911	-0.690257	0.122528	-0.199698	-0.169233	Foraminifera_X
519	ASV447	II	0.357626	0.366135	0.665379	-0.593823	0.103778	-0.174471	-0.148794	Monothalamea	Monothalamea_X	Monothalamea_XX	Monothalamea_XXX	Monothalamea_XXX_spSaccam
520	ASV338	II	0.311124	0.322433	0.656123	-0.614083	0.131353	-0.14106	-0.106673	Monothalamea	CladeE	CladeE_XX	CladeE_XXX	CladeE_XXX_spEnvHabMcM2
521	ASV407	II	0.323379	0.334489	0.66924	-0.622215	0.129762	-0.148383	-0.114626	Foraminifera_X
522	ASV359	II	0.331796	0.341913	0.66128	-0.606391	0.119649	-0.155768	-0.125091	Monothalamea	Monothalamea_X	Monothalamea_XX	Saccamminidae	Psammophaga_sp
523	ASV1595	II	0.333811	0.343776	0.66108	-0.604755	0.118134	-0.157299	-0.127093	Monothalamea	ENFOR2	ENFOR2_XX	ENFOR2_XXX	ENFOR2_XXX_spENV
524	ASV135	II	0.319043	0.332339	0.706442	-0.672125	0.152566	-0.139984	-0.0994801	Globothalamea	Rotaliida	Nummulitidae	Operculina	Operculina_elegans
525	ASV424	II	0.33328	0.346041	0.715648	-0.673962	0.147512	-0.149329	-0.110497	Foraminifera_X
526	ASV248	II	0.356884	0.368541	0.726615	-0.671587	0.136847	-0.165418	-0.13003	Foraminifera_X
527	ASV79	II	0.34918	0.362404	0.746902	-0.702472	0.153014	-0.156854	-0.11662	Globothalamea	Rotaliida	Virgulinellidae	Virgulinella	Virgulinella_fragilis
528	ASV982	II	0.263574	0.279912	0.689512	-0.688862	0.182329	-0.100948	-0.0509731	Foraminifera_X
529	ASV1073	II	0.289147	0.30489	0.713294	-0.701301	0.1771	-0.116727	-0.0686273	Foraminifera_X
530	ASV694	II	0.302677	0.317358	0.711072	-0.689205	0.166464	-0.127131	-0.0823319	Foraminifera_X
531	ASV2067	II	0.293038	0.309514	0.733178	-0.723714	0.18495	-0.116871	-0.0665201	Foraminifera_X
532	ASV1547	II	0.29338	0.309892	0.734388	-0.725006	0.185354	-0.116958	-0.0664928	Foraminifera_X
533	ASV912	II	0.316172	0.332819	0.768737	-0.752688	0.187686	-0.129195	-0.0783498	Monothalamea	Monothalamea_X	Monothalamea_XX	Leannia	Leannia_veloxifera
534	ASV2265	II	0.301446	0.318399	0.754301	-0.744588	0.190302	-0.120213	-0.0684033	Foraminifera_X
535	ASV1013	II	0.300636	0.317994	0.7612	-0.753848	0.194536	-0.11865	-0.065588	Monothalamea	ENFOR2	ENFOR2_XX	ENFOR2_XXX	ENFOR2_XXX_spSILVERSACGR
536	ASV19	II	0.175409	0.199562	0.721555	-0.789835	0.26097	-0.0307204	0.0435005	Monothalamea	CladeE	Psammophagidae	Psammophaga	Psammophaga_SVA
537	ASV428	II	0.213205	0.23801	0.786975	-0.846412	0.269333	-0.0498396	0.026331	Monothalamea	CladeO	CladeO_XX	CladeO_XXX	Cedhagenia_saltatus
538	ASV391	II	0.223034	0.242745	0.699876	-0.729778	0.216167	-0.0692629	-0.00882059	Monothalamea	CladeE	Psammophagidae	Psammophaga	Psammophaga_sp
539	ASV1234	II	0.214874	0.23583	0.71317	-0.752154	0.228935	-0.0613295	0.00296743	Foraminifera_X
540	ASV1824	II	0.265876	0.284854	0.744935	-0.757202	0.210181	-0.094973	-0.0368579	Foraminifera_X
541	ASV729	II	0.244794	0.263241	0.705127	-0.721459	0.203753	-0.0847692	-0.0282588	Globothalamea	Rotaliida	Cassidulinidae	Cassidulina	Cassidulina_sp
542	ASV675	II	0.26305	0.280806	0.716822	-0.723675	0.197211	-0.0967672	-0.0424192	Monothalamea	CladeF	CladeF_XX	CladeF_XXX	CladeF_XXX_spundetOksana
543	ASV569	II	0.21847	0.236605	0.662357	-0.685579	0.199413	-0.0710654	-0.0154773	Monothalamea	CladeG	CladeG_XX	CladeG_XXX	CladeG_XXX_spkomoki
544	ASV1665	II	0.236542	0.254348	0.680968	-0.696647	0.196677	-0.0819659	-0.0274214	Monothalamea	ENFOR7	ENFOR7_XX	ENFOR7_XXX	ENFOR7_XXX_spENV
545	ASV299	II	0.183172	0.203164	0.650042	-0.694285	0.217533	-0.0464381	0.0149364	Globothalamea	Rotaliida	Glabratellidae	Glabratella	Glabratella_sp
546	ASV153	II	0.187047	0.206184	0.638497	-0.677058	0.208688	-0.0509324	0.00779567	Foraminifera_X
547	ASV68	II	0.196715	0.215802	0.650951	-0.686131	0.208552	-0.0564169	0.00214252	Foraminifera_X
548	ASV121	II	0.195258	0.214512	0.652254	-0.688775	0.210263	-0.0551487	0.00393202	Foraminifera_X
549	ASV818	II	0.356763	0.372507	0.807297	-0.773457	0.179818	-0.154129	-0.106132	Monothalamea	CladeC	Xenophyophorea	Aschemonella	Aschemonella_monile
550	ASV25	II	0.379904	0.39458	0.818335	-0.77149	0.169515	-0.169862	-0.125197	Monothalamea	CladeE	Psammophagidae	Psammophaga	Psammophaga_sp.
551	ASV571	II	0.373992	0.389946	0.835379	-0.797053	0.182705	-0.163086	-0.114472	Globothalamea	Rotaliida	Virgulinellidae	Virgulinella	Virgulinella_fragilis
552	ASV189	II	0.370482	0.387389	0.84937	-0.817114	0.192595	-0.158524	-0.106963	Monothalamea	ENFOR6	ENFOR6_XX	ENFOR6_XXX	Nemogullmia_longevariabilis
553	ASV53	II	0.39431	0.407025	0.799549	-0.737896	0.149462	-0.183219	-0.144628	Monothalamea	CladeE	Psammophagidae	Psammophaga	Psammophaga_sp.
554	ASV42	II	0.396011	0.408596	0.799358	-0.736487	0.148172	-0.184514	-0.146325	Monothalamea	CladeE	Psammophagidae	Psammophaga	Psammophaga_sp.
555	ASV34	II	0.405604	0.419246	0.833578	-0.77307	0.159658	-0.186922	-0.145491	Monothalamea	CladeE	Psammophagidae	Psammophaga	Psammophaga_sp.
556	ASV4	II	0.404675	0.417791	0.821897	-0.758972	0.154098	-0.187849	-0.148037	Monothalamea	CladeBM	Micrometulidae	Micrometula	Micrometula_sp
557	ASV64	II	0.408914	0.421841	0.824037	-0.758759	0.152273	-0.190716	-0.151496	Monothalamea	CladeE	Psammophagidae	Psammophaga	Psammophaga_sp.
558	ASV352	II	0.33189	0.351127	0.841808	-0.834078	0.215543	-0.130781	-0.0719724	Monothalamea	CladeG	CladeG_XX	CladeG_XXX	CladeG_XXX_spsquatAmmodiscus
559	ASV861	II	0.317894	0.338378	0.847018	-0.850263	0.228094	-0.119615	-0.0569379	Monothalamea	FreshwaterClade1	Group1	ENV	ENV_spEnvCha2A1
560	ASV808	II	0.32175	0.342195	0.851596	-0.85339	0.227832	-0.121857	-0.0593081	Globothalamea	Rotaliida	Nonionidae	Nonionellina	Nonionellina_labradorica
561	ASV621	II	0.335702	0.352785	0.804509	-0.784404	0.193053	-0.138802	-0.086642	Globothalamea	Textulariida	Textulariida_XXX	Reophax	Reophax_subfusiformis
562	ASV420	II	0.308448	0.326236	0.780548	-0.772893	0.199361	-0.121794	-0.0674201	Monothalamea	CladeE	Psammophagidae	Psammophaga	Psammophaga_sp
563	ASV2084	II	0.30396	0.32242	0.787619	-0.784896	0.206257	-0.117463	-0.061007	Foraminifera_X
564	ASV1825	II	0.281185	0.300622	0.775275	-0.784963	0.21561	-0.102184	-0.0426808	Foraminifera_X
565	ASV2366	II	0.28401	0.30352	0.78065	-0.789805	0.216493	-0.103546	-0.0438208	Monothalamea	Monothalamea_X	Monothalamea_XX	Saccamminidae	Psammophaga_sp
566	ASV1304	II	0.287022	0.306603	0.786239	-0.794787	0.217359	-0.105017	-0.0450785	Monothalamea	CladeD	CladeD_XX	Hippocrepinella	Hippocrepinella_hirudinea
567	ASV1690	II	0.292446	0.311854	0.790362	-0.796264	0.21576	-0.108492	-0.0490944	Monothalamea	CladeM1	CladeM1_XX	CladeM1_XXX	CladeM1_XXX_spXeno
568	ASV1882	II	0.30925	0.328059	0.801869	-0.799241	0.210135	-0.119432	-0.0619089	Foraminifera_X
569	ASV2044	II	0.30952	0.328439	0.804431	-0.802287	0.211308	-0.119278	-0.0614142	Monothalamea	Monothalamea_X	Monothalamea_XX	Monothalamea_XXX	Monothalamea_XXX_spSaccam4
570	ASV853	II	0.301167	0.320684	0.804643	-0.808291	0.217257	-0.113016	-0.0532957	Foraminifera_X
571	ASV637	II	0.299626	0.319555	0.810655	-0.816934	0.22153	-0.111032	-0.0500376	Foraminifera_X
572	ASV1354	II	0.301847	0.321589	0.810033	-0.814624	0.219647	-0.112776	-0.0523633	Foraminifera_X
573	ASV976	II	0.309444	0.328754	0.812041	-0.81194	0.215406	-0.118165	-0.0590981	Globothalamea	Textulariida	Textulariida_XXX	Textularia	Textularia_sp
574	ASV543	II	0.309077	0.328718	0.8181	-0.819835	0.218883	-0.11705	-0.0569582	Monothalamea	CladeG	CladeG_XX	CladeG_XXX	CladeG_XXX_spEnvHabMcM5
575	ASV2595	II	0.306914	0.326523	0.814449	-0.816715	0.218453	-0.115943	-0.0559485	Monothalamea	CladeF	Hemisphaeramminidae	Hemisphaerammina	Hemisphaerammina_sp
576	ASV948	II	0.307284	0.32687	0.814519	-0.816549	0.218232	-0.116209	-0.0562842	Monothalamea	CladeC	Xenophyophorea	Aschemonella	Aschemonella_monile
577	ASV476	II	0.645945	0.640977	0.799539	-0.565066	-0.0263844	-0.370966	-0.387318	Foraminifera_X
578	ASV158	II	0.555589	0.549004	0.641961	-0.428323	-0.0470055	-0.325423	-0.34662	Monothalamea	CladeC	Xenophyophorea	Aschemonella_like	Aschemonella_like_sp
579	ASV162	II	0.430676	0.43013	0.587791	-0.44577	0.0114886	-0.239744	-0.242115	Globothalamea	Rotaliida	Cassidulinidae	Cassidulina	Cassidulina_sp
580	ASV1080	II	0.475684	0.472458	0.597348	-0.426917	-0.0148822	-0.271998	-0.282705	Foraminifera_X
581	ASV400	II	0.472895	0.47566	0.711961	-0.573426	0.0479894	-0.254009	-0.246235	Monothalamea	CladeTIN	CladeTIN_XX	CladeTIN_XXX	CladeTIN_XXX_spENV
582	ASV1184	II	0.441011	0.443131	0.6549	-0.523336	0.0399388	-0.23814	-0.232302	Foraminifera_X
583	ASV479	II	0.447106	0.448842	0.655766	-0.520242	0.0361397	-0.242568	-0.237926	Monothalamea	CladeM2	CladeM2_XX	CladeM2_XXX	Crithionina_sp
584	ASV1503	II	0.197187	0.194303	0.217024	-0.13837	-0.0224332	-0.116999	-0.126209	Foraminifera_X
585	ASV555	II	0.237957	0.233931	0.251086	-0.153342	-0.0328176	-0.142691	-0.15549	Monothalamea	CladeTIN	CladeTIN_XX	CladeTIN_XXX	Tinogullmia_sp
586	ASV1068	II	0.235835	0.232936	0.270449	-0.179228	-0.021042	-0.138419	-0.147736	Foraminifera_X
587	ASV32	II	0.205145	0.205669	0.29549	-0.231897	0.0137149	-0.112046	-0.110757	Monothalamea	CladeA	CladeA_XX	CladeA_XXX	CladeA_XXX_spPsammosphaera_like
588	ASV176	II	0.192228	0.194361	0.309383	-0.258296	0.0301263	-0.100479	-0.0942039	Monothalamea	Monothalamea_X	Monothalamea_XX	Monothalamea_XXX	Monothalamea_XXX_spSaccamATT1_ICE
589	ASV92	II	0.279146	0.278045	0.3662	-0.270282	-0.000410347	-0.157443	-0.161285	Globothalamea	Textulariida	Reophacidae	Reophax	Reophax_sp
590	ASV45	II	0.255388	0.254433	0.336079	-0.248598	0.000180717	-0.143898	-0.14725	Monothalamea	ENFOR2	ENFOR2_XX	ENFOR2_XXX	ENFOR2_XXX_spEnvHabIC19
591	ASV129	II	0.272176	0.269917	0.333599	-0.23394	-0.0128692	-0.156769	-0.164172	Globothalamea	Rotaliida	Bolivinitidae	Bolivina	Bolivina_subaenariensis
592	ASV607	II	0.343297	0.344942	0.509679	-0.407235	0.0310277	-0.185392	-0.180866	Monothalamea	Monothalamea_X	Monothalamea_XX	Monothalamea_XXX	Monothalamea_XXX_spENV
593	ASV290	II	0.367648	0.365602	0.470523	-0.341113	-0.00680194	-0.208995	-0.215892	Monothalamea	CladeG	CladeG_XX	Shepheardella	Shepheardella_sp
594	ASV2495	II	0.350302	0.349953	0.479978	-0.364954	0.0103452	-0.194741	-0.196376	Monothalamea	CladeF	Notodendrodidae	Notodendrodes	Notodendrodes_antarctikos
595	ASV950	II	0.260305	0.261281	0.381103	-0.302022	0.0206771	-0.141317	-0.138722	Monothalamea	CladeB	CladeB_XX	Bowseria	Bowseria_arctowskii
596	ASV220	II	0.30123	0.302896	0.451638	-0.362902	0.0295722	-0.162061	-0.157402	Monothalamea	CladeG	CladeG_XX	Tinogullmia	Tinogullmia_sp
597	ASV241	II	0.271289	0.273232	0.415494	-0.337866	0.0312824	-0.144739	-0.139179	Monothalamea	Monothalamea_X	Monothalamea_XX	Monothalamea_XXX	Monothalamea_XXX_spSaccamATT1_ICE
598	ASV23	II	0.272036	0.274649	0.429789	-0.355388	0.0383593	-0.143312	-0.135685	Globothalamea	Rotaliida	Cibicididae	Cibicidoides	Cibicidoides_fletcheri
599	ASV2228	II	0.36095	0.357838	0.440131	-0.30737	-0.0182764	-0.208216	-0.21839	Foraminifera_X
600	ASV666	II	0.386402	0.382171	0.453369	-0.306592	-0.0290254	-0.225369	-0.239035	Monothalamea	ENFOR7	ENFOR7_XX	ENFOR7_XXX	ENFOR7_XXX_spENV
601	ASV778	II	0.374966	0.370599	0.434788	-0.291004	-0.0309106	-0.219415	-0.233482	Foraminifera_X
602	ASV1320	II	0.377898	0.373736	0.442899	-0.299222	-0.0286486	-0.220477	-0.23392	Foraminifera_X
603	ASV662	II	0.336756	0.3311	0.356176	-0.218069	-0.0459966	-0.201818	-0.219801	Monothalamea	CladeC	Gloiogullmiidae	Gloiogullmia	Gloiogullmia_sp
604	ASV2600	II	0.356757	0.350121	0.364594	-0.214953	-0.0554985	-0.215573	-0.23661	Globothalamea	Rotaliida	Rosalinidae	Rosalina	Rosalina_sp
605	ASV388	II	0.302844	0.299712	0.358974	-0.24489	-0.0208115	-0.176128	-0.18627	Monothalamea	ENFOR1	ENFOR1_XX	ENFOR1_XXX	ENFOR1_XXX_spXeno
606	ASV548	II	0.311517	0.308536	0.374006	-0.257897	-0.0188819	-0.180512	-0.190204	Foraminifera_X
607	ASV836	II	0.316223	0.314067	0.396865	-0.283504	-0.0100197	-0.180851	-0.188006	Foraminifera_X
608	ASV845	II	0.341343	0.337997	0.408238	-0.2806	-0.0215284	-0.198015	-0.208881	Monothalamea	CladeTIN	CladeTIN_XX	CladeTIN_XXX	Tinogullmia_sp
609	ASV2396	II	0.0669982	0.0768938	0.288859	-0.318407	0.106726	-0.00989347	0.020523	Monothalamea	CladeI	CladeI_XX	Armorella	Armorella_sphaerica
610	ASV1159	II	0.0759313	0.0878957	0.342195	-0.37956	0.128834	-0.00915542	0.0276278	Monothalamea	CladeE	Psammophagidae	Vellaria	Vellaria_sp
611	ASV898	II	0.109135	0.119317	0.353091	-0.370503	0.111424	-0.0324166	-0.00118365	Monothalamea	ENFOR2	ENFOR2_XX	ENFOR2_XXX	ENFOR2_XXX_spSILVERSACGR
612	ASV551	II	0.188218	0.192892	0.35405	-0.3174	0.0566705	-0.0912881	-0.0771722	Monothalamea	CladeB	CladeB_XX	CladeB_XXX	CladeB_XXX_spallog
613	ASV1667	II	0.125553	0.132885	0.31952	-0.316875	0.0821064	-0.049326	-0.0269127	Foraminifera_X
614	ASV1339	II	0.113347	0.121819	0.325121	-0.332323	0.0936128	-0.0394416	-0.0134899	Monothalamea	ENFOR5	ENFOR5_XX	ENFOR5_XXX	ENFOR5_XXX_spKomoki
615	ASV367	II	0.133059	0.141608	0.354033	-0.355261	0.0952067	-0.0501356	-0.0239792	Monothalamea	CladeC	CladeC_XX	Hippocrepina	Hippocrepina_crassa
616	ASV1518	II	0.147721	0.156099	0.371032	-0.366636	0.0939967	-0.0587156	-0.0331096	Monothalamea	CladeM3	CladeM3_XX	CladeM3_XXX	CladeM3_XXX_spXeno
617	ASV466	II	0.0467664	0.0609562	0.345678	-0.403984	0.151066	0.0130883	0.0567823	Monothalamea	CladeE	Psammophagidae	Psammophaga	Psammophaga_crystallifera
618	ASV2717	II	0.0402253	0.0552006	0.352126	-0.416611	0.159065	0.0188637	0.0649914	Globothalamea	Textulariida	Textulariida_XXX	Haplophragmoides	Haplophragmoides_sp
619	ASV199	II	0.0163044	0.0332171	0.3572	-0.439441	0.178478	0.0374155	0.0895572	Globothalamea	Textulariida	Textulariida_XXX	Cribrostomoides	Cribrostomoides_sp
620	ASV532	II	0.0453421	0.0617971	0.388505	-0.458992	0.174827	0.0200955	0.0707789	Monothalamea	ENFOR6	ENFOR6_XX	ENFOR6_XXX	ENFOR6_XXX_spsaccam3
621	ASV52	II	0.0508899	0.0671966	0.393282	-0.461209	0.173489	0.0166193	0.0668364	Globothalamea	Textulariida	Spiroplectamminacea	Spiroplectammina	Spiroplectammina_sp
622	ASV1584	II	0.120003	0.133123	0.426303	-0.455402	0.142746	-0.0303632	0.00991347	Foraminifera_X
623	ASV56	II	0.145795	0.157091	0.42608	-0.437407	0.124603	-0.0496381	-0.0150275	Monothalamea	CladeE	Psammophagidae	Psammophaga	Psammophaga_sp
624	ASV1504	II	0.154069	0.166069	0.451502	-0.463797	0.132335	-0.0522825	-0.0155141	Monothalamea	Monothalamea_X	Monothalamea_XX	Monothalamea_XXX	Monothalamea_XXX_spEnvHabSip1
625	ASV1012	II	0.169239	0.180297	0.453942	-0.456457	0.123031	-0.0632623	-0.0294254	Foraminifera_X
626	ASV647	II	0.14035	0.154309	0.471177	-0.49804	0.15238	-0.0393159	0.00351591	Monothalamea	CladeG	CladeG_XX	Nemogullmia	Nemogullmia_sp
627	ASV1220	II	0.134351	0.149377	0.483936	-0.518257	0.163354	-0.033069	0.0130622	Monothalamea	ENFOR3	ENFOR3_XX	ENFOR3_XXX	ENFOR3_XXX_spXeno
628	ASV1939	II	0.165601	0.177914	0.473725	-0.483914	0.136089	-0.0578018	-0.0200857	Foraminifera_X
629	ASV488	II	0.170902	0.183936	0.495355	-0.50756	0.143882	-0.0587548	-0.0188232	Monothalamea	CladeM2	CladeM2_XX	CladeM2_XXX	Crithionina_sp
630	ASV2782	II	0.202678	0.209444	0.415538	-0.385042	0.0792506	-0.0935421	-0.0729947	Foraminifera_X
631	ASV246	II	0.23073	0.236549	0.435798	-0.391336	0.0704172	-0.11166	-0.0940777	Monothalamea	CladeG	CladeG_XX	Shepheardella	Shepheardella_sp
632	ASV1358	II	0.25452	0.259141	0.445172	-0.386824	0.0587759	-0.128108	-0.114258	Monothalamea	CladeM2	CladeM2_XX	CladeM2_XXX	Crithionina_sp
633	ASV85	II	0.212524	0.221182	0.466645	-0.442755	0.0995362	-0.0937943	-0.0674271	Monothalamea	CladeA	CladeA_XX	CladeA_XXX	CladeA_XXX_spallog
634	ASV1113	II	0.222236	0.231613	0.494371	-0.471065	0.107488	-0.0971919	-0.0686214	Monothalamea	Monothalamea_X	Monothalamea_XX	Saccamminidae	Saccamminidae_sp.
635	ASV757	II	0.23018	0.239837	0.510927	-0.486495	0.110736	-0.100821	-0.071404	Monothalamea	CladeG	CladeG_XX	CladeG_XXX	CladeG_XXX_spEnvHabMcM5
636	ASV584	II	0.294871	0.302726	0.565208	-0.510548	0.0943845	-0.141553	-0.117795	Monothalamea	CladeTIN	CladeTIN_XX	CladeTIN_XXX	Tinogullmia_sp
637	ASV965	II	0.313477	0.320527	0.575151	-0.510314	0.0866682	-0.154055	-0.132808	Monothalamea	CladeTIN	CladeTIN_XX	CladeTIN_XXX	Tinogullmia_sp
638	ASV307	II	0.331091	0.338597	0.608668	-0.540502	0.0921758	-0.162545	-0.139917	Foraminifera_X
639	ASV919	II	0.354871	0.361036	0.615186	-0.532392	0.0790228	-0.179383	-0.160931	Monothalamea	Monothalamea_X	Monothalamea_XX	Monothalamea_XXX	Monothalamea_XXX_spSaccamATT2_ICE
640	ASV1	II	0.378941	0.381986	0.586924	-0.480207	0.0471803	-0.201264	-0.192475	Globothalamea	Rotaliida	Stainforthiidae	Stainforthia	Stainforthia_sp
641	ASV117	II	0.332139	0.336043	0.53887	-0.451725	0.0543416	-0.173015	-0.161501	Monothalamea	ENFOR1	ENFOR1_XX	ENFOR1_XXX	ENFOR1_XXX_spXeno
642	ASV274	II	0.286916	0.292281	0.504912	-0.439942	0.0678924	-0.143987	-0.127895	Globothalamea	Rotaliida	Cassidulinidae	Ehrenbergina	Ehrenbergina_glabra
643	ASV922	II	0.291607	0.297492	0.521706	-0.457907	0.0735413	-0.145156	-0.12747	Globothalamea	Rotaliida	Rosalinidae	Rosalina	Rosalina_sp
644	ASV1809	II	0.306348	0.311701	0.53167	-0.460354	0.0685367	-0.154772	-0.13875	Monothalamea	CladeM2	CladeM2_XX	CladeM2_XXX	Bathysiphon_minuta
645	ASV640	II	0.113166	0.132288	0.535522	-0.597887	0.205579	-0.0101019	0.0486991	Monothalamea	CladeB	CladeB_XX	CladeB_XXX	CladeB_XXX_spallog
646	ASV118	II	0.114934	0.136246	0.581314	-0.654443	0.228685	-0.00506493	0.0604908	Monothalamea	ENFOR7	ENFOR7_XX	ENFOR7_XXX	ENFOR7_XXX_spCrithionina
647	ASV695	II	0.15032	0.170312	0.604388	-0.659251	0.216222	-0.0282641	0.0331638	Foraminifera_X
648	ASV375	II	0.0762748	0.0939669	0.455969	-0.52286	0.189072	0.00638051	0.0608306	Foraminifera_X
649	ASV764	II	0.113802	0.130863	0.495643	-0.54714	0.183937	-0.0161117	0.0363318	Globothalamea	Rotaliida	Elphidiidae	Elphidium	Elphidium_frigidium
650	ASV1056	II	0.0845205	0.103405	0.491025	-0.561423	0.201944	0.00509423	0.0632106	Foraminifera_X
651	ASV427	II	0.0846799	0.10376	0.495114	-0.566472	0.204006	0.00554285	0.064262	Globothalamea	Rotaliida	Glabratellidae	Glabratella	Glabratella_sp
652	ASV561	II	0.285949	0.296184	0.599886	-0.560423	0.119052	-0.130083	-0.0989699	Globothalamea	Rotaliida	Glabratellidae	Glabratella	Glabratella_sp
653	ASV330	II	0.252077	0.262769	0.561841	-0.535689	0.122499	-0.110092	-0.0775157	Monothalamea	CladeE	Psammophagidae	Psammophaga	Psammophaga_sp
654	ASV385	II	0.263123	0.273122	0.563491	-0.530185	0.115657	-0.118104	-0.0876824	Foraminifera_X
655	ASV760	II	0.26266	0.27291	0.567823	-0.535968	0.118283	-0.117158	-0.0859591	Monothalamea	CladeF	Hemisphaeramminidae	Hemisphaerammina	Hemisphaerammina_sp
656	ASV585	II	0.269979	0.279607	0.565687	-0.528246	0.112033	-0.122915	-0.0936474	Monothalamea	CladeC	Pilulinidae	Pilulina	Pilulina_argentea
657	ASV463	II	0.276733	0.285899	0.565931	-0.523916	0.107443	-0.12792	-0.10009	Globothalamea	Textulariida	Textulariida_XXX	Reophax	Reophax_sp
658	ASV626	II	0.275228	0.284545	0.566843	-0.5261	0.10898	-0.12667	-0.0983685	Monothalamea	Monothalamea_X	Monothalamea_XX	Monothalamea_XXX	Monothalamea_XXX_spENV
659	ASV595	II	0.256521	0.268625	0.595957	-0.575679	0.137528	-0.108672	-0.0717453	Globothalamea	Rotaliida	Nummulitidae	Nummulites	Nummulites_venosus
660	ASV133	II	0.228116	0.241263	0.577095	-0.57139	0.147351	-0.0900971	-0.0499107	Globothalamea	Textulariida	Textulariida_XXX	Entzia	Entzia_sp
661	ASV838	II	0.236082	0.248708	0.577888	-0.566919	0.142206	-0.0959302	-0.0573593	Globothalamea	Textulariida	Textulariida_XXX	Haplophragmoides	Haplophragmoides_wilberti
662	ASV1004	II	0.211808	0.224318	0.541843	-0.538116	0.140008	-0.0828226	-0.0445728	Monothalamea	FreshwaterClade1	Group1	ENV	ENV_spcloneBFA1
663	ASV872	II	0.225613	0.23755	0.549706	-0.538555	0.134541	-0.092031	-0.0555691	Foraminifera_X
664	ASV233	II	0.233458	0.245345	0.559624	-0.54568	0.134331	-0.0965073	-0.0602115	Monothalamea	Monothalamea_X	Monothalamea_XX	Lagenammina	Lagenammina_arenulata
665	ASV1393	II	0.236612	0.248321	0.560471	-0.544582	0.132577	-0.098743	-0.0630039	Foraminifera_X
666	ASV2297	II	0.239615	0.251254	0.56326	-0.546039	0.131962	-0.100597	-0.0650781	Foraminifera_X
667	ASV1923	II	0.239615	0.251254	0.56326	-0.546039	0.131962	-0.100597	-0.0650781	Globothalamea	Rotaliida	Nonionidae	Nonionoides	Nonionoides_turgida
668	ASV339	II	0.243719	0.255111	0.564083	-0.544259	0.129532	-0.103544	-0.0687932	Monothalamea	CladeG	CladeG_XX	CladeG_XXX	CladeG_XXX_spsquatAmmodiscus
669	ASV752	II	0.243484	0.255063	0.567462	-0.548682	0.131491	-0.1029	-0.0675708	Monothalamea	CladeI	CladeI_XX	Pelosinella	Pelosinella_fusiformis
670	ASV245	II	0.240381	0.252138	0.566654	-0.549794	0.13323	-0.100697	-0.0648168	Monothalamea	CladeG	CladeG_XX	Tinogullmia	Tinogullmia_sp
671	ASV1321	II	0.241473	0.253231	0.5682	-0.550995	0.133289	-0.101297	-0.0654143	Foraminifera_X
672	ASV649	II	0.268029	0.28208	0.650463	-0.636538	0.158458	-0.109693	-0.06678	Globothalamea	Rotaliida	Nonionidae	Nonionellina	Nonionellina_labradorica
673	ASV1370	II	0.240398	0.253966	0.602506	-0.595013	0.152276	-0.0957334	-0.0542659	Globothalamea	Textulariida	Textulariida_XXX	Textularia	Textularia_agglutinans
674	ASV709	II	0.259779	0.272753	0.6177	-0.600872	0.146809	-0.108084	-0.068479	Foraminifera_X
675	ASV1881	II	0.260456	0.273841	0.626758	-0.611833	0.15115	-0.107333	-0.0664629	Foraminifera_X
676	ASV2085	II	0.192924	0.208926	0.584675	-0.605121	0.175972	-0.0627875	-0.0137355	Monothalamea	CladeI	CladeI_XX	Arnoldiellina	Arnoldiellina_fluorescens
677	ASV1541	II	0.194103	0.210156	0.587325	-0.607656	0.176557	-0.0632991	-0.0140911	Monothalamea	CladeI	CladeI_XX	Arnoldiellina	Arnoldiellina_fluorescens
678	ASV207	II	0.208308	0.224966	0.619029	-0.637897	0.183483	-0.0694972	-0.0184468	Globothalamea	Textulariida	Textulariida_XXX	Eggerella	Eggerella_sp
679	ASV1120	II	0.202226	0.21847	0.602378	-0.621067	0.178882	-0.067271	-0.0174894	Monothalamea	CladeA	CladeA_XX	CladeA_XXX	CladeA_XXX_spCylindrogullmia_like
680	ASV485	II	0.208153	0.224065	0.604063	-0.619122	0.175636	-0.0714587	-0.0227082	Monothalamea	CladeE	Psammophagidae	Psammophaga	Psammophaga_crystallifera
681	ASV1259	II	0.176125	0.190388	0.526918	-0.543792	0.15701	-0.0582709	-0.0145579	Monothalamea	CladeG	CladeG_XX	CladeG_XXX	CladeG_XXX_spkomoki
682	ASV1594	II	0.207991	0.22172	0.560653	-0.564468	0.152674	-0.0773633	-0.0353469	Foraminifera_X
683	ASV1034	II	0.209066	0.223117	0.568499	-0.573628	0.156094	-0.0770769	-0.0340717	Foraminifera_X
684	ASV35	II	0.178432	0.193802	0.552011	-0.573865	0.168736	-0.0565092	-0.00938683	Globothalamea	Rotaliida	Globobuliminidae	Praeglobobulimina	Praeglobobulimina_pupoides
685	ASV1666	II	0.184169	0.199723	0.563631	-0.584585	0.170904	-0.0591767	-0.0114947	Foraminifera_X
686	ASV583	II	0.178219	0.193107	0.542203	-0.561639	0.163672	-0.0577113	-0.0120717	Monothalamea	CladeG	CladeG_XX	CladeG_XXX	CladeG_XXX_spelongateallog
687	ASV823	II	0.178396	0.19336	0.543932	-0.563697	0.164466	-0.0576038	-0.0117334	Monothalamea	ENFOR1	ENFOR1_XX	ENFOR1_XXX	ENFOR1_XXX_spsquatHyperammina
688	ASV644	II	0.181301	0.196253	0.547746	-0.566514	0.164464	-0.0592418	-0.0134109	Monothalamea	CladeI	CladeI_XX	Arnoldiellina	Arnoldiellina_fluorescens
689	ASV114	II	0.178748	0.193858	0.547333	-0.567747	0.166029	-0.057394	-0.01107	Monothalamea	CladeI	CladeI_XX	Arnoldiellina	Arnoldiellina_fluorescens
690	ASV413	II	0.179396	0.194481	0.547728	-0.5678	0.165786	-0.0578227	-0.0115786	Monothalamea	CladeG	CladeG_XX	CladeG_XXX	CladeG_XXX_spelongateallog
691	ASV759	II	0.179071	0.194185	0.547849	-0.568176	0.166077	-0.0575638	-0.0112299	Monothalamea	CladeI	CladeI_XX	Arnoldiellina	Arnoldiellina_fluorescens
692	ASV218	II	0.17923	0.194344	0.548058	-0.568331	0.166077	-0.0576532	-0.0113214	Monothalamea	CladeM2	CladeM2_XX	CladeM2_XXX	Crithionina_sp
693	ASV839	II	0.179154	0.194208	0.546772	-0.56676	0.165447	-0.0577747	-0.0116269	Foraminifera_X
694	ASV570	II	0.178541	0.193636	0.546743	-0.567145	0.16586	-0.0573212	-0.0110439	Monothalamea	CladeC	Pilulinidae	Pilulina	Pilulina_argentea
695	ASV2103	II	0.178639	0.193722	0.546646	-0.566956	0.16574	-0.0574077	-0.0111668	Foraminifera_X
696	ASV1780	II	0.178639	0.193722	0.546646	-0.566956	0.16574	-0.0574077	-0.0111668	Monothalamea	CladeF	CladeF_XX	CladeF_XXX	CladeF_XXX_spEnvHabSip6
697	ASV1705	II	0.178639	0.193722	0.546646	-0.566956	0.16574	-0.0574077	-0.0111668	Foraminifera_X
698	ASV1300	III.A	-0.023584	-0.0307407	-0.174341	0.203749	-0.076191	-0.00660273	-0.0286401	Monothalamea	CladeG	CladeG_XX	Shepheardella	Shepheardella_sp
699	ASV1134	III.A	-0.023584	-0.0307407	-0.174341	0.203749	-0.076191	-0.00660273	-0.0286401	Monothalamea	ENFOR2	ENFOR2_XX	ENFOR2_XXX	ENFOR2_XXX_spEnvHabTH8
700	ASV2166	III.A	-0.023584	-0.0307407	-0.174341	0.203749	-0.076191	-0.00660273	-0.0286401	Monothalamea	Monothalamea_X	Monothalamea_XX	Psammosphaera	Psammosphaera_baumanii
701	ASV209	III.A	-0.0235374	-0.0306969	-0.174333	0.203771	-0.0762196	-0.0066365	-0.0286829	Globothalamea	Rotaliida	Notorotaliidae	Cribrorotalia	Cribrorotalia_sp
702	ASV310	III.A	-0.0228959	-0.0301001	-0.174323	0.204199	-0.0766627	-0.00711373	-0.0292986	Globothalamea	Rotaliida	Glabratellidae	Glabratellina	Glabratellina_sp
703	ASV1261	III.A	-0.0217322	-0.028773	-0.169474	0.198881	-0.0748983	-0.00730895	-0.0289917	Monothalamea	CladeI	CladeI_XX	Arnoldiellina	Arnoldiellina_fluorescens
704	ASV522	III.A	-0.0352192	-0.0415858	-0.174884	0.196444	-0.0683495	0.0020029	-0.0175789	Foraminifera_X
705	ASV429	III.A	-0.0296838	-0.0364703	-0.175498	0.201019	-0.0725435	-0.00221224	-0.0230982	Monothalamea	CladeG	CladeG_XX	CladeG_XXX	CladeG_XXX_spelongateallog
706	ASV949	III.A	-0.0373297	-0.0440007	-0.183838	0.206291	-0.0716342	0.00233472	-0.0181826	Globothalamea	Rotaliida	Glabratellidae	Glabratellina	Glabratellina_sp
707	ASV1130	III.A	-0.0350046	-0.0424969	-0.196853	0.224307	-0.080177	-0.00120653	-0.024261	Monothalamea	ENFOR2	ENFOR2_XX	ENFOR2_XXX	ENFOR2_XXX_spENV
708	ASV1383	III.A	-0.0321296	-0.0396429	-0.193272	0.221763	-0.0802823	-0.00285448	-0.0259781	Foraminifera_X
709	ASV750	III.A	-0.0397197	-0.0466985	-0.193251	0.216524	-0.0749674	0.00281139	-0.0186519	Foraminifera_X
710	ASV1626	III.A	-0.038777	-0.04566	-0.190044	0.213126	-0.0739217	0.00255311	-0.018616	Monothalamea	FreshwaterClade1	Group1	ENV	ENV_spEnvCha2A1
711	ASV524	III.A	-0.0492148	-0.0560093	-0.202799	0.222049	-0.0734077	0.00857049	-0.0123086	Foraminifera_X
712	ASV2080	III.A	-0.0477444	-0.0544958	-0.199903	0.219405	-0.0728955	0.00787546	-0.012873	Foraminifera_X
713	ASV1296	III.A	-0.0559811	-0.062369	-0.204163	0.219122	-0.0694044	0.0134295	-0.00618496	Monothalamea	CladeB	CladeB_XX	Bowseria	Bowseria_arctowskii
714	ASV1098	III.A	-0.0557723	-0.0636952	-0.234236	0.257205	-0.0855355	0.00909956	-0.01525	Foraminifera_X
715	ASV1458	III.A	-0.0520324	-0.0598452	-0.226858	0.250466	-0.0842271	0.00733335	-0.0166822	Foraminifera_X
716	ASV2199	III.A	-0.0611662	-0.0683321	-0.226757	0.244066	-0.0777911	0.0141621	-0.00784364	Monothalamea	FreshwaterClade1	Group1	ENV	ENV_spEnvCha2A1
717	ASV1152	III.A	-0.0586611	-0.0657581	-0.221914	0.239676	-0.076967	0.0129653	-0.00883209	Monothalamea	FreshwaterClade1	Group1	ENV	ENV_spcloneBFA1
718	ASV362	III.A	-0.0418062	-0.0497604	-0.215444	0.243089	-0.0853059	0.00128777	-0.0231806	Foraminifera_X
719	ASV2358	III.A	-0.0347189	-0.0430576	-0.213198	0.245123	-0.0890648	-0.0036884	-0.029354	Monothalamea	ENFOR5	ENFOR5_XX	ENFOR5_XXX	ENFOR5_XXX_spKomoki
720	ASV1901	III.A	-0.0736747	-0.0814354	-0.255909	0.272253	-0.084546	0.0194484	-0.00437223	Foraminifera_X
721	ASV478	III.A	-0.069217	-0.0769931	-0.250019	0.267883	-0.0845299	0.0169401	-0.00693523	Monothalamea	CladeG	CladeG_XX	Shepheardella	Shepheardella_sp
722	ASV701	III.A	-0.0185557	-0.0275377	-0.203457	0.243934	-0.0951816	-0.0143958	-0.0420713	Monothalamea	Monothalamea_X	Monothalamea_XX	Monothalamea_XXX	Monothalamea_XXX_spEnvHabSip182
723	ASV674	III.A	-0.0176544	-0.0264776	-0.199063	0.239011	-0.093476	-0.0144585	-0.0416456	Monothalamea	CladeA	CladeA_XX	CladeA_XXX	CladeA_XXX_spCylindrogullmia_like
724	ASV496	III.A	-0.0164383	-0.0257421	-0.20688	0.249708	-0.098481	-0.0164508	-0.0451225	Monothalamea	Monothalamea_X	Monothalamea_XX	Leannia	Leannia_veloxifera
725	ASV374	III.A	-0.0105673	-0.019356	-0.188532	0.230592	-0.0928307	-0.0182845	-0.0453768	Monothalamea	ENFOR1	ENFOR1_XX	ENFOR1_XXX	ENFOR1_XXX_spXeno
726	ASV932	III.A	-0.0401266	-0.0488405	-0.228135	0.260254	-0.0932257	-0.00172698	-0.0285412	Foraminifera_X
727	ASV1580	III.A	-0.0341276	-0.043171	-0.226315	0.262077	-0.0964502	-0.00595019	-0.0337903	Monothalamea	CladeG	CladeG_XX	CladeG_XXX	CladeG_XXX_spelongateallog
728	ASV166	III.A	-0.025382	-0.0351634	-0.228756	0.271163	-0.103859	-0.0128142	-0.0429444	Globothalamea	Rotaliida	Cibicididae	Cibicides	Cibicides_sp
729	ASV2331	III.A	-0.00203347	-0.0131624	-0.222961	0.279887	-0.117095	-0.0294304	-0.0637546	Monothalamea	CladeI	CladeI_XX	Arnoldiellina	Arnoldiellina_fluorescens
730	ASV1877	III.A	0.00184792	-0.00952294	-0.222351	0.281784	-0.119483	-0.0322417	-0.0673183	Monothalamea	ENFOR2	ENFOR2_XX	ENFOR2_XXX	ENFOR2_XXX_spXeno
731	ASV1302	III.A	0.0151027	0.0029224	-0.219938	0.287843	-0.127463	-0.0417963	-0.0793906	Foraminifera_X
732	ASV358	III.A	0.0153933	0.00407036	-0.202576	0.266138	-0.118437	-0.0396031	-0.0745534	Monothalamea	CladeC	Gloiogullmiidae	Gloiogullmia	Gloiogullmia_sp
733	ASV793	III.A	0.0221141	0.0105945	-0.197126	0.263878	-0.120236	-0.0438611	-0.0794289	Monothalamea	Monothalamea_X	Monothalamea_XX	Monothalamea_XXX	Monothalamea_XXX_spSaccamATT1_ICE
734	ASV1566	III.A	0.0164865	0.00552489	-0.19391	0.255957	-0.114594	-0.039216	-0.0730537	Monothalamea	CladeC	CladeC_XX	Hippocrepina	Hippocrepina_crassa
735	ASV2188	III.A	0.0169769	0.00691152	-0.1755	0.233067	-0.105151	-0.0370264	-0.0681003	Foraminifera_X
736	ASV1432	III.A	0.0178836	0.00780675	-0.174467	0.232386	-0.105235	-0.0375595	-0.0686702	Foraminifera_X
737	ASV1295	III.A	0.0158199	0.00559848	-0.180195	0.238196	-0.106838	-0.0368149	-0.0683683	Monothalamea	CladeF	CladeF_XX	CladeF_XXX	CladeF_XXX_spEnvHabSip6
738	ASV1070	III.A	0.0260174	0.015824	-0.165467	0.226619	-0.106135	-0.0423791	-0.0738623	Monothalamea	CladeF	Hemisphaeramminidae	Hemisphaerammina	Hemisphaerammina_sp
739	ASV661	III.A	0.00671871	-0.0021957	-0.166992	0.215288	-0.09346	-0.0281918	-0.0556992	Globothalamea	Textulariida	Textulariida_XXX	Eggerella	Eggerella_sp
740	ASV279	III.A	-0.0726896	-0.0847062	-0.338724	0.377408	-0.129255	0.00721837	-0.0297315	Foraminifera_X
741	ASV887	III.A	-0.0661096	-0.0775557	-0.318293	0.356151	-0.122993	0.00514503	-0.0300553	Monothalamea	CladeBM	Bathysiphonidae	Bathysiphon	Bathysiphon_sp
742	ASV1122	III.A	-0.0340547	-0.0477027	-0.317295	0.376907	-0.144862	-0.018633	-0.0606765	Monothalamea	CladeTIN	CladeTIN_XX	CladeTIN_XXX	Tinogullmia_sp
743	ASV15	III.A	-0.0415599	-0.0538746	-0.301353	0.351641	-0.131144	-0.0108206	-0.0487394	Globothalamea	Rotaliida	Planorbulinidae	Planorbulinella	Planorbulinella_sp
744	ASV1555	III.A	-0.0988185	-0.11031	-0.364654	0.392176	-0.12478	0.0231142	-0.0121743	Foraminifera_X
745	ASV550	III.A	-0.0971141	-0.108621	-0.362585	0.390736	-0.124871	0.0221298	-0.0132082	Globothalamea	Textulariida	Textulariida_XXX	Reophax	Reophax_sp
746	ASV348	III.A	-0.0963527	-0.107564	-0.355674	0.382541	-0.121729	0.022521	-0.0119056	Monothalamea	CladeBM	Micrometulidae	Micrometula	Micrometula_sp
747	ASV76	III.A	-0.0869782	-0.0966365	-0.311936	0.333799	-0.105031	0.0215976	-0.00805516	Globothalamea	Rotaliida	Nonionidae	Melonis	Melonis_barleeanum
748	ASV1097	III.A	-0.0823335	-0.0914747	-0.295251	0.315939	-0.0994075	0.0204481	-0.00761692	Globothalamea	Rotaliida	Rosalinidae	Rosalina	Rosalina_sp
749	ASV874	III.A	-0.0356592	-0.0467452	-0.268848	0.314685	-0.117989	-0.0107113	-0.0448496	Globothalamea	Rotaliida	Nuttalidae	Nuttalides	Nuttalides_umbonifera
750	ASV612	III.A	0.0240016	0.0130863	-0.182549	0.246784	-0.113807	-0.043246	-0.0769528	Monothalamea	Monothalamea_X	Monothalamea_XX	Monothalamea_XXX	Monothalamea_XXX_spEnvHabMcM11
751	ASV440	III.A	0.0293494	0.0184308	-0.175181	0.241162	-0.113627	-0.0462135	-0.079939	Globothalamea	Robertinida	Robertinidae	Robertina	Robertina_sp
752	ASV205	III.A	0.0316382	0.0202972	-0.180355	0.249261	-0.117977	-0.0486393	-0.0836713	Monothalamea	CladeG	CladeG_XX	CladeG_XXX	CladeG_XXX_spelongateallog
753	ASV1123	III.A	0.0373532	0.0255882	-0.180799	0.253746	-0.122206	-0.0529649	-0.0893139	Tubothalamea	Miliolida	Peneroplidae	Spirolina	Spirolina_acicularis
754	ASV542	III.A	0.0381241	0.0267505	-0.171985	0.243157	-0.11806	-0.0523168	-0.0874598	Foraminifera_X
755	ASV1256	III.A	0.0443657	0.0330518	-0.162129	0.235009	-0.117183	-0.0556055	-0.0905742	Monothalamea	FreshwaterClade3	Group3	ENV	ENV_spLakeLeman
756	ASV837	III.A	0.0485933	0.0363759	-0.174124	0.253045	-0.126513	-0.0604248	-0.0981871	Monothalamea	CladeC	CladeC_XX	CladeC_XXX	CladeC_XXX_spsilversaccam
757	ASV306	III.A	0.0532605	0.0406507	-0.175399	0.257859	-0.130452	-0.064084	-0.103064	Foraminifera_X
758	ASV174	III.A	0.0436793	0.0312011	-0.186113	0.264795	-0.129452	-0.0584225	-0.0969814	Monothalamea	CladeG	CladeG_XX	Shepheardella	Shepheardella_sp
759	ASV326	III.A	0.0627436	0.0495966	-0.172845	0.26115	-0.135721	-0.0708049	-0.111457	Monothalamea	ENFOR2	ENFOR2_XX	ENFOR2_XXX	ENFOR2_XXX_spEnvHabTH8
760	ASV227	III.A	0.0695008	0.0571768	-0.147175	0.233406	-0.126798	-0.0722835	-0.110408	Monothalamea	CladeG	CladeG_XX	Shepheardella	Shepheardella_sp
761	ASV70	III.A	0.0818999	0.0693138	-0.135125	0.226719	-0.129057	-0.079862	-0.118815	Monothalamea	CladeD	CladeD_XX	Hippocrepinella	Hippocrepinella_sp
762	ASV491	III.A	0.0569809	0.0464384	-0.129338	0.202303	-0.108568	-0.0604664	-0.0930759	Monothalamea	CladeV	CladeV_XX	CladeV_XXX	CladeV_XXX_spENV
763	ASV1181	III.A	0.0901849	0.0759484	-0.156256	0.259067	-0.146079	-0.0889765	-0.133033	Foraminifera_X
764	ASV1203	III.A	0.0965672	0.0820971	-0.152004	0.258086	-0.148279	-0.0931482	-0.137935	Monothalamea	CladeC	CladeC_XX	Hippocrepina	Hippocrepina_indivisa
765	ASV188	III.A	0.0905943	0.0768474	-0.146002	0.246412	-0.140915	-0.0878587	-0.130406	Foraminifera_X
766	ASV960	III.A	0.0902213	0.0765349	-0.145322	0.245298	-0.140293	-0.087486	-0.129846	Monothalamea	CladeC	CladeC_XX	Hippocrepina	Hippocrepina_crassa
767	ASV841	III.A	0.0781471	0.0636448	-0.178244	0.278539	-0.149355	-0.0830469	-0.127904	Monothalamea	Monothalamea_X	Monothalamea_XX	Monothalamea_XXX	Monothalamea_XXX_spSaccamATT1_ICE
768	ASV2001	III.A	0.0843432	0.0698189	-0.170067	0.272478	-0.149338	-0.0865349	-0.13147	Monothalamea	CladeC	Xenophyophorea	Rhizammina	Rhizammina_algaeformis
769	ASV197	III.A	0.0695178	0.0555253	-0.180153	0.275021	-0.14434	-0.0768735	-0.120144	Globothalamea	Rotaliida	Glabratellidae	Glabratella	Glabratella_sp
770	ASV1956	III.A	0.130235	0.11219	-0.175929	0.311392	-0.184523	-0.121589	-0.177458	Globothalamea	Rotaliida	Bolivinitidae	Saidovina	Saidovina_karreriana
771	ASV679	III.A	0.127482	0.110042	-0.167782	0.299222	-0.178269	-0.118404	-0.172401	Monothalamea	Monothalamea_X	Monothalamea_XX	Monothalamea_XXX	Monothalamea_XXX_spEnvHab19
772	ASV2026	III.A	0.137212	0.119624	-0.157193	0.292547	-0.17944	-0.124194	-0.178665	Foraminifera_X
773	ASV577	III.A	0.143907	0.126394	-0.146405	0.283535	-0.178384	-0.127692	-0.181942	Globothalamea	Rotaliida	Nonionidae	Nonionoides	Nonionoides_turgida
774	ASV8	III.A	0.112853	0.096939	-0.157928	0.276744	-0.162808	-0.106121	-0.155388	Monothalamea	Monothalamea_X	Monothalamea_XX	Monothalamea_XXX	Monothalamea_XXX_spSaccam
775	ASV286	III.A	0.116923	0.10138	-0.144944	0.263159	-0.158751	-0.107356	-0.155487	Monothalamea	CladeA	CladeA_XX	CladeA_XXX	CladeA_XXX_spCylindrogullmia_like
776	ASV94	III.A	0.134313	0.11788	-0.138381	0.266822	-0.167414	-0.11942	-0.170324	Globothalamea	Rotaliida	Nuttalidae	Nuttalides	Nuttalides_umbonifera
777	ASV471	III.A	0.0981797	0.0809662	-0.204029	0.324827	-0.17706	-0.101572	-0.154824	Foraminifera_X
778	ASV1507	III.A	0.108882	0.0912844	-0.196755	0.323001	-0.180672	-0.108548	-0.163002	Monothalamea	Monothalamea_X	Monothalamea_XX	Monothalamea_XXX	Monothalamea_XXX_spSaccam
779	ASV942	III.A	0.0921361	0.0757818	-0.195434	0.309833	-0.168268	-0.0958703	-0.146462	Monothalamea	CladeG	CladeG_XX	Tinogullmia	Tinogullmia_sp
780	ASV1352	III.A	0.105088	0.0919209	-0.114393	0.216488	-0.134241	-0.0942852	-0.135068	Globothalamea	Rotaliida	Planorbulinidae	Planorbulinella	Planorbulinella_sp
781	ASV559	III.A	0.108087	0.095204	-0.104592	0.206182	-0.131126	-0.0951619	-0.135071	Foraminifera_X
782	ASV27	III.A	0.128153	0.113337	-0.114956	0.23304	-0.150658	-0.111572	-0.157479	Globothalamea	Rotaliida	Cibicididae	Cibicides	Cibicides_sp
783	ASV1638	III.A	0.140868	0.124903	-0.120011	0.248149	-0.16223	-0.121761	-0.171232	Monothalamea	FreshwaterClade1	Group1	ENV	ENV_spEnvCha2A1
784	ASV349	III.A	0.157538	0.140748	-0.113151	0.250944	-0.170233	-0.133246	-0.185287	Foraminifera_X
785	ASV225	III.A	0.149985	0.13479	-0.0921044	0.219204	-0.153767	-0.12469	-0.171799	Monothalamea	CladeV	CladeV_XX	CladeV_XXX	CladeV_XXX_spENV
786	ASV913	III.A	0.170285	0.154121	-0.0830426	0.221713	-0.163135	-0.138577	-0.188706	Globothalamea	Textulariida	Textulariida_XXX	Cribrostomoides	Cribrostomoides_sp
787	ASV923	III.A	0.0293375	0.010688	-0.328118	0.434097	-0.194913	-0.0674326	-0.125004	Monothalamea	Monothalamea_X	Monothalamea_XX	Saccamminidae	Psammophaga_sp
788	ASV346	III.A	0.0662587	0.0456474	-0.315607	0.443669	-0.214063	-0.0932433	-0.156925	Globothalamea	Rotaliida	Cibicididae	Cibicidoides	Cibicidoides_sp
789	ASV810	III.A	0.0434051	0.0266201	-0.271685	0.372564	-0.174747	-0.0700956	-0.121939	Foraminifera_X
790	ASV630	III.A	0.0805512	0.0614863	-0.265154	0.389835	-0.197232	-0.096904	-0.155839	Foraminifera_X
791	ASV730	III.A	0.0988381	0.0808998	-0.21745	0.342212	-0.184654	-0.103927	-0.159415	Monothalamea	ENFOR1	ENFOR1_XX	ENFOR1_XXX	ENFOR1_XXX_spXeno
792	ASV1348	III.A	0.11105	0.0925523	-0.211542	0.343145	-0.190047	-0.112218	-0.169451	Monothalamea	CladeC	CladeC_XX	Hippocrepina	Hippocrepina_sp
793	ASV221	III.A	0.133614	0.113644	-0.209296	0.355807	-0.20462	-0.128741	-0.190551	Monothalamea	CladeC	Xenophyophorea	Aschemonella_like	Aschemonella_like_sp
794	ASV383	III.A	0.103192	0.0820283	-0.275194	0.41805	-0.21839	-0.11519	-0.180633	Foraminifera_X
795	ASV223	III.A	0.10809	0.0865552	-0.275738	0.422101	-0.222102	-0.11892	-0.185518	Monothalamea	ENFOR7	ENFOR7_XX	ENFOR7_XXX	ENFOR7_XXX_spLagena
796	ASV1037	III.A	0.010713	-0.00388567	-0.273876	0.352876	-0.153066	-0.0460079	-0.0910549	Foraminifera_X
797	ASV860	III.A	0.00416381	-0.00964991	-0.267453	0.340274	-0.145075	-0.0402298	-0.0828452	Monothalamea	CladeBM	Bathysiphonidae	Bathysiphon	Bathysiphon_sp
798	ASV1045	III.A	0.0271814	0.0123222	-0.256139	0.341809	-0.155146	-0.0558331	-0.10171	Monothalamea	Monothalamea_X	Monothalamea_XX	Monothalamea_XXX	Monothalamea_XXX_spsaccam
799	ASV83	III.A	-4.49266e-05	-0.0148598	-0.293106	0.369747	-0.15577	-0.0406504	-0.0863473	Globothalamea	Rotaliida	Buliminellidae	Buliminella	Buliminella_elegantissima
800	ASV1859	III.A	0.051392	0.036472	-0.223692	0.317502	-0.154817	-0.0693931	-0.115496	Monothalamea	CladeF	Hemisphaeramminidae	Hemisphaerammina	Hemisphaerammina_bradyi
801	ASV270	III.A	0.0475473	0.0333541	-0.214661	0.303467	-0.147329	-0.065271	-0.109126	Globothalamea	Rotaliida	Nuttalidae	Nuttalides	Nuttalides_umbonifera
802	ASV313	III.A	0.194531	0.170195	-0.210995	0.399788	-0.248092	-0.174428	-0.249803	Foraminifera_X
803	ASV102	III.A	0.200329	0.175784	-0.207068	0.398815	-0.250056	-0.178209	-0.254237	Globothalamea	Rotaliida	Epistominellidae	Epistominella	Epistominella_sp
804	ASV826	III.A	0.206823	0.182092	-0.201721	0.396529	-0.251752	-0.182312	-0.258924	Monothalamea	ENFOR1	ENFOR1_XX	ENFOR1_XXX	ENFOR1_XXX_spXeno
805	ASV161	III.A	0.182596	0.158961	-0.213725	0.395034	-0.241203	-0.165902	-0.239096	Foraminifera_X
806	ASV629	III.A	0.209659	0.186223	-0.172184	0.361215	-0.238034	-0.180328	-0.252954	Monothalamea	CladeV	CladeV_XX	CladeV_XXX	CladeV_XXX_spENV
807	ASV1793	III.A	0.212948	0.190004	-0.157854	0.345394	-0.232714	-0.180793	-0.251902	Foraminifera_X
808	ASV229	III.A	0.228787	0.204815	-0.156185	0.354166	-0.242895	-0.192379	-0.266685	Foraminifera_X
809	ASV1083	III.A	0.192443	0.170282	-0.17088	0.347745	-0.22531	-0.167302	-0.235966	Globothalamea	Rotaliida	Nummulitidae	Nummulites	Nummulites_venosus
810	ASV1565	III.A	0.182826	0.159828	-0.200797	0.378883	-0.234492	-0.164279	-0.235508	Foraminifera_X
811	ASV97	III.A	0.181831	0.159064	-0.197608	0.374176	-0.232101	-0.163094	-0.233608	Monothalamea	CladeG	CladeG_XX	CladeG_XXX	CladeG_XXX_spelongateallog
812	ASV511	III.A	0.187525	0.164896	-0.186969	0.364665	-0.230426	-0.165866	-0.235965	Monothalamea	CladeC	CladeC_XX	Hippocrepina	Hippocrepina_crassa
813	ASV1515	III.A	0.156603	0.134978	-0.210087	0.372594	-0.221106	-0.146003	-0.212955	Monothalamea	CladeC	CladeC_XX	Hippocrepina	Hippocrepina_crassa
814	ASV631	III.A	0.166936	0.144563	-0.210528	0.380246	-0.22856	-0.153774	-0.223051	Tubothalamea	Miliolida	Miliamminidae	Miliammina	Miliammina_sp
815	ASV254	III.A	0.164855	0.145056	-0.162493	0.318217	-0.201573	-0.145554	-0.206886	Monothalamea	CladeC	Toxisarconidae	Toxisarcon	Toxisarcon_synsuicidica
816	ASV1139	III.A	0.170724	0.150752	-0.157759	0.316276	-0.203158	-0.149276	-0.211152	Foraminifera_X
817	ASV473	III.A	0.180879	0.160028	-0.161052	0.327404	-0.212005	-0.15731	-0.221916	Foraminifera_X
818	ASV540	III.A	0.155746	0.135707	-0.179908	0.333932	-0.204465	-0.141175	-0.203234	Globothalamea	Rotaliida	Cassidulinidae	Islandiella	Islandiella_sp
819	ASV1005	III.A	0.159274	0.139548	-0.168816	0.322362	-0.201034	-0.142268	-0.203367	Foraminifera_X
820	ASV993	III.A	0.191891	0.171137	-0.143821	0.313228	-0.210541	-0.163134	-0.227458	Foraminifera_X
821	ASV2503	III.A	0.197475	0.176512	-0.140181	0.312471	-0.212508	-0.166795	-0.23177	Foraminifera_X
822	ASV2853	III.A	0.190912	0.170743	-0.133613	0.299679	-0.204431	-0.160987	-0.223505	Tubothalamea	Miliolida	Soritidae	Androsina	Androsina_lucasi
823	ASV1061	III.A	0.21507	0.19339	-0.12991	0.311598	-0.219344	-0.178497	-0.245712	Monothalamea	ENFOR7	ENFOR7_XX	ENFOR7_XXX	ENFOR7_XXX_spLagena
824	ASV406	III.A	0.188635	0.169941	-0.107595	0.26529	-0.189009	-0.155677	-0.21364	Monothalamea	ENFOR3	ENFOR3_XX	ENFOR3_XXX	ENFOR3_XXX_spXeno
825	ASV1736	III.A	0.194731	0.175648	-0.106808	0.268484	-0.192851	-0.160115	-0.219287	Monothalamea	CladeM3	CladeM3_XX	CladeM3_XXX	CladeM3_XXX_spXeno
826	ASV113	III.A	0.187513	0.168462	-0.1162	0.275375	-0.192799	-0.156034	-0.215094	Monothalamea	Monothalamea_X	Monothalamea_XX	Monothalamea_XXX	Monothalamea_XXX_spSaccamATT1_ICE
827	ASV970	III.A	0.197119	0.177559	-0.112929	0.277846	-0.197774	-0.162747	-0.223395	Foraminifera_X
828	ASV1838	III.A	0.193937	0.175217	-0.100744	0.260289	-0.189073	-0.158682	-0.216734	Tubothalamea	Miliolida	Hauerinidae	Pyrgo	Pyrgo_peruviana
829	ASV438	III.A	0.199567	0.180514	-0.0995016	0.262588	-0.192346	-0.16271	-0.221798	Globothalamea	Rotaliida	Cibicididae	Cibicides	Cibicides_sp
830	ASV432	III.A	0.206315	0.187235	-0.0906646	0.256074	-0.192365	-0.166518	-0.225702	Monothalamea	Monothalamea_X	Monothalamea_XX	Monothalamea_XXX	Monothalamea_XXX_spSaccamATT1_ICE
831	ASV1942	III.A	0.177033	0.158865	-0.113302	0.264523	-0.183936	-0.147812	-0.204133	Foraminifera_X
832	ASV514	III.A	0.280084	0.251618	-0.173781	0.411595	-0.288095	-0.233094	-0.321345	Monothalamea	CladeM3	CladeM3_XX	CladeM3_XXX	CladeM3_XXX_spXeno
833	ASV160	III.A	0.284833	0.256825	-0.15812	0.395099	-0.283089	-0.234464	-0.32131	Globothalamea	Textulariida	Reophacidae	Reophax	Reophax_pilulifer_arenulata
834	ASV230	III.A	0.258979	0.232355	-0.16667	0.388129	-0.269567	-0.216361	-0.298894	Monothalamea	FreshwaterClade1	Group1	ENV	ENV_spcloneBFA1
835	ASV214	III.A	0.277487	0.250746	-0.143264	0.371311	-0.270058	-0.226921	-0.309845	Globothalamea	Rotaliida	Epistominellidae	Epistominella	Epistominella_sp
836	ASV269	III.A	0.281585	0.254731	-0.139806	0.369763	-0.271084	-0.229498	-0.312779	Globothalamea	Robertinida	Robertinidae	Robertina	Robertina_sp
837	ASV387	III.A	0.29901	0.271281	-0.132902	0.37302	-0.279591	-0.241541	-0.327549	Monothalamea	FreshwaterClade1	Group1	ENV	ENV_spEnvCha2A1
838	ASV533	III.A	0.221356	0.194556	-0.222462	0.432677	-0.272933	-0.196034	-0.279054	Foraminifera_X
839	ASV333	III.A	0.262739	0.238306	-0.118108	0.329446	-0.246381	-0.212425	-0.288207	Monothalamea	Monothalamea_X	Monothalamea_XX	Monothalamea_XXX	Monothalamea_XXX_spSaccam_sp.C_ICE
840	ASV985	III.A	0.264353	0.240148	-0.111363	0.322046	-0.243924	-0.212693	-0.287776	Foraminifera_X
841	ASV726	III.A	0.243991	0.220431	-0.126898	0.327659	-0.237952	-0.199657	-0.272716	Foraminifera_X
842	ASV770	III.A	0.264384	0.239034	-0.133963	0.350578	-0.255958	-0.215854	-0.294467	Monothalamea	ENFOR1	ENFOR1_XX	ENFOR1_XXX	ENFOR1_XXX_spXeno
843	ASV1391	III.A	0.283555	0.258338	-0.104689	0.326813	-0.253794	-0.226094	-0.304328	Monothalamea	CladeB	CladeB_XX	Bowseria	Bowseria_arctowskii
844	ASV1232	III.A	0.274573	0.250635	-0.0918679	0.304469	-0.240702	-0.217612	-0.291886	Foraminifera_X
845	ASV889	III.A	0.317084	0.289467	-0.105553	0.35093	-0.277683	-0.25123	-0.336919	Monothalamea	ENFOR1	ENFOR1_XX	ENFOR1_XXX	ENFOR1_XXX_spXeno
846	ASV908	III.A	0.323594	0.295848	-0.0990563	0.347205	-0.278779	-0.255185	-0.341283	Foraminifera_X
847	ASV627	III.A	0.309341	0.282677	-0.0974679	0.335413	-0.267975	-0.244331	-0.327069	Foraminifera_X
848	ASV238	III.A	0.309894	0.283775	-0.0859337	0.321241	-0.262231	-0.243142	-0.324203	Globothalamea	Rotaliida	Cibicididae	Cibicides	Cibicides_sp
849	ASV475	III.A	0.321051	0.294401	-0.0809282	0.322588	-0.267366	-0.250772	-0.333488	Monothalamea	CladeBM	Bathysiphonidae	Bathysiphon	Bathysiphon_argenteus
850	ASV31	III.A	0.328972	0.301801	-0.0802193	0.327134	-0.272524	-0.256583	-0.340918	Globothalamea	Rotaliida	Nonionidae	Nonionella	Nonionella_auris
851	ASV1382	III.A	0.203073	0.185754	-0.060339	0.215589	-0.17398	-0.15989	-0.213637	Foraminifera_X
852	ASV1323	III.A	0.224566	0.207646	-0.0225481	0.182673	-0.168911	-0.17068	-0.223226	Monothalamea	CladeB	CladeB_XX	Bowseria	Bowseria_arctowskii
853	ASV1420	III.A	0.175804	0.16143	-0.0399794	0.171176	-0.144102	-0.136718	-0.181337	Globothalamea	Rotaliida	Rosalinidae	Rosalina	Rosalina_sp
854	ASV683	III.A	0.178382	0.163534	-0.0457708	0.180252	-0.148982	-0.139445	-0.185529	Foraminifera_X
855	ASV75	III.A	0.185174	0.170016	-0.0424687	0.180751	-0.151973	-0.144055	-0.191107	Monothalamea	CladeE	Psammophagidae	Psammophaga	Psammophaga_sp.
856	ASV2312	III.A	0.200326	0.185785	-0.00920806	0.149196	-0.144881	-0.150743	-0.195917	Monothalamea	FreshwaterClade1	Group1	ENV	ENV_spEnvCha2A1
857	ASV1591	III.A	0.272572	0.255085	0.0329486	0.145629	-0.172958	-0.198795	-0.253168	Tubothalamea	Miliolida	Hauerinidae	Pyrgo	Pyrgo_peruviana
858	ASV2115	III.A	0.288407	0.269855	0.0338797	0.155329	-0.183528	-0.21048	-0.268166	Globothalamea	Rotaliida	Elphidiellidae	Elphidiella	Elphidiella_sp
859	ASV1155	III.A	0.288795	0.270651	0.0425031	0.144716	-0.179215	-0.209573	-0.265998	Monothalamea	Monothalamea_X	Monothalamea_XX	Monothalamea_XXX	Monothalamea_XXX_spTDBLACKANDWHITE
860	ASV1035	III.A	0.254596	0.236527	-0.0035619	0.179345	-0.179804	-0.190451	-0.246593	Monothalamea	ENFOR2	ENFOR2_XX	ENFOR2_XXX	ENFOR2_XXX_spENV
861	ASV1243	III.A	0.262272	0.243642	-0.00397363	0.185135	-0.185386	-0.196235	-0.254117	Globothalamea	Rotaliida	Bolivinitidae	Bolivina	Bolivina_subaenariensis
862	ASV1003	III.A	0.279818	0.260941	0.0155358	0.172573	-0.187277	-0.206618	-0.265289	Globothalamea	Rotaliida	Bolivinitidae	Bolivina	Bolivina_subaenariensis
863	ASV1847	III.A	0.274485	0.25642	0.0241616	0.158028	-0.178966	-0.201442	-0.257604	Foraminifera_X
864	ASV1156	III.A	0.278634	0.260269	0.0240085	0.16107	-0.181946	-0.204558	-0.261649	Globothalamea	Rotaliida	Glabratellidae	Glabratella	Glabratella_sp
865	ASV398	III.A	0.260899	0.244959	0.0473346	0.119463	-0.157153	-0.188088	-0.23767	Globothalamea	Rotaliida	Epistominellidae	Epistominella	Epistominella_sp
866	ASV247	III.A	0.25442	0.238533	0.0393731	0.125057	-0.156858	-0.18436	-0.233768	Monothalamea	CladeC	CladeC_XX	CladeC_XXX	CladeC_XXX_spsaccam
867	ASV164	III.A	0.260804	0.244507	0.0401168	0.128504	-0.160924	-0.18902	-0.239706	Monothalamea	ENFOR2	ENFOR2_XX	ENFOR2_XXX	ENFOR2_XXX_spEnvHabTH8
868	ASV751	III.A	0.259745	0.243552	0.0407189	0.127016	-0.159864	-0.188146	-0.238507	Foraminifera_X
869	ASV30	III.A	0.251457	0.235285	0.0296168	0.135331	-0.159974	-0.183503	-0.233786	Monothalamea	ENFOR8	ENFOR8_XX	ENFOR8_XXX	ENFOR8_XXX_spEnvHabTH12
870	ASV2279	III.A	0.255734	0.239443	0.0331859	0.133766	-0.161065	-0.186199	-0.236859	Foraminifera_X
871	ASV65	III.A	0.256267	0.23968	0.0280893	0.140561	-0.164147	-0.187304	-0.238875	Monothalamea	CladeV	CladeV_XX	CladeV_XXX	CladeV_XXX_spENV
872	ASV1484	III.A	0.256634	0.240217	0.0319581	0.135932	-0.162347	-0.187041	-0.238089	Monothalamea	CladeF	CladeF_XX	CladeF_XXX	CladeF_XXX_spEnvHabSip6
873	ASV1592	III.A	0.255882	0.239413	0.0298849	0.138032	-0.162924	-0.186768	-0.237975	Foraminifera_X
874	ASV132	III.A	0.257281	0.24077	0.0310071	0.137576	-0.163304	-0.187655	-0.238993	Monothalamea	Monothalamea_X	Monothalamea_XX	Monothalamea_XXX	Monothalamea_XXX_spalllog_sp.B_ICE
875	ASV961	III.A	0.234788	0.218368	0.00154683	0.159295	-0.163246	-0.174962	-0.225983	Monothalamea	CladeTIN	CladeTIN_XX	CladeTIN_XXX	Tinogullmia_sp
876	ASV1562	III.A	0.230051	0.214371	0.0095934	0.145891	-0.155659	-0.170311	-0.219043	Foraminifera_X
877	ASV277	III.A	0.233705	0.21793	0.0127782	0.144383	-0.156519	-0.172596	-0.221629	Monothalamea	CladeG	CladeG_XX	Shepheardella	Shepheardella_sp
878	ASV593	III.A	0.261481	0.243843	0.0145373	0.161239	-0.174994	-0.193075	-0.247898	Foraminifera_X
879	ASV165	III.A	0.259997	0.243011	0.0253762	0.146546	-0.168196	-0.190464	-0.243272	Globothalamea	Robertinida	Robertinidae	Robertina	Robertina_arctica
880	ASV1144	III.A	0.255801	0.238724	0.0177497	0.153285	-0.169317	-0.188391	-0.241473	Monothalamea	CladeI	CladeI_XX	Astrammina	Astrammina_rara
881	ASV439	III.A	0.25684	0.239726	0.0184584	0.153105	-0.169666	-0.189068	-0.242266	Globothalamea	Rotaliida	Nummulitidae	Nummulites	Nummulites_venosus
882	ASV503	III.A	0.247741	0.230862	0.0104677	0.156937	-0.167556	-0.183388	-0.235846	Monothalamea	CladeG	CladeG_XX	Shepheardella	Shepheardella_sp
883	ASV298	III.A	0.251393	0.234613	0.0174905	0.150585	-0.166375	-0.185139	-0.237299	Monothalamea	CladeI	CladeI_XX	Arnoldiellina	Arnoldiellina_fluorescens
884	ASV645	III.A	0.250485	0.233768	0.0174805	0.149974	-0.165746	-0.184463	-0.236426	Globothalamea	Rotaliida	Cassidulinidae	Cassidulina	Cassidulina_sp
885	ASV2890	III.A	0.250674	0.233939	0.0173939	0.150213	-0.165924	-0.184616	-0.236633	Globothalamea	Rotaliida	Elphidiidae	Elphidium	Elphidium_frigidium
886	ASV2250	III.A	0.250674	0.233939	0.0173939	0.150213	-0.165924	-0.184616	-0.236633	Foraminifera_X
887	ASV2216	III.A	0.250674	0.233939	0.0173939	0.150213	-0.165924	-0.184616	-0.236633	Foraminifera_X
888	ASV1965	III.A	0.250674	0.233939	0.0173939	0.150213	-0.165924	-0.184616	-0.236633	Foraminifera_X
889	ASV1445	III.A	0.234986	0.213462	-0.0991584	0.28648	-0.216915	-0.189089	-0.255857	Monothalamea	Monothalamea_X	Monothalamea_XX	Monothalamea_XXX	Monothalamea_XXX_spSaccam
890	ASV66	III.A	0.237444	0.216057	-0.0930114	0.280413	-0.215365	-0.190069	-0.256415	Monothalamea	Monothalamea_X	Monothalamea_XX	Monothalamea_XXX	Monothalamea_XXX_spalllog_sp.B_ICE
891	ASV1143	III.A	0.249713	0.229057	-0.0615066	0.249093	-0.207192	-0.19485	-0.258962	Monothalamea	Monothalamea_X	Monothalamea_XX	Saccamminidae	Saccamminidae_sp.
892	ASV393	III.A	0.263414	0.24232	-0.0511399	0.245424	-0.211256	-0.203634	-0.269121	Monothalamea	CladeG	CladeG_XX	CladeG_XXX	CladeG_XXX_spelongateallog
893	ASV361	III.A	0.254307	0.232808	-0.0717939	0.265226	-0.215871	-0.199706	-0.266425	Monothalamea	ENFOR1	ENFOR1_XX	ENFOR1_XXX	ENFOR1_XXX_spXeno
894	ASV1082	III.A	0.261519	0.239812	-0.0658889	0.26273	-0.217772	-0.204267	-0.27164	Foraminifera_X
895	ASV978	III.A	0.268107	0.246047	-0.0637146	0.264511	-0.221219	-0.208881	-0.277353	Monothalamea	CladeC	Xenophyophorea	Aschemonella_like	Aschemonella_like_sp
896	ASV1472	III.A	0.266764	0.244953	-0.0606522	0.259725	-0.218653	-0.207454	-0.275155	Foraminifera_X
897	ASV1255	III.A	0.269088	0.247133	-0.0602616	0.260828	-0.220069	-0.209133	-0.277281	Monothalamea	CladeI	CladeI_XX	Arnoldiellina	Arnoldiellina_fluorescens
898	ASV2344	III.A	0.271162	0.248164	-0.0780098	0.284644	-0.230952	-0.213144	-0.284512	Foraminifera_X
899	ASV115	III.A	0.278016	0.255272	-0.0634546	0.270988	-0.228005	-0.216237	-0.286832	Monothalamea	CladeC	CladeC_XX	CladeC_XXX	CladeC_XXX_spundetsaccam1
900	ASV399	III.A	0.272533	0.249872	-0.0694488	0.274785	-0.22736	-0.212978	-0.283311	Globothalamea	Rotaliida	Nonionidae	Nonionella	Nonionella_auris
901	ASV575	III.A	0.275928	0.253071	-0.0686036	0.27605	-0.229283	-0.215395	-0.286337	Monothalamea	CladeC	Xenophyophorea	Rhizammina	Rhizammina_algaeformis
902	ASV613	III.A	0.292682	0.268564	-0.0702672	0.289656	-0.241875	-0.228126	-0.302985	Monothalamea	ENFOR2	ENFOR2_XX	ENFOR2_XXX	ENFOR2_XXX_spENV
903	ASV1586	III.A	0.303184	0.278798	-0.0609749	0.285145	-0.244274	-0.234671	-0.310375	Foraminifera_X
904	ASV515	III.A	0.310631	0.285946	-0.0565381	0.284662	-0.24712	-0.239612	-0.31625	Monothalamea	ENFOR5	ENFOR5_XX	ENFOR5_XXX	ENFOR5_XXX_spENV
905	ASV392	III.A	0.291464	0.268244	-0.0541911	0.268537	-0.232479	-0.224986	-0.297072	Foraminifera_X
906	ASV509	III.A	0.287358	0.264555	-0.0516513	0.262514	-0.22826	-0.22157	-0.292364	Globothalamea	Rotaliida	Uvigerinidae	Uvigerina	Uvigerina_phlegeri
907	ASV401	III.A	0.300631	0.277036	-0.0488756	0.268127	-0.236059	-0.231087	-0.304346	Monothalamea	CladeC	Xenophyophorea	Psammina	Psammina_limbata
908	ASV1481	III.A	0.297672	0.274666	-0.0413395	0.256588	-0.229986	-0.227834	-0.299272	Monothalamea	CladeC	Gloiogullmiidae	Undet	Undet_allog1
909	ASV167	III.A	0.302323	0.279163	-0.0379088	0.255454	-0.231412	-0.230828	-0.302746	Monothalamea	Monothalamea_X	Monothalamea_XX	Monothalamea_XXX	Monothalamea_XXX_spENV
910	ASV2339	III.A	0.240294	0.220449	-0.0585763	0.238928	-0.199053	-0.187416	-0.249015	Tubothalamea	Miliolida	Soritidae	Androsina	Androsina_lucasi
911	ASV979	III.A	0.241357	0.221897	-0.0494616	0.228159	-0.19495	-0.186944	-0.247353	Foraminifera_X
912	ASV869	III.A	0.242168	0.222833	-0.0458626	0.224175	-0.193604	-0.187049	-0.247074	Monothalamea	ENFOR2	ENFOR2_XX	ENFOR2_XXX	ENFOR2_XXX_spENV
913	ASV1441	III.A	0.241595	0.222921	-0.0335884	0.208297	-0.186679	-0.184918	-0.242904	Monothalamea	CladeG	CladeG_XX	CladeG_XXX	CladeG_XXX_spkomoki
914	ASV1330	III.A	0.245892	0.226691	-0.0380498	0.216876	-0.192053	-0.188744	-0.248363	Monothalamea	CladeY	CladeY_XX	CladeY_XXX	CladeY_XXX_spallogJAP
915	ASV959	III.A	0.254103	0.234457	-0.0354331	0.219214	-0.1964	-0.194507	-0.255511	Foraminifera_X
916	ASV568	III.A	0.252714	0.233382	-0.0311398	0.212844	-0.193147	-0.192874	-0.252906	Foraminifera_X
917	ASV490	III.A	0.254421	0.235073	-0.029077	0.211413	-0.193244	-0.193861	-0.253944	Monothalamea	ENFOR2	ENFOR2_XX	ENFOR2_XXX	ENFOR2_XXX_spENV
918	ASV1027	III.A	0.265985	0.246027	-0.0250842	0.214318	-0.199202	-0.201936	-0.26392	Monothalamea	CladeM1	CladeM1_XX	CladeM1_XXX	CladeM1_XXX_spPsammosphaera_like
919	ASV2213	III.A	0.261163	0.241798	-0.0200616	0.20467	-0.193163	-0.197641	-0.25779	Monothalamea	Monothalamea_X	Monothalamea_XX	Monothalamea_XXX	Monothalamea_XXX_spENV
920	ASV1281	III.A	0.266813	0.246259	-0.0357289	0.228316	-0.205439	-0.204031	-0.267856	Monothalamea	CladeB	CladeB_XX	CladeB_XXX	CladeB_XXX_spCrithionina_like
921	ASV146	III.A	0.264987	0.244502	-0.0368921	0.228529	-0.204781	-0.20283	-0.266438	Monothalamea	CladeC	Pilulinidae	Pilulina	Pilulina_argentea
922	ASV1129	III.A	0.26526	0.244814	-0.0357386	0.227262	-0.204359	-0.202873	-0.266361	Monothalamea	Monothalamea_X	Monothalamea_XX	Monothalamea_XXX	Monothalamea_XXX_spENV
923	ASV1533	III.A	0.263637	0.243317	-0.0355115	0.22586	-0.203104	-0.201631	-0.264729	Foraminifera_X
924	ASV670	III.A	0.261875	0.241664	-0.0358053	0.225022	-0.202029	-0.200357	-0.263117	Monothalamea	CladeA	CladeA_XX	CladeA_XXX	CladeA_XXX_spPsammosphaera_like
925	ASV772	III.A	0.262403	0.242154	-0.0358225	0.225406	-0.202407	-0.200754	-0.263631	Globothalamea	Rotaliida	Sphaeroidinidae	Sphaeroidina	Sphaeroidina_bulloides
926	ASV1107	III.A	0.262988	0.242712	-0.0355489	0.225462	-0.202671	-0.201152	-0.264114	Monothalamea	CladeF	Hemisphaeramminidae	Hemisphaerammina	Hemisphaerammina_sp
927	ASV156	III.A	0.260626	0.240632	-0.0332457	0.220934	-0.199796	-0.19907	-0.261157	Monothalamea	CladeTIN	CladeTIN_XX	CladeTIN_XXX	Tinogullmia_sp
928	ASV202	III.A	0.260876	0.24074	-0.0357112	0.224216	-0.201281	-0.199598	-0.262125	Monothalamea	CladeC	CladeC_XX	Hippocrepina	Hippocrepina_crassa
929	ASV235	III.A	0.260342	0.240244	-0.0356984	0.223833	-0.200901	-0.199198	-0.261606	Monothalamea	Monothalamea_X	Monothalamea_XX	Monothalamea_XXX	Monothalamea_XXX_spSaccam_sp.D_ICE
930	ASV842	III.A	0.260309	0.240217	-0.0356141	0.223704	-0.200833	-0.199162	-0.261549	Monothalamea	CladeC	Xenophyophorea	Psammina	Psammina_limbata
931	ASV652	III.A	0.259469	0.239436	-0.0356402	0.223161	-0.20026	-0.198539	-0.260747	Globothalamea	Textulariida	Textulariida_XXX	Eggerella	Eggerella_sp
932	ASV651	III.A	0.259353	0.23933	-0.0355937	0.223022	-0.200154	-0.198446	-0.260622	Monothalamea	Monothalamea_X	Monothalamea_XX	Leannia	Leannia_veloxifera
933	ASV96	III.A	0.259546	0.239492	-0.0359225	0.223569	-0.200464	-0.198635	-0.260905	Globothalamea	Rotaliida	Nummulitidae	Nummulites	Nummulites_venosus
934	ASV2830	III.A	0.259702	0.239647	-0.0357338	0.223438	-0.200472	-0.198726	-0.260999	Foraminifera_X
935	ASV2428	III.A	0.259702	0.239647	-0.0357338	0.223438	-0.200472	-0.198726	-0.260999	Globothalamea	Rotaliida	Elphidiidae	Elphidium	Elphidium_frigidium
936	ASV2252	III.A	0.259702	0.239647	-0.0357338	0.223438	-0.200472	-0.198726	-0.260999	Foraminifera_X
937	ASV2192	III.A	0.259702	0.239647	-0.0357338	0.223438	-0.200472	-0.198726	-0.260999	Foraminifera_X
938	ASV1985	III.A	0.259702	0.239647	-0.0357338	0.223438	-0.200472	-0.198726	-0.260999	Foraminifera_X
939	ASV1967	III.A	0.259702	0.239647	-0.0357338	0.223438	-0.200472	-0.198726	-0.260999	Monothalamea	CladeBM	Bathysiphonidae	Bathysiphon	Bathysiphon_sp
940	ASV1851	III.A	0.259702	0.239647	-0.0357338	0.223438	-0.200472	-0.198726	-0.260999	Monothalamea	CladeB	CladeB_XX	Bowseria	Bowseria_arctowskii
941	ASV1837	III.A	0.259702	0.239647	-0.0357338	0.223438	-0.200472	-0.198726	-0.260999	Monothalamea	FreshwaterClade1	Group1	ENV	ENV_spEnvCha2A1
942	ASV1453	III.A	0.259702	0.239647	-0.0357338	0.223438	-0.200472	-0.198726	-0.260999	Monothalamea	CladeB	CladeB_XX	CladeB_XXX	CladeB_XXX_spallog
943	ASV1288	III.A	0.259702	0.239647	-0.0357338	0.223438	-0.200472	-0.198726	-0.260999	Globothalamea	Rotaliida	Nuttalidae	Nuttalides	Nuttalides_umbonifera
944	ASV1166	III.A	0.259702	0.239647	-0.0357338	0.223438	-0.200472	-0.198726	-0.260999	Monothalamea	CladeF	Hemisphaeramminidae	Hemisphaerammina	Hemisphaerammina_sp
945	ASV1121	III.A	0.259702	0.239647	-0.0357338	0.223438	-0.200472	-0.198726	-0.260999	Globothalamea	Robertinida	Robertinidae	Robertina	Robertina_sp
946	ASV792	III.A	0.259702	0.239647	-0.0357338	0.223438	-0.200472	-0.198726	-0.260999	Monothalamea	Monothalamea_X	Monothalamea_XX	Monothalamea_XXX	Monothalamea_XXX_spSOFT_ICE
947	ASV697	III.A	0.259702	0.239647	-0.0357338	0.223438	-0.200472	-0.198726	-0.260999	Monothalamea	CladeG	CladeG_XX	CladeG_XXX	CladeG_XXX_spEnvHabMcM5
948	ASV668	III.A	0.259702	0.239647	-0.0357338	0.223438	-0.200472	-0.198726	-0.260999	Globothalamea	Rotaliida	Notorotaliidae	Cribrorotalia	Cribrorotalia_sp
949	ASV628	III.A	0.259702	0.239647	-0.0357338	0.223438	-0.200472	-0.198726	-0.260999	Globothalamea	Rotaliida	Notorotaliidae	Cribrorotalia	Cribrorotalia_sp
950	ASV625	III.A	0.259702	0.239647	-0.0357338	0.223438	-0.200472	-0.198726	-0.260999	Monothalamea	CladeE	CladeE_XX	CladeE_XXX	CladeE_XXX_spEnvHabMcM2
951	ASV592	III.A	0.259702	0.239647	-0.0357338	0.223438	-0.200472	-0.198726	-0.260999	Globothalamea	Rotaliida	Sphaeroidinidae	Sphaeroidina	Sphaeroidina_bulloides
952	ASV558	III.A	0.259702	0.239647	-0.0357338	0.223438	-0.200472	-0.198726	-0.260999	Monothalamea	CladeE	Psammophagidae	Vellaria	Vellaria_sp
953	ASV417	III.A	0.259702	0.239647	-0.0357338	0.223438	-0.200472	-0.198726	-0.260999	Globothalamea	Rotaliida	Nummulitidae	Nummulites	Nummulites_venosus
954	ASV386	III.A	0.259702	0.239647	-0.0357338	0.223438	-0.200472	-0.198726	-0.260999	Globothalamea	Rotaliida	Sphaeroidinidae	Sphaeroidina	Sphaeroidina_bulloides
955	ASV344	III.A	0.259702	0.239647	-0.0357338	0.223438	-0.200472	-0.198726	-0.260999	Foraminifera_X
956	ASV1912	III.A	0.319409	0.296808	-0.00310966	0.223286	-0.224854	-0.238745	-0.308968	Monothalamea	CladeM2	CladeM2_XX	CladeM2_XXX	Crithionina_sp
957	ASV877	III.A	0.313485	0.29095	-0.010044	0.227966	-0.2244	-0.235288	-0.305298	Foraminifera_X
958	ASV1204	III.A	0.31009	0.287908	-0.00778229	0.222781	-0.220826	-0.232441	-0.301358	Monothalamea	CladeA	CladeA_XX	CladeA_XXX	CladeA_XXX_spCylindrogullmia_like
959	ASV395	III.A	0.313788	0.290915	-0.0162866	0.236049	-0.22793	-0.23638	-0.30743	Monothalamea	CladeA	CladeA_XX	CladeA_XXX	CladeA_XXX_spCylindrogullmia_like
960	ASV883	III.A	0.31874	0.295706	-0.0126001	0.234799	-0.229431	-0.239563	-0.31112	Globothalamea	Rotaliida	Rotaliellidae	Rotaliella	Rotaliella_sp
961	ASV1054	III.A	0.317829	0.294958	-0.0106586	0.231724	-0.227763	-0.238614	-0.309669	Monothalamea	CladeG	CladeG_XX	Shepheardella	Shepheardella_sp
962	ASV41	III.A	0.319541	0.296186	-0.0178342	0.241953	-0.232773	-0.240887	-0.313435	Globothalamea	Textulariida	Reophacidae	Reophax	Reophax_sp
963	ASV653	III.A	0.320584	0.297218	-0.0166203	0.241138	-0.232857	-0.241497	-0.314083	Monothalamea	ENFOR6	ENFOR6_XX	ENFOR6_XXX	ENFOR6_XXX_spsaccam3
964	ASV1044	III.A	0.321882	0.298507	-0.0149787	0.239958	-0.232891	-0.242238	-0.314851	Monothalamea	CladeBM	Bathysiphonidae	Bathysiphon	Bathysiphon_flexilis
965	ASV1360	III.A	0.322409	0.299114	-0.0126679	0.237405	-0.232031	-0.24231	-0.314678	Foraminifera_X
966	ASV1161	III.A	0.28316	0.261532	-0.0342335	0.237656	-0.216067	-0.216019	-0.283181	Foraminifera_X
967	ASV1759	III.A	0.288477	0.266699	-0.0298206	0.235741	-0.217437	-0.219374	-0.287009	Monothalamea	CladeM2	CladeM2_XX	CladeM2_XXX	Crithionina_sp
968	ASV63	III.A	0.274269	0.25276	-0.0442676	0.244209	-0.215188	-0.210779	-0.277564	Monothalamea	CladeC	Gloiogullmiidae	Gloiogullmia	Gloiogullmia_sp
969	ASV170	III.A	0.275151	0.253538	-0.0450695	0.245826	-0.216231	-0.211548	-0.278651	Globothalamea	Rotaliida	Buliminellidae	Buliminella	Buliminella_sp
970	ASV717	III.A	0.276066	0.254451	-0.0438549	0.244922	-0.216224	-0.212062	-0.279175	Monothalamea	Monothalamea_X	Monothalamea_XX	Monothalamea_XXX	Monothalamea_XXX_spallog
971	ASV1361	III.A	0.270272	0.24915	-0.0421568	0.238801	-0.211273	-0.207504	-0.273087	Monothalamea	CladeG	CladeG_XX	CladeG_XXX	CladeG_XXX_spEnvHabMcM5
972	ASV1050	III.A	0.275296	0.254121	-0.036217	0.234758	-0.211626	-0.210427	-0.276181	Globothalamea	Rotaliida	Glabratellidae	Glabratella	Glabratella_sp
973	ASV1313	III.A	0.27496	0.253841	-0.035578	0.233721	-0.211052	-0.210088	-0.275669	Monothalamea	CladeG	CladeG_XX	Shepheardella	Shepheardella_sp
974	ASV272	III.A	0.280112	0.258019	-0.047668	0.252511	-0.221078	-0.21561	-0.284201	Monothalamea	CladeG	CladeG_XX	Shepheardella	Shepheardella_sp
975	ASV206	III.A	0.281523	0.259319	-0.0479147	0.253792	-0.222196	-0.216697	-0.285635	Monothalamea	CladeBM	Bathysiphonidae	Bathysiphon	Bathysiphon_argenteus
976	ASV198	III.A	0.298777	0.276399	-0.0273775	0.239732	-0.223336	-0.22672	-0.296222	Monothalamea	CladeC	Xenophyophorea	Aschemonella_like	Aschemonella_like_sp
977	ASV1752	III.A	0.289297	0.267262	-0.0337635	0.241278	-0.220106	-0.220534	-0.288962	Monothalamea	CladeE	CladeE_XX	Nellya	Nellya_rugosa
978	ASV862	III.A	0.29378	0.271525	-0.0318736	0.241972	-0.222234	-0.223616	-0.292728	Monothalamea	ENFOR7	ENFOR7_XX	ENFOR7_XXX	ENFOR7_XXX_spLagena
979	ASV1081	III.A	0.291504	0.26894	-0.0411731	0.252142	-0.225587	-0.223209	-0.293274	Foraminifera_X
980	ASV2459	III.A	0.292071	0.269552	-0.0394893	0.250407	-0.225088	-0.223398	-0.293324	Monothalamea	CladeM2	CladeM2_XX	CladeM2_XXX	CladeM2_XXX_spENV
981	ASV664	III.A	0.292965	0.270532	-0.0365369	0.247296	-0.224143	-0.223655	-0.293316	Monothalamea	CladeTIN	CladeTIN_XX	CladeTIN_XXX	Tinogullmia_sp
982	ASV1389	III.A	0.296333	0.273716	-0.0355	0.248301	-0.225946	-0.226024	-0.296259	Globothalamea	Rotaliida	Sphaeroidinidae	Sphaeroidina	Sphaeroidina_bulloides
983	ASV643	III.A	0.296907	0.274318	-0.0341513	0.246994	-0.22563	-0.226265	-0.296415	Monothalamea	CladeG	CladeG_XX	CladeG_XXX	CladeG_XXX_spsquatAmmodiscus
984	ASV847	III.A	0.282217	0.261792	-0.0117552	0.20865	-0.20346	-0.212196	-0.275647	Monothalamea	ENFOR2	ENFOR2_XX	ENFOR2_XXX	ENFOR2_XXX_spENV
985	ASV722	III.A	0.280158	0.260069	-0.00798653	0.202482	-0.200018	-0.210137	-0.27255	Monothalamea	Monothalamea_X	Monothalamea_XX	Monothalamea_XXX	Monothalamea_XXX_spTDBLACKANDWHITE
986	ASV1336	III.A	0.289896	0.269516	-0.000202809	0.19935	-0.202685	-0.216322	-0.279647	Monothalamea	CladeC	Gloiogullmiidae	Gloiogullmia	Gloiogullmia_sp
987	ASV1169	III.A	0.290851	0.270765	0.00692915	0.191008	-0.199562	-0.216045	-0.278467	Foraminifera_X
988	ASV287	III.A	0.299093	0.278418	0.0067439	0.196902	-0.20542	-0.22222	-0.28647	Globothalamea	Rotaliida	Cibicididae	Cibicidoides	Cibicidoides_wuellerstorfii
989	ASV288	III.A	0.297723	0.277298	0.00978965	0.192119	-0.202843	-0.220775	-0.284251	Monothalamea	CladeI	CladeI_XX	CladeI_XXX	CladeI_XXX_spcrystallifera
990	ASV516	III.A	0.286897	0.265513	-0.0242135	0.227581	-0.213352	-0.217417	-0.283832	Monothalamea	CladeTIN	CladeTIN_XX	CladeTIN_XXX	Tinogullmia_sp
991	ASV762	III.A	0.284265	0.263276	-0.0200833	0.220564	-0.209318	-0.21488	-0.280076	Globothalamea	Textulariida	Spiroplectamminacea	Spiroplectammina	Spiroplectammina_sp
992	ASV745	III.A	0.289699	0.26862	-0.0142978	0.216996	-0.21004	-0.218131	-0.283612	Foraminifera_X
993	ASV267	III.A	0.291467	0.270412	-0.0113635	0.214509	-0.209716	-0.219043	-0.284452	Monothalamea	CladeC	CladeC_XX	CladeC_XXX	CladeC_XXX_spsilversaccam
994	ASV73	III.A	0.296289	0.274493	-0.0193388	0.227882	-0.217325	-0.223748	-0.291454	Foraminifera_X
995	ASV820	III.A	0.293446	0.271975	-0.0168268	0.22276	-0.214002	-0.221278	-0.28797	Monothalamea	ENFOR1	ENFOR1_XX	ENFOR1_XXX	ENFOR1_XXX_spXeno
996	ASV941	III.A	0.299749	0.278052	-0.0125543	0.221699	-0.216136	-0.225388	-0.292791	Globothalamea	Rotaliida	Stainforthiidae	Stainforthia	Stainforthia_sp
997	ASV676	III.A	0.297066	0.275441	-0.014858	0.222763	-0.215486	-0.223706	-0.290882	Monothalamea	CladeTIN	CladeTIN_XX	CladeTIN_XXX	Tinogullmia_sp
998	ASV126	III.A	0.297312	0.275738	-0.0134916	0.221207	-0.214931	-0.223699	-0.290716	Foraminifera_X
999	ASV587	III.A	0.297224	0.275703	-0.0125883	0.220008	-0.21439	-0.223509	-0.290365	Monothalamea	CladeA	CladeA_XX	CladeA_XXX	CladeA_XXX_spCrithionina_like
1000	ASV67	III.A	0.311112	0.2897	0.00888361	0.202457	-0.212681	-0.23089	-0.297431	Monothalamea	CladeG	CladeG_XX	CladeG_XXX	CladeG_XXX_spelongateallog
1001	ASV281	III.A	0.309623	0.288144	0.00548806	0.205718	-0.213445	-0.23025	-0.296995	Globothalamea	Rotaliida	Sphaeroidinidae	Sphaeroidina	Sphaeroidina_bulloides
1002	ASV1834	III.A	0.310838	0.289264	0.00528971	0.206803	-0.2144	-0.231185	-0.298226	Foraminifera_X
1003	ASV1066	III.A	0.302247	0.28061	-0.00788613	0.217525	-0.2154	-0.226603	-0.293823	Monothalamea	Monothalamea_X	Monothalamea_XX	Monothalamea_XXX	Monothalamea_XXX_spENV
1004	ASV520	III.A	0.297782	0.276305	-0.0109342	0.218304	-0.2139	-0.223695	-0.290416	Foraminifera_X
1005	ASV18	III.A	0.298871	0.277461	-0.00811163	0.215492	-0.213161	-0.224116	-0.290635	Globothalamea	Textulariida	Reophacidae	Reophax	Reophax_subfusiformis
1006	ASV689	III.A	0.297361	0.27599	-0.00942612	0.216112	-0.212804	-0.223172	-0.289565	Monothalamea	Monothalamea_X	Monothalamea_XX	Monothalamea_XXX	Monothalamea_XXX_spSaccam
1007	ASV284	III.A	0.297379	0.276046	-0.00864759	0.215143	-0.212403	-0.223077	-0.289354	Monothalamea	CladeBM	Micrometulidae	Micrometula	Micrometula_sp
1008	ASV1116	III.A	0.302377	0.280998	-0.00261224	0.210961	-0.212688	-0.225969	-0.292395	Globothalamea	Rotaliida	Cassidulinidae	Cassidulina	Cassidulina_sp
1009	ASV523	III.A	0.298043	0.276771	-0.00652361	0.212919	-0.211738	-0.223278	-0.289367	Monothalamea	CladeM2	CladeM2_XX	CladeM2_XXX	Crithionina_sp
1010	ASV1408	III.A	0.298399	0.277137	-0.00581729	0.212272	-0.211611	-0.223445	-0.289503	Foraminifera_X
1011	ASV243	III.A	0.296447	0.275183	-0.00857682	0.214413	-0.211714	-0.222372	-0.288434	Monothalamea	CladeC	Gloiogullmiidae	Undet	Undet_allog1
1012	ASV859	III.A	0.297681	0.276393	-0.00733228	0.213691	-0.211915	-0.22312	-0.289257	Monothalamea	ENFOR6	ENFOR6_XX	ENFOR6_XXX	ENFOR6_XXX_spXeno
1013	ASV240	III.A	0.297672	0.276353	-0.00796685	0.214485	-0.212246	-0.223201	-0.289435	Monothalamea	CladeC	CladeC_XX	Bathyallogromia	Bathyallogromia_sp
1014	ASV696	III.A	0.297804	0.276482	-0.00784622	0.214424	-0.212274	-0.223283	-0.289527	Foraminifera_X
1015	ASV347	III.A	0.297637	0.276324	-0.00788047	0.214352	-0.212176	-0.223163	-0.289376	Foraminifera_X
1016	ASV579	III.A	0.297674	0.276359	-0.00787285	0.214368	-0.212198	-0.22319	-0.289409	Foraminifera_X
1017	ASV88	III.A	0.2974	0.276103	-0.00791309	0.21423	-0.212027	-0.222991	-0.289157	Monothalamea	Monothalamea_X	Monothalamea_XX	Monothalamea_XXX	Monothalamea_XXX_spSaccam
1018	ASV2615	III.A	0.297391	0.276094	-0.00793062	0.214247	-0.212031	-0.222987	-0.289154	Foraminifera_X
1019	ASV2553	III.A	0.297391	0.276094	-0.00793062	0.214247	-0.212031	-0.222987	-0.289154	Foraminifera_X
1020	ASV2381	III.A	0.297391	0.276094	-0.00793062	0.214247	-0.212031	-0.222987	-0.289154	Monothalamea	Monothalamea_X	Monothalamea_XX	Monothalamea_XXX	Monothalamea_XXX_spTDBLACKANDWHITE
1021	ASV2136	III.A	0.297391	0.276094	-0.00793062	0.214247	-0.212031	-0.222987	-0.289154	Monothalamea	CladeM2	CladeM2_XX	CladeM2_XXX	CladeM2_XXX_spENV
1022	ASV2120	III.A	0.297391	0.276094	-0.00793062	0.214247	-0.212031	-0.222987	-0.289154	Monothalamea	ENFOR2	ENFOR2_XX	ENFOR2_XXX	ENFOR2_XXX_spENV
1023	ASV2074	III.A	0.297391	0.276094	-0.00793062	0.214247	-0.212031	-0.222987	-0.289154	Foraminifera_X
1024	ASV2002	III.A	0.297391	0.276094	-0.00793062	0.214247	-0.212031	-0.222987	-0.289154	Monothalamea	CladeF	Notodendrodidae	Notodendrodes	Notodendrodes_hyalinosphaira
1025	ASV1945	III.A	0.297391	0.276094	-0.00793062	0.214247	-0.212031	-0.222987	-0.289154	Monothalamea	CladeC	Xenophyophorea	Aschemonella	Aschemonella_monile
1026	ASV1944	III.A	0.297391	0.276094	-0.00793062	0.214247	-0.212031	-0.222987	-0.289154	Monothalamea	Monothalamea_X	Monothalamea_XX	Monothalamea_XXX	Monothalamea_XXX_spTDBLACKANDWHITE
1027	ASV1907	III.A	0.297391	0.276094	-0.00793062	0.214247	-0.212031	-0.222987	-0.289154	Foraminifera_X
1028	ASV1906	III.A	0.297391	0.276094	-0.00793062	0.214247	-0.212031	-0.222987	-0.289154	Foraminifera_X
1029	ASV1860	III.A	0.297391	0.276094	-0.00793062	0.214247	-0.212031	-0.222987	-0.289154	Monothalamea	CladeA	CladeA_XX	CladeA_XXX	CladeA_XXX_spNemogullmia_like
1030	ASV1846	III.A	0.297391	0.276094	-0.00793062	0.214247	-0.212031	-0.222987	-0.289154	Monothalamea	CladeC	Xenophyophorea	Aschemonella_like	Aschemonella_like_sp
1031	ASV1836	III.A	0.297391	0.276094	-0.00793062	0.214247	-0.212031	-0.222987	-0.289154	Monothalamea	CladeBM	Bathysiphonidae	Bathysiphon	Bathysiphon_argenteus
1032	ASV1801	III.A	0.297391	0.276094	-0.00793062	0.214247	-0.212031	-0.222987	-0.289154	Foraminifera_X
1033	ASV1751	III.A	0.297391	0.276094	-0.00793062	0.214247	-0.212031	-0.222987	-0.289154	Monothalamea	Monothalamea_X	Monothalamea_XX	Leannia	Leannia_veloxifera
1034	ASV1750	III.A	0.297391	0.276094	-0.00793062	0.214247	-0.212031	-0.222987	-0.289154	Globothalamea	Rotaliida	Glabratellidae	Planoglabratella	Planoglabratella_opercularis
1035	ASV1711	III.A	0.297391	0.276094	-0.00793062	0.214247	-0.212031	-0.222987	-0.289154	Foraminifera_X
1036	ASV1682	III.A	0.297391	0.276094	-0.00793062	0.214247	-0.212031	-0.222987	-0.289154	Monothalamea	CladeBM	Bathysiphonidae	Bathysiphon	Bathysiphon_sp
1037	ASV1672	III.A	0.297391	0.276094	-0.00793062	0.214247	-0.212031	-0.222987	-0.289154	Monothalamea	ENFOR7	ENFOR7_XX	ENFOR7_XXX	ENFOR7_XXX_spENV
1038	ASV1669	III.A	0.297391	0.276094	-0.00793062	0.214247	-0.212031	-0.222987	-0.289154	Monothalamea	CladeF	Notodendrodidae	Notodendrodes	Notodendrodes_antarctikos
1039	ASV1641	III.A	0.297391	0.276094	-0.00793062	0.214247	-0.212031	-0.222987	-0.289154	Monothalamea	CladeG	CladeG_XX	Globipelorhiza	Globipelorhiza_sublittoralis
1040	ASV1627	III.A	0.297391	0.276094	-0.00793062	0.214247	-0.212031	-0.222987	-0.289154	Foraminifera_X
1041	ASV1587	III.A	0.297391	0.276094	-0.00793062	0.214247	-0.212031	-0.222987	-0.289154	Foraminifera_X
1042	ASV1574	III.A	0.297391	0.276094	-0.00793062	0.214247	-0.212031	-0.222987	-0.289154	Monothalamea	FreshwaterClade1	Group1	ENV	ENV_spEnvCha2A1
1043	ASV1527	III.A	0.297391	0.276094	-0.00793062	0.214247	-0.212031	-0.222987	-0.289154	Monothalamea	CladeI	CladeI_XX	Pelosinella	Pelosinella_fusiformis
1044	ASV1494	III.A	0.297391	0.276094	-0.00793062	0.214247	-0.212031	-0.222987	-0.289154	Monothalamea	CladeC	Gloiogullmiidae	Undet	Undet_allog1
1045	ASV1483	III.A	0.297391	0.276094	-0.00793062	0.214247	-0.212031	-0.222987	-0.289154	Globothalamea	Textulariida	Textulariida_XXX	Cribrostomoides	Cribrostomoides_sp
1046	ASV1436	III.A	0.297391	0.276094	-0.00793062	0.214247	-0.212031	-0.222987	-0.289154	Monothalamea	CladeTIN	CladeTIN_XX	CladeTIN_XXX	Tinogullmia_sp
1047	ASV1395	III.A	0.297391	0.276094	-0.00793062	0.214247	-0.212031	-0.222987	-0.289154	Monothalamea	ENFOR5	ENFOR5_XX	ENFOR5_XXX	ENFOR5_XXX_spKomoki
1048	ASV1394	III.A	0.297391	0.276094	-0.00793062	0.214247	-0.212031	-0.222987	-0.289154	Foraminifera_X
1049	ASV1385	III.A	0.297391	0.276094	-0.00793062	0.214247	-0.212031	-0.222987	-0.289154	Globothalamea	Rotaliida	Uvigerinidae	Uvigerina	Uvigerina_phlegeri
1050	ASV1371	III.A	0.297391	0.276094	-0.00793062	0.214247	-0.212031	-0.222987	-0.289154	Monothalamea	CladeG	CladeG_XX	CladeG_XXX	CladeG_XXX_spelongateallog
1051	ASV1346	III.A	0.297391	0.276094	-0.00793062	0.214247	-0.212031	-0.222987	-0.289154	Globothalamea	Rotaliida	Cassidulinidae	Cassidulina	Cassidulina_sp
1052	ASV1332	III.A	0.297391	0.276094	-0.00793062	0.214247	-0.212031	-0.222987	-0.289154	Monothalamea	CladeTIN	CladeTIN_XX	CladeTIN_XXX	Tinogullmia_sp
1053	ASV1292	III.A	0.297391	0.276094	-0.00793062	0.214247	-0.212031	-0.222987	-0.289154	Monothalamea	CladeM3	CladeM3_XX	CladeM3_XXX	CladeM3_XXX_spXeno
1054	ASV1291	III.A	0.297391	0.276094	-0.00793062	0.214247	-0.212031	-0.222987	-0.289154	Foraminifera_X
1055	ASV1260	III.A	0.297391	0.276094	-0.00793062	0.214247	-0.212031	-0.222987	-0.289154	Foraminifera_X
1056	ASV1247	III.A	0.297391	0.276094	-0.00793062	0.214247	-0.212031	-0.222987	-0.289154	Monothalamea	ENFOR2	ENFOR2_XX	ENFOR2_XXX	ENFOR2_XXX_spENV
1057	ASV1236	III.A	0.297391	0.276094	-0.00793062	0.214247	-0.212031	-0.222987	-0.289154	Monothalamea	CladeC	Xenophyophorea	Aschemonella_like	Aschemonella_like_sp
1058	ASV1223	III.A	0.297391	0.276094	-0.00793062	0.214247	-0.212031	-0.222987	-0.289154	Monothalamea	Monothalamea_X	Monothalamea_XX	Monothalamea_XXX	Monothalamea_XXX_spSaccam
1059	ASV1212	III.A	0.297391	0.276094	-0.00793062	0.214247	-0.212031	-0.222987	-0.289154	Monothalamea	FreshwaterClade1	Group1	ENV	ENV_spEnvCha2A1
1060	ASV1200	III.A	0.297391	0.276094	-0.00793062	0.214247	-0.212031	-0.222987	-0.289154	Monothalamea	Monothalamea_X	Monothalamea_XX	Monothalamea_XXX	Monothalamea_XXX_spTDBLACKANDWHITE
1061	ASV1194	III.A	0.297391	0.276094	-0.00793062	0.214247	-0.212031	-0.222987	-0.289154	Monothalamea	CladeTIN	CladeTIN_XX	CladeTIN_XXX	Tinogullmia_sp
1062	ASV1187	III.A	0.297391	0.276094	-0.00793062	0.214247	-0.212031	-0.222987	-0.289154	Monothalamea	CladeG	CladeG_XX	CladeG_XXX	CladeG_XXX_spelongateallog
1063	ASV1175	III.A	0.297391	0.276094	-0.00793062	0.214247	-0.212031	-0.222987	-0.289154	Globothalamea	Textulariida	Textulariida_XXX	Textularia	Textularia_agglutinans
1064	ASV1172	III.A	0.297391	0.276094	-0.00793062	0.214247	-0.212031	-0.222987	-0.289154	Monothalamea	CladeM2	CladeM2_XX	CladeM2_XXX	CladeM2_XXX_spENV
1065	ASV1171	III.A	0.297391	0.276094	-0.00793062	0.214247	-0.212031	-0.222987	-0.289154	Foraminifera_X
1066	ASV1165	III.A	0.297391	0.276094	-0.00793062	0.214247	-0.212031	-0.222987	-0.289154	Monothalamea	ENFOR2	ENFOR2_XX	ENFOR2_XXX	Crithionina_sp
1067	ASV1119	III.A	0.297391	0.276094	-0.00793062	0.214247	-0.212031	-0.222987	-0.289154	Monothalamea	CladeG	CladeG_XX	Shepheardella	Shepheardella_sp
1068	ASV1095	III.A	0.297391	0.276094	-0.00793062	0.214247	-0.212031	-0.222987	-0.289154	Foraminifera_X
1069	ASV1067	III.A	0.297391	0.276094	-0.00793062	0.214247	-0.212031	-0.222987	-0.289154	Monothalamea	CladeBM	Micrometulidae	Micrometula	Micrometula_sp
1070	ASV1033	III.A	0.297391	0.276094	-0.00793062	0.214247	-0.212031	-0.222987	-0.289154	Monothalamea	Monothalamea_X	Monothalamea_XX	Monothalamea_XXX	Monothalamea_XXX_spEnvHabSip2
1071	ASV1032	III.A	0.297391	0.276094	-0.00793062	0.214247	-0.212031	-0.222987	-0.289154	Foraminifera_X
1072	ASV1001	III.A	0.297391	0.276094	-0.00793062	0.214247	-0.212031	-0.222987	-0.289154	Foraminifera_X
1073	ASV999	III.A	0.297391	0.276094	-0.00793062	0.214247	-0.212031	-0.222987	-0.289154	Monothalamea	ENFOR2	ENFOR2_XX	ENFOR2_XXX	Crithionina_sp
1074	ASV994	III.A	0.297391	0.276094	-0.00793062	0.214247	-0.212031	-0.222987	-0.289154	Foraminifera_X
1075	ASV920	III.A	0.297391	0.276094	-0.00793062	0.214247	-0.212031	-0.222987	-0.289154	Monothalamea	CladeBM	Micrometulidae	Micrometula	Micrometula_sp
1076	ASV916	III.A	0.297391	0.276094	-0.00793062	0.214247	-0.212031	-0.222987	-0.289154	Globothalamea	Rotaliida	Cassidulinidae	Cassidulinoides	Cassidulinoides_parkerianus
1077	ASV867	III.A	0.297391	0.276094	-0.00793062	0.214247	-0.212031	-0.222987	-0.289154	Foraminifera_X
1078	ASV866	III.A	0.297391	0.276094	-0.00793062	0.214247	-0.212031	-0.222987	-0.289154	Monothalamea	CladeTIN	CladeTIN_XX	CladeTIN_XXX	CladeTIN_XXX_spENV
1079	ASV856	III.A	0.297391	0.276094	-0.00793062	0.214247	-0.212031	-0.222987	-0.289154	Monothalamea	CladeM2	CladeM2_XX	CladeM2_XXX	CladeM2_XXX_spENV
1080	ASV811	III.A	0.297391	0.276094	-0.00793062	0.214247	-0.212031	-0.222987	-0.289154	Monothalamea	Monothalamea_X	Monothalamea_XX	Monothalamea_XXX	Monothalamea_XXX_spSaccam_sp.C_ICE
1081	ASV724	III.A	0.297391	0.276094	-0.00793062	0.214247	-0.212031	-0.222987	-0.289154	Monothalamea	CladeI	CladeI_XX	Pelosinella	Pelosinella_fusiformis
1082	ASV680	III.A	0.297391	0.276094	-0.00793062	0.214247	-0.212031	-0.222987	-0.289154	Foraminifera_X
1083	ASV591	III.A	0.297391	0.276094	-0.00793062	0.214247	-0.212031	-0.222987	-0.289154	Monothalamea	CladeBM	Bathysiphonidae	Bathysiphon	Bathysiphon_argenteus
1084	ASV567	III.A	0.297391	0.276094	-0.00793062	0.214247	-0.212031	-0.222987	-0.289154	Monothalamea	CladeBM	Micrometulidae	Micrometula	Micrometula_sp
1085	ASV501	III.A	0.297391	0.276094	-0.00793062	0.214247	-0.212031	-0.222987	-0.289154	Monothalamea	CladeC	Xenophyophorea	Aschemonella	Aschemonella_monile
1086	ASV371	III.A	0.297391	0.276094	-0.00793062	0.214247	-0.212031	-0.222987	-0.289154	Monothalamea	CladeTIN	CladeTIN_XX	CladeTIN_XXX	CladeTIN_XXX_spENV
1087	ASV324	III.A	0.297391	0.276094	-0.00793062	0.214247	-0.212031	-0.222987	-0.289154	Monothalamea	CladeI	CladeI_XX	Astrammina	Astrammina_rara
1088	ASV260	III.A	0.297391	0.276094	-0.00793062	0.214247	-0.212031	-0.222987	-0.289154	Globothalamea	Rotaliida	Cibicididae	Cibicides	Cibicides_sp
1089	ASV257	III.A	0.297391	0.276094	-0.00793062	0.214247	-0.212031	-0.222987	-0.289154	Monothalamea	CladeE	Psammophagidae	Psammophaga	Psammophaga_sp
1090	ASV237	III.A	0.297391	0.276094	-0.00793062	0.214247	-0.212031	-0.222987	-0.289154	Monothalamea	CladeY	CladeY_XX	CladeY_XXX	CladeY_XXX_Cylindrogullmia
1091	ASV226	III.A	0.297391	0.276094	-0.00793062	0.214247	-0.212031	-0.222987	-0.289154	Monothalamea	Monothalamea_X	Monothalamea_XX	Monothalamea_XXX	Monothalamea_XXX_spSaccam
1092	ASV122	III.A	0.297391	0.276094	-0.00793062	0.214247	-0.212031	-0.222987	-0.289154	Foraminifera_X
1093	ASV69	III.A	0.297391	0.276094	-0.00793062	0.214247	-0.212031	-0.222987	-0.289154	Monothalamea	ENFOR1	ENFOR1_XX	ENFOR1_XXX	ENFOR1_XXX_spsquatHyperammina
1094	ASV775	III.B	0.542634	0.501436	-0.0607008	0.449248	-0.411455	-0.413289	-0.54123	Monothalamea	CladeM2	CladeM2_XX	CladeM2_XXX	Crithionina_sp
1095	ASV461	III.B	0.525918	0.487452	-0.0298972	0.398906	-0.3834	-0.396542	-0.516029	Monothalamea	FreshwaterClade1	Group1	ENV	ENV_spEnvCha2A1
1096	ASV342	III.B	0.562733	0.522636	-0.0109893	0.400336	-0.399075	-0.421385	-0.545961	Monothalamea	CladeE	Psammophagidae	Vellaria	Vellaria_sp
1097	ASV382	III.B	0.530705	0.494705	0.0255503	0.332242	-0.357272	-0.392417	-0.504302	Monothalamea	ENFOR7	ENFOR7_XX	ENFOR7_XXX	ENFOR7_XXX_spCrithionina
1098	ASV527	III.B	0.471884	0.437409	-0.0260538	0.356948	-0.343599	-0.355693	-0.462783	Monothalamea	CladeC	CladeC_XX	Hippocrepina	Hippocrepina_indivisa
1099	ASV467	III.B	0.476305	0.442234	-0.011939	0.342178	-0.339186	-0.357033	-0.462887	Monothalamea	CladeV	CladeV_XX	CladeV_XXX	CladeV_XXX_spENV
1100	ASV351	III.B	0.49089	0.455297	-0.0217439	0.364564	-0.354589	-0.369275	-0.479843	Foraminifera_X
1101	ASV320	III.B	0.498948	0.463097	-0.0156416	0.362399	-0.356976	-0.37444	-0.485816	Globothalamea	Rotaliida	Rosalinidae	Rosalina	Rosalina_sp
1102	ASV139	III.B	0.503596	0.468238	0.000551074	0.345163	-0.351617	-0.375661	-0.485527	Monothalamea	ENFOR5	ENFOR5_XX	ENFOR5_XXX	ENFOR5_XXX_spXeno
1103	ASV203	III.B	0.506536	0.471175	0.00457391	0.342107	-0.351533	-0.377296	-0.487176	Globothalamea	Rotaliida	Stainforthiidae	Stainforthia	Stainforthia_sp
1104	ASV44	III.B	0.714279	0.671413	0.144881	0.307771	-0.422122	-0.51282	-0.646177	Monothalamea	ENFOR2	ENFOR2_XX	ENFOR2_XXX	ENFOR2_XXX_spENV
1105	ASV38	III.B	0.623699	0.588261	0.16589	0.219058	-0.347658	-0.442321	-0.552626	Globothalamea	Rotaliida	Cibicididae	Cibicides	Cibicides_sp
1106	ASV265	III.B	0.652314	0.613174	0.132441	0.280909	-0.385434	-0.468314	-0.590083	Monothalamea	CladeBM	Micrometulidae	Micrometula	Micrometula_sp
1107	ASV236	III.B	0.613314	0.576053	0.115409	0.275612	-0.367234	-0.441579	-0.557489	Monothalamea	ENFOR2	ENFOR2_XX	ENFOR2_XXX	ENFOR2_XXX_spENV
1108	ASV11	III.B	0.634099	0.596585	0.139285	0.259765	-0.369067	-0.453774	-0.570498	Monothalamea	ENFOR2	ENFOR2_XX	ENFOR2_XXX	ENFOR2_XXX_spEnvHabTH8
1109	ASV40	III.B	0.678676	0.646223	0.301346	0.085925	-0.314073	-0.464538	-0.565724	Monothalamea	ENFOR2	ENFOR2_XX	ENFOR2_XXX	ENFOR2_XXX_spEnvHabTH8
1110	ASV264	III.B	0.645355	0.615848	0.313329	0.0479235	-0.284419	-0.438014	-0.530055	Globothalamea	Textulariida	Textulariida_XXX	Eggerella	Eggerella_sp
1111	ASV464	III.B	0.587157	0.559206	0.263203	0.0711925	-0.270395	-0.401549	-0.488701	Foraminifera_X
1112	ASV168	III.B	0.573447	0.544182	0.218162	0.1186	-0.284756	-0.397572	-0.488754	Globothalamea	Rotaliida	Cibicididae	Cibicides	Cibicides_sp
1113	ASV250	III.B	0.592595	0.561957	0.217604	0.132455	-0.298434	-0.411936	-0.507386	Foraminifera_X
1114	ASV327	III.B	0.611672	0.580639	0.236317	0.121948	-0.301818	-0.423572	-0.520269	Monothalamea	ENFOR7	ENFOR7_XX	ENFOR7_XXX	ENFOR7_XXX_spCrithionina
1115	ASV145	III.B	0.465681	0.436784	0.0756617	0.224365	-0.285196	-0.336946	-0.426821	Foraminifera_X
1116	ASV183	III.B	0.447652	0.418307	0.0417407	0.254778	-0.290629	-0.328203	-0.419431	Globothalamea	Rotaliida	Epistominellidae	Epistominella	Epistominella_sp
1117	ASV450	III.B	0.438595	0.410296	0.049851	0.238325	-0.279989	-0.32032	-0.408305	Foraminifera_X
1118	ASV434	III.B	0.522793	0.490897	0.095712	0.238293	-0.314448	-0.376775	-0.475992	Monothalamea	ENFOR2	ENFOR2_XX	ENFOR2_XXX	ENFOR2_XXX_spENV
1119	ASV526	III.B	0.488299	0.458565	0.0905354	0.221134	-0.293096	-0.351757	-0.444251	Foraminifera_X
1120	ASV78	III.B	0.502874	0.472797	0.104007	0.214148	-0.29612	-0.360762	-0.454337	Monothalamea	ENFOR6	ENFOR6_XX	ENFOR6_XXX	ENFOR6_XXX_spXeno
1121	ASV266	III.B	0.509337	0.475572	0.0400462	0.299279	-0.334635	-0.374462	-0.479422	Foraminifera_X
1122	ASV623	III.B	0.509781	0.476572	0.0516654	0.284926	-0.328769	-0.37318	-0.476426	Monothalamea	Monothalamea_X	Monothalamea_XX	Monothalamea_XXX	Monothalamea_XXX_spXeno
1123	ASV459	III.B	0.511652	0.478828	0.0618695	0.273337	-0.324652	-0.37316	-0.475222	Foraminifera_X
1124	ASV363	III.B	0.569134	0.53516	0.119022	0.240711	-0.33444	-0.408115	-0.513815	Monothalamea	CladeG	CladeG_XX	CladeG_XXX	CladeG_XXX_spsquatAmmodiscus
1125	ASV13	III.B	0.537912	0.504647	0.0896453	0.25633	-0.328238	-0.388898	-0.492362	Globothalamea	Textulariida	Reophacidae	Reophax	Reophax_subfusiformis
1126	ASV566	III.B	0.554271	0.519728	0.0871026	0.270773	-0.341022	-0.401456	-0.508889	Monothalamea	Monothalamea_X	Monothalamea_XX	Monothalamea_XXX	Monothalamea_XXX_spXeno
1127	ASV329	III.B	0.2999	0.26638	-0.246211	0.516581	-0.340443	-0.257933	-0.361805	Monothalamea	CladeM3	CladeM3_XX	CladeM3_XXX	CladeM3_XXX_spXeno
1128	ASV493	III.B	0.326454	0.291682	-0.234052	0.519478	-0.352535	-0.276057	-0.38383	Monothalamea	CladeM3	CladeM3_XX	CladeM3_XXX	CladeM3_XXX_spsquatParafissurina
1129	ASV81	III.B	0.42387	0.383138	-0.216574	0.564331	-0.411319	-0.346314	-0.472631	Monothalamea	ENFOR2	ENFOR2_XX	ENFOR2_XXX	ENFOR2_XXX_spENV
1130	ASV200	III.B	0.414475	0.377388	-0.157515	0.48337	-0.37336	-0.331106	-0.446163	Monothalamea	Monothalamea_X	Monothalamea_XX	Monothalamea_XXX	Monothalamea_XXX_spEnvHab19
1131	ASV901	III.B	0.307445	0.27752	-0.164615	0.418822	-0.302342	-0.252236	-0.345031	Monothalamea	CladeC	Xenophyophorea	Aschemonella	Aschemonella_monile
1132	ASV1460	III.B	0.323614	0.294283	-0.130394	0.386754	-0.295451	-0.25955	-0.350539	Foraminifera_X
1133	ASV538	III.B	0.338896	0.307866	-0.142761	0.412851	-0.312704	-0.272669	-0.368923	Globothalamea	Rotaliida	Stainforthiidae	Stainforthia	Stainforthia_sp
1134	ASV331	III.B	0.344958	0.313581	-0.141188	0.41503	-0.316104	-0.276973	-0.374306	Globothalamea	Rotaliida	Rosalinidae	Rosalina	Rosalina_sp
1135	ASV442	III.B	0.406129	0.371863	-0.113319	0.421882	-0.344036	-0.318745	-0.425087	Monothalamea	ENFOR2	ENFOR2_XX	ENFOR2_XXX	ENFOR2_XXX_spENV
1136	ASV343	III.B	0.410124	0.376532	-0.0944228	0.400786	-0.336783	-0.319103	-0.42337	Globothalamea	Textulariida	Textulariida_XXX	Entzia	Entzia_sp
1137	ASV449	III.B	0.415652	0.381886	-0.0901831	0.399234	-0.338392	-0.322639	-0.427452	Globothalamea	Rotaliida	Chilostomellidae	Chilostomella	Chilostomella_ovoidea
1138	ASV143	III.B	0.386301	0.354639	-0.0893628	0.378041	-0.317446	-0.300626	-0.398903	Monothalamea	CladeV	CladeV_XX	CladeV_XXX	CladeV_XXX_spENV
1139	ASV1199	III.B	0.355238	0.325708	-0.0903776	0.357988	-0.296279	-0.277591	-0.369244	Monothalamea	CladeF	CladeF_XX	CladeF_XXX	CladeF_XXX_spundetOksana
1140	ASV93	III.B	0.361466	0.331647	-0.0874309	0.358548	-0.299064	-0.281828	-0.374382	Monothalamea	Monothalamea_X	Monothalamea_XX	Monothalamea_XXX	Monothalamea_XXX_spEnvHabSip182
1141	ASV636	III.B	0.382938	0.352885	-0.0622131	0.34148	-0.300665	-0.294349	-0.387658	Globothalamea	Rotaliida	Uvigerinidae	Uvigerina	Uvigerina_phlegeri
1142	ASV1640	III.B	0.384573	0.35371	-0.0759528	0.359937	-0.30911	-0.297475	-0.393284	Monothalamea	Monothalamea_X	Monothalamea_XX	Monothalamea_XXX	Monothalamea_XXX_spsaccam
1143	ASV423	III.B	0.381956	0.351512	-0.071309	0.352281	-0.304813	-0.294878	-0.389391	Globothalamea	Rotaliida	Chilostomellidae	Chilostomella	Chilostomella_ovoidea
1144	ASV410	III.B	0.472866	0.440608	0.0191605	0.300581	-0.320251	-0.35015	-0.450404	Monothalamea	CladeF	CladeF_XX	CladeF_XXX	CladeF_XXX_spundetOksana
1145	ASV111	III.B	0.449414	0.418855	0.020171	0.283199	-0.303325	-0.332511	-0.427488	Globothalamea	Rotaliida	Sphaeroidinidae	Sphaeroidina	Sphaeroidina_bulloides
1146	ASV108	III.B	0.458246	0.42719	0.0226113	0.286187	-0.308201	-0.338763	-0.435287	Monothalamea	Monothalamea_X	CladeY_XX	CladeY_XXX	CladeY_XXX_spSaccam_sp.B_ICE
1147	ASV895	III.B	0.460229	0.429428	0.030414	0.277705	-0.305439	-0.339159	-0.4349	Foraminifera_X
1148	ASV737	III.B	0.457413	0.426934	0.0328825	0.272657	-0.302158	-0.336715	-0.431456	Foraminifera_X
1149	ASV926	III.B	0.436037	0.405618	0.00433876	0.293987	-0.302394	-0.324729	-0.419253	Monothalamea	CladeTIN	CladeTIN_XX	CladeTIN_XXX	Tinogullmia_sp
1150	ASV943	III.B	0.421157	0.390884	-0.0134359	0.306191	-0.301443	-0.316093	-0.410141	Monothalamea	CladeM3	CladeM3_XX	CladeM3_XXX	CladeM3_XXX_spXeno
1151	ASV1055	III.B	0.428855	0.398221	-0.00989367	0.30701	-0.30494	-0.321346	-0.416521	Monothalamea	Monothalamea_X	Monothalamea_XX	Monothalamea_XXX	Monothalamea_XXX_spSaccam_sp.C_ICE
1152	ASV123	III.B	0.434597	0.403639	-0.00830539	0.308949	-0.308108	-0.325409	-0.421591	Globothalamea	Textulariida	Textulariida_XXX	Cribrostomoides	Cribrostomoides_sp
1153	ASV293	III.B	0.427886	0.396538	-0.0253534	0.325848	-0.312481	-0.322768	-0.420143	Monothalamea	CladeG	CladeG_XX	Shepheardella	Shepheardella_sp
1154	ASV902	III.B	0.429328	0.398103	-0.0209195	0.321244	-0.311132	-0.323229	-0.420227	Foraminifera_X
1155	ASV890	III.B	0.453332	0.421427	-0.00101709	0.312621	-0.317326	-0.338376	-0.437512	Monothalamea	Monothalamea_X	Monothalamea_XX	Monothalamea_XXX	Monothalamea_XXX_spEnvHabSip2
1156	ASV291	III.B	0.447125	0.415337	-0.00731965	0.31631	-0.316339	-0.33462	-0.433383	Monothalamea	CladeA	CladeA_XX	CladeA_XXX	CladeA_XXX_spENV
1157	ASV594	III.B	0.448719	0.416968	-0.00438566	0.313703	-0.315894	-0.335402	-0.434056	Foraminifera_X
1158	ASV657	III.B	0.401792	0.371214	-0.046386	0.334461	-0.305426	-0.306219	-0.401177	Monothalamea	CladeTIN	CladeTIN_XX	CladeTIN_XXX	Tinogullmia_sp
1159	ASV1104	III.B	0.408204	0.377409	-0.0417831	0.333058	-0.307461	-0.310364	-0.406004	Monothalamea	CladeM3	CladeM3_XX	CladeM3_XXX	CladeM3_XXX_spXeno
1160	ASV1000	III.B	0.413423	0.382618	-0.0347188	0.32773	-0.307353	-0.313278	-0.408956	Foraminifera_X
1161	ASV712	III.B	0.417555	0.386541	-0.0331175	0.328548	-0.309389	-0.316138	-0.412468	Globothalamea	Rotaliida	Cassidulinidae	Cassidulina	Cassidulina_sp
1162	ASV2288	III.B	0.396176	0.367336	-0.0198327	0.297105	-0.287388	-0.298343	-0.387934	Foraminifera_X
1163	ASV1457	III.B	0.3937	0.365147	-0.0175898	0.292575	-0.284465	-0.296185	-0.384885	Foraminifera_X
1164	ASV1238	III.B	0.396802	0.367675	-0.0246197	0.303574	-0.29037	-0.299475	-0.389949	Foraminifera_X
1165	ASV500	III.B	0.39732	0.36815	-0.0247633	0.304111	-0.290808	-0.299881	-0.39049	Monothalamea	CladeF	Notodendrodidae	Notodendrodes	Notodendrodes_antarctikos
1166	ASV687	III.B	0.407067	0.377544	-0.0182009	0.302526	-0.294131	-0.306242	-0.397956	Monothalamea	ENFOR7	ENFOR7_XX	ENFOR7_XXX	ENFOR7_XXX_spENV
1167	ASV741	III.B	0.406504	0.377094	-0.0167434	0.300301	-0.292962	-0.30562	-0.396984	Foraminifera_X
1168	ASV211	III.B	0.393419	0.363763	-0.0398084	0.320413	-0.296079	-0.299059	-0.391163	Foraminifera_X
1169	ASV2005	III.B	0.39935	0.369536	-0.0346759	0.318011	-0.297495	-0.302771	-0.39537	Foraminifera_X
1170	ASV2506	III.B	0.388129	0.359043	-0.0358706	0.311812	-0.290289	-0.294565	-0.3849	Monothalamea	ENFOR7	ENFOR7_XX	ENFOR7_XXX	ENFOR7_XXX_spLagena
1171	ASV1434	III.B	0.392179	0.363048	-0.0311414	0.308627	-0.290606	-0.296931	-0.387412	Monothalamea	CladeC	CladeC_XX	CladeC_XXX	CladeC_XXX_spallog
1172	ASV77	III.B	0.410581	0.380655	-0.0212792	0.308823	-0.298223	-0.309292	-0.402253	Globothalamea	Rotaliida	Stainforthiidae	Stainforthia	Stainforthia_sp
1173	ASV2234	III.B	0.40394	0.374197	-0.0268825	0.311331	-0.29656	-0.305114	-0.397499	Globothalamea	Rotaliida	Epistominellidae	Epistominella	Epistominella_sp
[truncated: 211 more rows]
